# Supplementary material for: Alkaloid binding to opium poppy major latex proteins triggers structural modification and functional aggregation
Source: Nat Commun. 2022 Nov 9;13:6768. doi: 10.1038/s41467-022-34313-6 (PMC9646721; doi:10.1038/s41467-022-34313-6)
Supplement: Supplementary file 3 — Supplementary Data 1 [file 41467_2022_34313_MOESM3_ESM.xlsx]

## Sheet: Samples View Report for all com
#all combined_80ul, Samples Report created on 05/17/2021			Variety Przemko					Przemko + Noscapine					Variety 40					Variety T					Variety Roxanne					Przemko + Morphine					Przemko + Papaverine
Protein threshold: 95%, peptide threshold: 95%, min # of peptide: 1			Percentage of Total Spectra					Percentage of Total Spectra					Percentage of Total Spectra					Percentage of Total Spectra					Percentage of Total Spectra					Percentage of Total Spectra					Percentage of Total Spectra
#	Identified Proteins (3874)	Molecular Weight	S10998_P1_201103	S10999_P2_201103	S11000_P3_201103	S11001_P4_201103	S11002_P5_201103	S11003_N1_201103	S11004_N2_201103	S11005_N3_201103	S11006_N4_201106	S11007_N5_201106	S11140_40_1_201126_B	S11141_40_2_201203	S11142_40_3_201203	S11143_40_4_201203	S11144_40_5_201203	S11145_T1_201126_B	S11146_T2_201203	S11147_T3_201203	S11148_T4_201203	S11149_T5_201203	S11408_R1_210210	S11409_R2_210210	S11410_R3_210210	S11411_R4_210210	S11412_R5_210210	S11413_PM1_210210	S11414_PM2_210210	S11415_PM3_210210	S11416_PM4_210210	S11417_PM5_210210	S11418_PP1_210210	S11419_PP2_210210	S11420_PP3_210210	S11421_PP4_210210	S11422_PP5_210210
1	TR9833|c1_g3_i1|g.21946 FPKM=317.26 DESC=SODC_ANACO,81.33%ID,E:3e-77,RecName: Full=Superoxide dismutase [Cu-Zn]	51 kDa	0.022	0.0056	0.002	0.0043	0.0016	0.012	0.0042	0.0031	0.0036	0.0044	0.034	0.016	0.018	0.025	0.0024	0.015	0.012	0.013	0.015	0.0033	0.032	0.01	0.0069	0.011	0.0027	0.0094	0.0059	0.0025	0.0057	0.0021	0.0014	0.007	0.012	0.00086	0.0029
2	TR9833|c1_g3_i4|g.21949 FPKM=317.26 DESC=SODC_ANACO,81.33%ID,E:3e-77,RecName: Full=Superoxide dismutase [Cu-Zn]	37 kDa	0.00033	0	0.00015	0	0	0.00016	0	0	0	0	0.00012	8.8e-05	0.00012	0.00018	0	0.0001	0.00015	6e-05	0.00024	0	0.00043	0.00016	0.00018	0.00026	0	0	0	7e-05	0	0	0	0.00019	0.00019	0	0
3	TR50948|c0_g1_i1|g.110026 FPKM=28.01 DESC=PPO_MALDO,52.04%ID,E:2e-33,RecName: Full=Polyphenol oxidase, chloroplastic	67 kDa	0.00077	0.0029	0.00015	0.00035	0.0012	0.0022	0.00047	0.00027	0.00012	0.0056	0.0036	0.0062	0.0063	0.0061	0.0037	0.0045	0.0077	0.0044	0.0058	0.0049	0.0047	0.0073	0.0032	0.0057	0.0021	0.00097	0.0028	0.0028	0.00046	0.0021	0.00064	0.00037	0.00032	7.2e-05	0.012
4	TR33511|c2_g1_i2|g.72913 FPKM=1205.34 DESC=MLP15	18 kDa	0.00011	0.00015	0.00015	0.00023	0.0049	0.0035	0.0026	0.0004	0.0018	0.003	0.00073	0.00035	0.00073	0.00062	0.0066	0.002	0.0012	0.0022	0.0022	0.0054	0.0022	0.00081	0.0011	0.0017	0.013	0.0018	0.00088	0.00077	0.00046	0.0034	0.0011	0.0018	0.0015	0.00022	0.0045
5	TR48425|c3_g1_i2|g.104336 FPKM=1223.23 DESC=G3P_ATRNU,67.65%ID,E:1e-12,RecName: Full=Glyceraldehyde-3-phosphate dehydrogenase	37 kDa	0.0018	0	0	0.00012	0.0079	0.0021	0.00058	0.00013	0.00049	0.0023	0.0014	0	0.00036	0.00037	0.0063	0.0011	0.00037	0.00067	0.00079	0.0063	0.0014	0.00027	9.1e-05	0.00063	0.0062	0.0014	0.0002	0.00042	0.00058	0.0079	0.00064	0.00083	0.00088	0	0.015
6	TR26864|c1_g4_i1|g.58632 FPKM=54.43 DESC=NA	55 kDa	0	0	0	0	0.0058	0.00093	0.00023	0.00013	0.00012	0.00038	0.00079	0	0.00012	0.00037	0.011	0.0015	0.00044	0.00079	0.00097	0.011	0.00081	0.00011	9.1e-05	0.00037	0.0087	0.00097	0.0002	0.00042	0.00023	0.0057	0.00075	0.0013	0.00093	7.2e-05	0.00036
7	TR18244|c0_g3_i1|g.40408 FPKM=11.75 DESC=NA	61 kDa	0.00033	0	0	0	0.0022	0.00078	0.00023	0	0	0.00038	0.012	0.00062	0.0026	0.0046	0.0028	0.0021	0.00037	0.00073	0.0016	0.0031	0.015	0.0072	0.0088	0.0095	0.0043	0	0.0002	0.00021	0.00023	0.002	0.00011	0.0007	0.0007	7.2e-05	0.00043
8	TR18233|c1_g3_i1|g.40354 FPKM=886.43 DESC=HSP7C_ARATH,95.24%ID,E:2e-85,RecName: Full=Heat shock 70 kDa protein 3	71 kDa	0.00044	0.00015	0.00015	0.00023	0.0067	0.0023	0.0007	0.00067	0.00012	0.00048	0.0019	8.8e-05	0.00042	0.0012	0.0067	0.0015	0.00037	0.00097	0.0016	0.0065	0.0017	0.00075	0.00045	0.0013	0.007	0.0012	0.00079	0.0012	0.0012	0.0051	0.0012	0.0019	0.0017	0.00086	0.0019
9	TR26486|c2_g5_i4|g.57910 FPKM=1762.33 DESC=NISO	19 kDa	0.00044	0.00061	0.0003	0.0007	0.006	0.0043	0.0026	0.00093	0.0023	0.0025	0.0014	0.00018	0.00036	0.00037	0.0046	0.0051	0.0012	0.0015	0.0019	0.0045	0.0007	0.00043	0.00055	0.00058	0.0067	0.00011	0.0011	0.0007	0.0012	0.0055	0.00085	0.0031	0.0029	0.00058	0.0036
10	TR3749|c0_g1_i1|g.8332 FPKM=119.79 DESC=MLP2	18 kDa	0.00022	0.0003	0.00015	0.00023	0.0039	0.0024	0.0007	0.0004	0.00099	0.00096	0.00085	0.00026	0.0003	0.00055	0.008	0.0022	0.00037	0.00073	0.0013	0.0065	0.00075	0.00032	0.00027	0.00073	0.0055	0.0014	0.00039	0.00063	0.00081	0.0045	0.00075	0.0019	0.0021	7.2e-05	0.0043
11	TR26486|c2_g5_i3|g.57909 FPKM=1762.33 DESC=PR10-10	19 kDa	0	0	0	0.00012	0.0046	0.0041	0.001	0.00027	0.00099	0.0011	0.0015	0.00026	0.00067	0.00062	0.0069	0.0034	0.00066	0.00097	0.0018	0.0035	0.001	0.00032	0.00036	0.00073	0.0066	0.00032	0.00029	0.00049	0.00035	0.0053	0.00064	0.0023	0.0025	0.00029	0.0041
12	TR33511|c1_g1_i1|g.72911 FPKM=71.20 DESC=PR10-11	17 kDa	0	0	0	0	0.0013	0.001	0.00012	0.00013	0.00037	0.00019	0.0018	0.00035	0.00054	0.00074	0.0068	0.0035	0.00074	0.0014	0.0019	0.0055	0.00054	0.00022	9.1e-05	0.00031	0.0027	0.00011	9.8e-05	0.00014	0.00023	0.0013	0.00011	0.00051	0.00051	7.2e-05	0.00075
13	TR49834|c2_g1_i9|g.107173 FPKM=440.37 DESC=COR12_PAPSO,82.78%ID,E:2e-167,RecName: Full=NADPH-dependent codeinone reductase 1-2	36 kDa	0.00011	0	0	0	0.0066	0.0025	0.00035	0.00013	0.00049	0.00057	0.00049	0	0.00012	0.00018	0.0066	0.0016	0.0003	0.00012	0.00067	0.0063	0.00091	0.00016	9.1e-05	0.00047	0.0061	0.00054	0.0002	0.00077	0.00023	0.0051	0.0018	0.0025	0.0015	0.00014	0.0019
14	TR30852|c0_g1_i3|g.66974 FPKM=111.39 DESC=NCS_THLFG,51.97%ID,E:6e-47,RecName: Full=S-norcoclaurine synthase	20 kDa	0	0	0	0	0.0064	0.0026	0.00082	0.00067	0.00074	0.0011	0.0003	8.8e-05	0.0003	0.00012	0.0047	0.00077	0.0013	0.0014	0.0012	0.0049	0.00075	0.00016	0	0.00052	0.0055	0.00097	0.00079	0.00028	0.00035	0.0054	0.00064	0.00074	0.00079	0.00029	0.01
15	TR29883|c1_g1_i1|g.64971 FPKM=440.09 DESC=PR10-4	20 kDa	0.00011	0	0	0	0.0017	0.0018	0.00082	0.00027	0.00074	0.00048	0.00097	0.00026	0.00061	0.00068	0.0099	0.0025	0.00081	0.0011	0.0016	0.0076	0.0013	0.00038	0.00045	0.001	0.0065	0.00011	9.8e-05	0.00028	0.00058	0.0019	0.00021	0.00097	0.0011	0.00014	0.0028
16	TR33694|c0_g1_i1|g.73176 FPKM=78.86 DESC=NA	19 kDa	0.00011	0	0	0	0.001	0.0026	0.001	0.00013	0.00012	0	0.0032	8.8e-05	0.00024	0.0017	0.00026	0.0062	0.00096	0.00091	0.0022	0.001	0.0097	0.0042	0.0012	0.00031	0.0016	0.00022	0	0	0	0.0023	0.00011	0.00028	0.002	0.00022	0.0036
17	TR30732|c1_g3_i3|g.66716 FPKM=69.92 DESC=Y3720_ARATH,29.78%ID,E:1e-43,RecName: Full=UPF0481 protein At3g47200	56 kDa	0.013	0.00045	0.0015	0.0016	0.0038	0.0013	0.003	0.0035	0.0012	0.0011	0.0019	0.00026	0.00085	0.00092	0.00057	0.0012	0.00074	0.001	0.0012	0.0024	0.003	0.0011	0.00091	0.0012	0.0011	0.0068	0.00098	0.0053	0.0021	0.0037	0.002	0.0016	0.0014	0.00058	0.00099
18	TR49834|c2_g1_i2|g.107167 FPKM=440.37 DESC=COR12_PAPSO,82.78%ID,E:2e-167,RecName: Full=NADPH-dependent codeinone reductase 1-2	36 kDa	0	0	0	0	0.00074	0.00016	0	0	0	0	0	0	0	0	0.0019	5.1e-05	0	0	0	0.0022	0	0	0	0	0.0012	0	0	0	0	0.00073	0	0.00014	0.00014	0	7.9e-05
19	TR26486|c2_g5_i1|g.57907 FPKM=1762.33 DESC=MLP4	20 kDa	0	0	0	0	0.0046	0.0033	0.00035	0.00013	0.0012	0.003	0.00061	0	0.00018	0.00012	0.0046	0.0016	0.00052	0.00067	0.0012	0.0074	0.00043	0.00032	9.1e-05	0.00052	0.0035	0.00011	9.8e-05	0.00028	0.00023	0.0043	0.00043	0.0016	0.0019	7.2e-05	0.0083
20	TR26864|c1_g4_i2|g.58633 FPKM=54.43 DESC=NA	39 kDa	0	0	0	0	0.0018	0.00031	0	0	0.00025	9.6e-05	0.0003	0	0	6.2e-05	0.0028	0.00036	0.00015	0.0003	0.0003	0.0024	0.00038	5.4e-05	0	0.00016	0.0025	0.00011	9.8e-05	0.00014	0	0.0018	0.00011	0.00037	0.00046	0	0.00016
21	TR10643|c0_g1_i1|g.23766 FPKM=66.99 DESC=LOXH1_HUMAN,31.2%ID,E:2e-06,RecName: Full=Lipoxygenase homology domain-containing protein 1	20 kDa	0.002	0.0015	0.0003	0.0013	0.00068	0.0031	0.0007	0.00013	0.00074	0.002	0.0073	0.00097	0.0016	0.0018	0.00026	0.0091	0.0022	0.0022	0.0028	0.00052	0.014	0.0025	0.0018	0.0022	0.00049	0.0011	0.00059	0.00042	0.00058	0.00076	0	0.00088	0.0024	0.00022	0.0014
22	TR32728|c0_g1_i1|g.71091 FPKM=70.63 DESC=SRP_VITRI,46.28%ID,E:3e-65,RecName: Full=Stress-related protein	27 kDa	0.00011	0	0.0003	0.00023	0.0037	0.0062	0.0013	0.0008	0.0016	0.00096	0.0011	0.00026	0.0011	0.0019	0.002	0.0031	0.00059	0.0013	0.0015	0.0022	0.0015	0.00022	0.00027	0.00084	0.0012	0.00043	0.00049	0.00042	0.00081	0.0018	0.0012	0.0041	0.005	0.00043	0.0011
23	TR26486|c2_g7_i1|g.57912 FPKM=20.18 DESC=PR10-12	20 kDa	0.00022	0.00015	0.00015	0.00023	0.0034	0.0039	0.0021	0.0011	0.0014	0.00096	0.00079	0.00035	0.00054	0.00074	0.0027	0.0043	0.0011	0.0015	0.0021	0.0037	0.0007	0.00048	0.00018	0.00073	0.0025	0.00065	0.00049	0.0007	0.00035	0.0031	0.003	0.0017	0.0019	0.00014	0.00095
24	TR9833|c1_g3_i2|g.21947 FPKM=317.26 DESC=SODC_ANACO,81.33%ID,E:3e-77,RecName: Full=Superoxide dismutase [Cu-Zn]	55 kDa	0.00033	0.0003	0.00015	0.00012	6.1e-05	0.00016	0	0	0	0.00019	0.0003	0.00026	0.00024	0.00012	2.9e-05	0.0002	0.00022	0.00018	0.00012	8.7e-05	0.00032	5.4e-05	9.1e-05	5.2e-05	2.5e-05	0.00011	0	0	0	0	0	0	0.00014	0.00014	0.0002
25	TR9833|c1_g3_i5|g.21950 FPKM=317.26 DESC=SODC_ANACO,81.33%ID,E:3e-77,RecName: Full=Superoxide dismutase [Cu-Zn]	55 kDa	0.00011	0	0	0	0	0	0	0.00013	0	0	0	0	0	0	0	0	0	0	0	0	0.00016	5.4e-05	0	0	0	0	0	0	0	0	0	0	4.6e-05	7.2e-05	0
26	TR39383|c0_g1_i1|g.84931 FPKM=314.00 DESC=RS27A_SOLTU,96.75%ID,E:2e-85,RecName: Full=Ubiquitin-40S ribosomal protein S27a	18 kDa	0	0	0	0	0	0	0	0	0	0	0	0	0	0	0	0	0	0	0	0	5.4e-05	0	0	0	2.5e-05	0	0	0	0	0	0	0	0	0	0
27	TR11896|c0_g2_i4|g.26211 FPKM=532.32 DESC=APX1_PEA,80%ID,E:4e-64,RecName: Full=L-ascorbate peroxidase, cytosolic	27 kDa	0	0	0	0	0.00095	0.00062	0.00035	0	0.00012	0.00029	6.1e-05	0	0	0	0.00057	0.00026	0	0	6.1e-05	0.00043	5.4e-05	0	0	0	0.00037	0	0	0.00014	0	0.00064	0.00011	0.00032	9.3e-05	0	0.0002
28	TR4161|c1_g3_i2|g.9164 FPKM=134.51 DESC=DCE5_ARATH,74.17%ID,E:4e-52,RecName: Full=Glutamate decarboxylase 5	44 kDa	0	0	0	0	0.0042	0.00052	0.00023	0.00013	0	0.00038	0	0	0	0	0.0055	0.0002	0.00022	0.00012	0.00036	0.0049	5.4e-05	0	0	0.0001	0.0041	0.00043	9.8e-05	0.00035	0.00012	0.0034	0.00064	0.00065	0.0006	0	0.00059
29	TR17414|c0_g1_i1|g.38613 FPKM=241.50 DESC=SODC_ANACO,85.16%ID,E:7e-67,RecName: Full=Superoxide dismutase [Cu-Zn]	15 kDa	0.0023	0.002	0.0003	0.00058	0.0004	0.0018	0.0013	0.00067	0.0011	0.0016	0.0023	0.0015	0.0015	0.0024	0.00017	0.0015	0.0013	0.0013	0.0013	0.00014	0.004	0.0012	0.00091	0.0011	0.00022	0.00086	0.00098	0.00035	0.0007	0.00024	0.00032	0.00037	0.00097	0.00014	0.0039
30	TR881|c1_g1_i13|g.1970 FPKM=149.22 DESC=RUB2_ORYSJ,90.41%ID,E:3e-23,RecName: Full=Ubiquitin-NEDD8-like protein RUB2	19 kDa	0.002	0	0.00015	0.00012	0.0018	0.0027	0.00035	0.0004	0.00049	0.0011	0.003	0.00035	0.00048	0.0017	0.0014	0.0024	0.00052	0.00048	0.0013	0.0018	0.004	0.00048	0.00036	0.00052	0.0014	0.00076	0.00029	0.00091	0.00058	0.0027	0.00032	0.0012	0.0018	0.00058	0.0048
31	TR11896|c0_g2_i8|g.26214 FPKM=532.32 DESC=APX1_PEA,80%ID,E:4e-64,RecName: Full=L-ascorbate peroxidase, cytosolic	28 kDa	0.00022	0.00015	0	0	0.0045	0.0024	0.0015	0.00067	0.00086	0.0021	0.00043	0	0.0003	0.00025	0.003	0.0011	0.00037	0.00042	0.00079	0.0028	0.00065	0.00016	9.1e-05	0.00026	0.0027	0.00043	0.00059	0.00049	0.0007	0.0044	0.0012	0.0015	0.0013	0.00022	0.0012
32	TR5041|c0_g2_i1|g.11344 FPKM=191.41 DESC=1433_PEA,90.62%ID,E:1e-167,RecName: Full=14-3-3-like protein	35 kDa	0	0	0	0.00023	0.0035	0.0037	0.001	0	0.0011	0.0011	0.00085	8.8e-05	0.00054	0.0008	0.0021	0.003	0.00081	0.00073	0.0014	0.0022	0.0012	0.00032	0.00018	0.00084	0.0014	0	0.0002	0.00028	0.00046	0.0023	0.00085	0.0029	0.0026	0.0011	0.00087
33	TR16118|c0_g1_i1|g.35645 FPKM=56.24 DESC=GPX2_ARATH,68.05%ID,E:8e-81,RecName: Full=Probable glutathione peroxidase 2	27 kDa	0.00044	0	0.00015	0.00035	0.0018	0.0023	0.001	0.00067	0.00099	0.0013	0.0015	0	0.00048	0.0008	0.0022	0.001	7.4e-05	0.00067	0.00061	0.0026	0.0037	0.0011	0.0013	0.002	0.0016	0.00032	0.00039	0.00077	0.00093	0.002	0.00064	0.00079	0.00079	0.00029	0.0029
34	TR48425|c3_g1_i6|g.104338 FPKM=1223.23 DESC=G3P_ATRNU,67.65%ID,E:1e-12,RecName: Full=Glyceraldehyde-3-phosphate dehydrogenase	13 kDa	0	0	0	0	0	0	0	0	0	0	0	0	0	0	5.7e-05	0	0	0	0	0	0	0	0	0	4.9e-05	0	0	0	0	6e-05	0	0	0	0	0.0002
35	TR18673|c2_g1_i2|g.41067 FPKM=81.61 DESC=BGL42_ARATH,58.23%ID,E:8e-98,RecName: Full=Beta-glucosidase 42	27 kDa	0	0	0	0	0.0036	0.0022	0.00047	0	0.00049	0.00038	0.0003	0	0	0.00012	0.0056	0.0011	0.00022	0.00067	0.00079	0.0031	0.00038	5.4e-05	0.00018	0.00026	0.0037	0.0011	0.00039	0.00042	0.00035	0.0025	0.0012	0.0016	0.001	0.00022	0.00055
36	TR16118|c0_g1_i3|g.35647 FPKM=56.24 DESC=GPX2_ARATH,68.05%ID,E:8e-81,RecName: Full=Probable glutathione peroxidase 2	27 kDa	0	0	0	0	9.2e-05	0.00036	0.00012	0	0	0.00019	0.00012	0	6.1e-05	0	0.00011	0.0001	0	0	0	0.0002	0.00059	0.00016	9.1e-05	0.0001	0.00032	0	0	0	0	0.00018	0	4.6e-05	9.3e-05	0	0.00099
37	TR46597|c0_g1_i2|g.99996 FPKM=90.01 DESC=PLDA1_RICCO,81.06%ID,E:0,RecName: Full=Phospholipase D alpha 1	92 kDa	0	0	0	0	0.0041	0.00026	0	0	0	0.00029	6.1e-05	0	0	0	0.004	0	0	6e-05	0.00024	0.0046	0.00043	0	0	0.0001	0.0037	0.00032	9.8e-05	0.00049	0	0.0033	0.00053	0.0006	0.00065	7.2e-05	0.0026
38	TR10729|c3_g1_i1|g.23852 FPKM=194.90 DESC=DIOX2_PAPSO,77.89%ID,E:1e-103,RecName: Full=Probable 2-oxoglutarate/Fe(II)-dependent dioxygenase-CODM	28 kDa	0	0	0	0	0.0011	0.00067	0	0	0.00012	0	0.0003	0	0	0	0.0012	0.00046	7.4e-05	0.00012	0.00018	0.0012	0.00038	5.4e-05	0	0.00016	0.0011	0.00011	9.8e-05	0.00028	0.00046	0.00082	0.00064	0.00079	0.00051	0.00014	0.00032
39	TR52887|c1_g2_i3|g.114143 FPKM=503.05 DESC=ALF_ORYSJ,86.31%ID,E:0,RecName: Full=Fructose-bisphosphate aldolase cytoplasmic isozyme	47 kDa	0	0	0	0	0.0039	0.00078	0	0	0.00012	0.00038	0.00024	0	0	0	0.0027	0.00051	0.00015	0.0003	0.00073	0.0038	0.0011	0	0	0.00037	0.0024	0.00032	0.0002	0.00028	0.00023	0.0021	0.00053	0.0012	0.0011	7.2e-05	0.0028
40	TR26599|c0_g1_i1|g.58167 FPKM=249.57 DESC=PGKY_TOBAC,86.78%ID,E:0,RecName: Full=Phosphoglycerate kinase, cytosolic	43 kDa	0	0	0	0	0.0053	0.0021	0.00047	0.00013	0.00012	0.0011	0.00024	0.00026	0.00024	6.2e-05	0.0026	0.00077	0.00015	0.0003	0.00061	0.0019	0.0007	0.00038	0	0.00042	0.0027	0.00011	0	0.00014	0.00035	0.0032	0.00043	0.0017	0.0017	0.00022	0.0014
41	TR46597|c0_g1_i3|g.99997 FPKM=90.01 DESC=PLDA1_RICCO,81.06%ID,E:0,RecName: Full=Phospholipase D alpha 1	92 kDa	0	0	0	0	3.1e-05	0	0	0	0	0	0	0	0	0	2.9e-05	0	0	0	0	2.9e-05	0	0	0	0	2.5e-05	0	0	0	0	3e-05	0	0	0	0	7.9e-05
42	TR26864|c1_g4_i3|g.58634 FPKM=54.43 DESC=NA	44 kDa	0	0	0	0	0	0	0	0	0	0	0	0	0	0	2.9e-05	0	0	0	0	0	0	0	0	0	2.5e-05	0	0	0	0	0	0	0	0	0	0
43	TR48722|c4_g5_i1|g.104885 FPKM=280.08 DESC=ACT7_ARATH,98.12%ID,E:0,RecName: Full=Actin-7	42 kDa	0.00022	0	0.00015	0.00046	0.003	0.00093	0.00047	0	0	9.6e-05	0.00018	0.00018	6.1e-05	0.00018	0.0037	0.00087	0.00015	0.00042	0.00054	0.0032	0.00032	0.00027	0.00018	0.001	0.0027	0.00032	0.0002	0.00049	0.00023	0.0034	0.00064	0.0016	0.00088	0.0005	7.9e-05
44	TR18673|c4_g2_i1|g.41071 FPKM=56.56 DESC=BGL42_ARATH,66.1%ID,E:2e-50,RecName: Full=Beta-glucosidase 42	15 kDa	0	0	0.0003	0	0.0035	0.0019	0.00047	0.00027	0.00062	0.00057	0.00043	0	6.1e-05	0.00012	0.0031	0.0013	0.00015	0.00024	0.00042	0.003	0.00038	5.4e-05	0	0.00021	0.0026	0.00043	0	0.00014	0.00012	0.0032	0.00096	0.0018	0.00088	0.00014	0.00055
45	TR41834|c1_g1_i1|g.89998 FPKM=360.03 DESC=14335_SOLTU,100%ID,E:1e-17,RecName: Full=14-3-3-like protein 16R	29 kDa	0	0	0	0	0.00095	0.00098	0	0	0	0.00029	6.1e-05	0	0	0	0.00037	0.00051	0	6e-05	0.00036	0.00052	0.00054	0	0	0.00021	0.00044	0.00011	0	7e-05	0.00012	0.00057	0.00032	0.00065	0.00079	0	0.0002
46	TR48425|c2_g1_i2|g.104334 FPKM=40.46 DESC=G3PC_ANTMA,72.83%ID,E:2e-37,RecName: Full=Glyceraldehyde-3-phosphate dehydrogenase, cytosolic	16 kDa	0	0	0	0	0	0	0	0	0	0	0	0	0	0	0	0	0	0	0	0	0	0	0	0	0	0	0	0	0	0	0	0	0	0	7.9e-05
47	TR46597|c0_g1_i4|g.99998 FPKM=90.01 DESC=PLDA1_RICCO,81.06%ID,E:0,RecName: Full=Phospholipase D alpha 1	92 kDa	0	0	0	0	0.00015	0	0	0	0	0	0	0	0	0	0.00031	0	0	0	0	0.0002	0	0	0	0	0.00012	0	0	0	0	0.00018	0	0	9.3e-05	0	0.00016
48	TR15351|c0_g1_i5|g.34010 FPKM=311.78 DESC=1433D_SOYBN,86.8%ID,E:2e-152,RecName: Full=14-3-3-like protein D	34 kDa	0	0	0	0	0.0017	0.0013	0.00012	0.00013	0.00062	0.00067	0.00043	0	0	0.00018	0.0014	0.0011	0.00022	0.0003	0.00048	0.0015	0.00032	0	0	0.00037	0.0012	0	0	0.00021	0.00012	0.0014	0.00011	0.0012	0.0011	0	0.00024
49	TR44715|c0_g1_i3|g.96286 FPKM=9.50 DESC=RD21A_ARATH,45.63%ID,E:5e-124,RecName: Full=Cysteine proteinase RD21a	58 kDa	0.0022	0.0017	0.0015	0.0016	0.00028	0.0022	0.0016	0.0008	0.0016	0.0014	0.007	0.0011	0.00061	0.0014	0.00017	0.0048	0.0015	0.0014	0.0014	0.00029	0.0019	0.00091	0.0011	0.00084	0.00015	0.0013	0.0012	0.00077	0.0012	0.00033	0	0.00079	0.0016	0.00094	0.00036
50	TR28844|c0_g1_i1|g.62694 FPKM=0.89 DESC=PER12_ARATH,63.13%ID,E:5e-156,RecName: Full=Peroxidase 12	40 kDa	0	0	0	0	9.2e-05	0.00052	0	0	0	0.0011	0.0077	0.00088	0.0013	0.0015	2.9e-05	0.0074	0.003	0.0021	0.0019	8.7e-05	0.0047	0.00091	0.00055	0.00084	2.5e-05	0.00032	0.00039	0.00021	0.00046	9.1e-05	0	0.00051	0.00097	0	0.00075
51	TR39469|c0_g1_i1|g.85036 FPKM=243.82 DESC=CALM_LILLO,100%ID,E:7e-100,RecName: Full=Calmodulin	17 kDa	0	0.00061	0.00015	0.0007	0.0014	0.0025	0.0016	0.0016	0.0021	0.0011	0.0003	0.00053	0.00024	0.00037	0.00072	0.00092	0.00044	0.00067	0.00085	0.00078	0.00027	0.00022	0.00082	0.00079	0.00056	0.00043	0.00079	0.00056	0.0007	0.001	0.00032	0.0017	0.0025	0.0014	0.0012
52	TR17108|c1_g1_i4|g.37940 FPKM=83.54 DESC=CALM_PHYPO,90.62%ID,E:5e-11,RecName: Full=Calmodulin	17 kDa	0	0	0	0	0.00071	0.00067	0.00058	0.00053	0.00037	0.00019	0	0	0.00012	6.2e-05	0.00034	0.00031	0.00022	6e-05	6.1e-05	0.00023	5.4e-05	0.00011	0	0.00016	0.00027	0	0	0.00028	0	0.00051	0	0.00042	0.00074	0.00036	0.00028
53	TR25267|c1_g1_i2|g.55415 FPKM=47.59 DESC=DIOX1_PAPSO,94.51%ID,E:0,RecName: Full=Thebaine 6-O-demethylase	40 kDa	0.00022	0	0	0.00012	0.0028	0.0019	0.00058	0.0004	0.00049	0.00048	0.00073	0.00018	0.00024	0.00018	0.0025	0.00036	7.4e-05	0.00024	0.0003	0.00061	0.00048	5.4e-05	0.00018	0.00021	0.0021	0.00032	0.00049	0.00042	0.00023	0.0021	0.0014	0.0017	0.00093	0.00014	0.0011
54	TR47031|c2_g3_i14|g.101033 FPKM=161.35 DESC=TNMT2_PAPBR,66.44%ID,E:5e-64,RecName: Full=Probable (S)-tetrahydroprotoberberine N-methyltransferase 2	41 kDa	0	0	0	0	0.0026	0.00067	0.00035	0.00027	0	0.00029	0	0	0	6.2e-05	0.0032	0.00031	0	6e-05	0.00012	0.0041	0.00059	0	0	0.0001	0.0024	0.00011	0	0.00021	0	0.0024	0.00043	0.00088	0.00074	0	0.00059
55	TR15360|c1_g1_i5|g.34041 FPKM=27.85 DESC=LOX15_SOLTU,60.69%ID,E:6e-155,RecName: Full=Probable linoleate 9S-lipoxygenase 5	43 kDa	0.0067	0	0.00015	0.00023	0.0019	0.0012	0.00093	0.0011	0.00025	0.00086	0.002	0	0.00085	0.00055	0.00034	0.0012	0.00037	0.00073	0.00079	0.0012	0.0015	0.00038	0.00036	0.00042	0.00042	0.0027	9.8e-05	0.0013	0.00023	0.0016	0.00032	0.00074	0.00065	0.00014	0.00071
56	TR10729|c3_g1_i2|g.23853 FPKM=194.90 DESC=DIOX2_PAPSO,77.89%ID,E:1e-103,RecName: Full=Probable 2-oxoglutarate/Fe(II)-dependent dioxygenase	35 kDa	0	0	0	0	0.003	0.0017	0.00012	0.00013	0.00012	0.00029	0.00043	0	0.00012	0	0.0021	0.0015	0.0003	0.0003	0.00073	0.0028	0.00075	0.00016	0	0.00031	0.002	0.00054	9.8e-05	0.00021	0	0.0022	0.00096	0.0018	0.0011	0.00014	0.00099
57	TR48524|c0_g2_i1|g.104486 FPKM=193.16 DESC=1433_LILLO,87.64%ID,E:1e-161,RecName: Full=14-3-3-like protein	29 kDa	0	0	0	0	0.0012	0.00088	0.00023	0	0.00037	0.00067	0.00018	0	0	6.2e-05	0.0006	0.00082	0.00022	0.00024	0.00054	0.00075	0.00043	0.00011	0	0.00021	0.00078	0.00011	0	0.00021	0	0.00079	0.00032	0.00088	0.00079	0	0.00036
58	TR50916|c1_g1_i5|g.110001 FPKM=47.47 DESC=PPO_VITVI,40.48%ID,E:3e-35,RecName: Full=Polyphenol oxidase, chloroplastic	45 kDa	0.00011	0.00061	0	0	0.00046	0.00047	0	0	0	0.0013	0.00049	0.0013	0.0013	0.0014	0.00072	0.00082	0.0021	0.0011	0.0013	0.0016	0.0018	0.0025	0.0012	0.0024	0.00091	0.00043	0.0013	0.0013	0.00035	0.00079	0	0.00028	0.00028	0	0.0021
59	TR9296|c1_g3_i1|g.20727 FPKM=294.39 DESC=ACT_GOSHI,98.35%ID,E:0,RecName: Full=Actin	40 kDa	0	0	0	0.00035	0.00034	0.00016	0.00012	0	0.00012	0	0	0.00026	0	0	0.00052	0.00015	7.4e-05	6e-05	0.00012	0.00038	0.00016	0.00011	9.1e-05	0.00026	0.00061	0	0.0002	7e-05	0	0.00057	0.00011	0.00032	9.3e-05	0.00043	3.9e-05
60	TR7027|c0_g1_i1|g.15573 FPKM=233.78 DESC=UGPA_ASTPN,83.33%ID,E:8e-114,RecName: Full=UTP--glucose-1-phosphate uridylyltransferase	52 kDa	0	0	0	0	0.003	0.00072	0.00023	0.00013	0	0.0011	6.1e-05	0	0	6.2e-05	0.0021	0.00026	0	6e-05	0.00048	0.0026	0.00048	5.4e-05	0	0.00042	0.0028	0.00022	9.8e-05	0.00028	0.00012	0.0028	0.00064	0.00088	0.00084	7.2e-05	0.0015
61	TR54823|c1_g1_i2|g.118176 FPKM=261.20 DESC=ENO_RICCO,90.27%ID,E:0,RecName: Full=Enolase	48 kDa	0	0.00015	0	0	0.0035	0.00067	0.00023	0	0.00012	0.00077	0.00012	8.8e-05	0.00012	6.2e-05	0.0024	0.00046	0	0.00012	0.00054	0.0028	0.00027	0	0	0.0001	0.0023	0.00022	0	0.00021	0.00012	0.0023	0.00032	0.001	0.00046	0	0.0015
62	TR32887|c0_g1_i3|g.71401 FPKM=856.08 DESC=PROF4_HEVBR,80%ID,E:1e-44,RecName: Full=Profilin-4	14 kDa	0	0	0	0	0.0012	0.0028	0.0017	0.0013	0.0031	0.0021	0.00079	8.8e-05	0.00024	0.00031	0.0012	0.0017	0.00074	0.0017	0.0015	0.0012	0.0007	0.00027	0.00045	0.00047	0.00083	0	0.00039	0.00021	0.00023	0.001	0.00075	0.0021	0.0022	0.00043	0.00095
63	TR18996|c1_g2_i1|g.41749 FPKM=368.87 DESC=HSP82_ORYSJ,90.14%ID,E:0,RecName: Full=Heat shock protein 81-2	50 kDa	0	0	0	0	0.0033	0.00041	0	0	0	9.6e-05	0.00018	0	6.1e-05	0	0.0025	0.00051	0.00015	0.00012	0.0003	0.0019	0.00032	5.4e-05	0	0.00016	0.0031	0.00065	0.0002	0.00084	0.00035	0.0022	0.00085	0.0011	0.0006	7.2e-05	7.9e-05
64	TR25669|c3_g3_i1|g.56472 FPKM=35.15 DESC=DHAR2_ARATH,73.26%ID,E:2e-81,RecName: Full=Glutathione S-transferase DHAR2	19 kDa	0	0	0	0	0.0035	0.0015	0.00047	0.00013	0.00025	0.00067	0.00043	0	0.00018	0.00012	0.0028	0.001	0.00059	0.00048	0.00048	0.0027	0.00065	0.00016	9.1e-05	0.00026	0.0012	0.00022	0.0002	0.00028	0.00035	0.0024	0.00043	0.00056	0.0007	0.00014	0.00055
65	TR50623|c0_g1_i2|g.109163 FPKM=19.03 DESC=CP74_LINUS,58.3%ID,E:7e-167,RecName: Full=Allene oxide synthase, chloroplastic	28 kDa	0.0061	0	0.00015	0.00023	0.0013	0.0001	0.00082	0.0011	0.00049	0.00038	0.0016	0.00044	0.00061	0.00068	0.00057	0.00056	0.00022	0.0003	0.00048	0.0014	0.0016	0.00065	0.001	0.00094	0.00037	0.0025	0.00039	0.0016	0.00046	0.0011	0.00043	0.0006	0.00037	0.00014	0.00039
66	TR47249|c1_g2_i2|g.101491 FPKM=479.72 DESC=SAHH_PETCR,88.63%ID,E:2e-133,RecName: Full=Adenosylhomocysteinase	26 kDa	0	0	0	0	0.0017	0.0001	0	0	0	0	0	0	0	0	0.0014	5.1e-05	0	0	0	0.0015	0.00016	0	0	0	0.0014	0	0	7e-05	0.00012	0.0017	0.00021	9.3e-05	0	0	0.00043
67	TR50623|c0_g1_i1|g.109161 FPKM=19.03 DESC=CP74_LINUS,58.3%ID,E:7e-167,RecName: Full=Allene oxide synthase, chloroplastic	28 kDa	0	0	0	0	0	0	0	0	0	0	0	0	0	0	2.9e-05	0	0	0	0	0	0.00011	0	0	0	0	0	0	0	0	6e-05	0	0	0	0	0
68	TR6062|c1_g2_i1|g.13665 FPKM=2.96 DESC=NA	26 kDa	0	0.0047	0.0003	0.00023	0.00018	0.00088	0.00035	0	0.00049	0.00029	0.00024	0.0049	0.0017	0.0017	0.00014	0.00082	0.0043	0.002	0.0014	0.0002	0.00091	0.0031	0.0022	0.002	0	0	0.0028	0.0014	0.0012	0.00015	0	0.00028	0.00032	0.00014	0.00095
69	TR19344|c2_g1_i1|g.42627 FPKM=5.86 DESC=MLP1	18 kDa	0	0.00015	0	0	0.0022	0.0029	0.00093	0.00013	0.0012	0.00096	0.0003	8.8e-05	6.1e-05	0.00018	0.0015	0.002	0.00052	0.00054	0.00097	0.0015	0.00022	0.00027	0.00027	0.00026	0.00061	0	0.0002	0.00021	0.00046	0.0014	0.00032	0.0019	0.002	0.00029	0.0017
70	TR236|c1_g3_i3|g.656 FPKM=1028.29 DESC=NA	39 kDa	0	0	0	0	0.0026	0.00093	0.00058	0.00013	0	0.00029	0.00049	0	0.00012	0.00025	0.0016	0.0011	0.00015	0.00048	0.00091	0.0025	0.00048	0.00016	0.00018	0.00026	0.0024	0.00011	0	0.00021	0.00012	0.002	0.00043	0.00093	0.0007	0	0.0002
71	TR11081|c0_g1_i1|g.24473 FPKM=141.36 DESC=PGMC1_ARATH,62%ID,E:1e-68,RecName: Full=Probable phosphoglucomutase, cytoplasmic 1	63 kDa	0	0	0	0	0.00012	0	0	0	0	0	0	0	0	0	5.7e-05	0	0	0	0	0.00017	0	0	0	0	7.4e-05	0	0	0	0	0.00012	0	0	0	0	7.9e-05
72	TR36335|c0_g3_i2|g.78876 FPKM=15.65 DESC=GSTFD_ARATH,51.9%ID,E:3e-72,RecName: Full=Glutathione S-transferase F13	28 kDa	0	0	0	0	0.0023	0.0012	0.00058	0.0004	0.00049	0.00077	0.00018	0	6.1e-05	0.00012	0.00066	0.00041	0.00022	0.00018	0.0003	0.0016	0.00043	0.00022	0.00018	0.00021	0.0022	0.00011	9.8e-05	0.00014	0.00012	0.0022	0.00021	0.00079	0.0007	7.2e-05	0.0028
73	TR11081|c0_g1_i2|g.24474 FPKM=141.36 DESC=PGMC1_ARATH,62%ID,E:1e-68,RecName: Full=Probable phosphoglucomutase, cytoplasmic 1	63 kDa	0	0	0	0	0.0033	0.00031	0.00012	0	0.00037	0.00067	0	0	0	0	0.0025	0.00026	0	0	0.00024	0.0026	0.00054	5.4e-05	0	0.00037	0.0028	0	0	0.00042	0	0.0022	0.00053	0.00088	0.0006	0	0.00079
74	TR33328|c0_g1_i1|g.72426 FPKM=1955.04 DESC=NA	43 kDa	0	0	0	0	0.0018	0.00041	0	0	0	9.6e-05	0	0	0	0	0.00083	0.00031	0	6e-05	6.1e-05	0.0013	0.00011	0	0	0	0.0011	0	0	0.00014	0	0.00097	0	0.00019	9.3e-05	0	0.00047
75	TR4994|c0_g1_i1|g.11201 FPKM=448.96 DESC=METK3_ARATH,94.32%ID,E:0,RecName: Full=S-adenosylmethionine synthase 3	42 kDa	0.00011	0	0	0	0.0038	0.00047	0	0	0	0.00057	6.1e-05	0	0	6.2e-05	0.002	0.00056	0	6e-05	0.00024	0.0024	0.00027	5.4e-05	9.1e-05	5.2e-05	0.002	0	0	0.00035	0.00012	0.0019	0.00011	0.00056	0.00037	0	0.0015
76	TR13916|c0_g1_i1|g.30439 FPKM=338.77 DESC=ATPBM_HEVBR,97.52%ID,E:0,RecName: Full=ATP synthase subunit beta, mitochondrial	60 kDa	0.00011	0.00045	0.00015	0.00012	9.2e-05	0.0014	0.00035	0	0.00012	0.00038	0.00055	0.00026	0.005	0.0016	8.6e-05	0.002	0.00022	0.005	0.0014	2.9e-05	0.0013	0.00097	0.0011	0.00094	2.5e-05	0.00043	0.00088	0.0013	0.0012	0.00033	0.00011	0.00097	0.0015	0.00022	0.00055
77	TR15062|c0_g1_i9|g.33199 FPKM=879.07 DESC=SUS2_SOLTU,69.6%ID,E:2e-54,RecName: Full=Sucrose synthase	92 kDa	0	0	0	0	0.0027	0.00021	0	0	0	9.6e-05	0	0	0	0	0.0022	0.00026	0	0	0	0.0025	0.00016	0	0	0	0.0028	0.00022	0.0002	0.00049	0	0.002	0.00043	0.00093	0.00042	0	0.00059
78	TR44533|c0_g1_i1|g.95785 FPKM=3.09 DESC=NA	49 kDa	0.0022	0.0003	0	0.00035	3.1e-05	0.0018	0.0007	0.00013	0.00049	0.00086	0.0036	0.00088	0.00079	0.0011	5.7e-05	0.0041	0.00089	0.0011	0.0015	2.9e-05	0.0037	0.00091	0.001	0.0012	0.00015	0.00086	0.0013	0.00077	0.00058	0.00027	0	0.00056	0.0018	0.00029	0.00083
79	TR34940|c0_g2_i1|g.75789 FPKM=59.34 DESC=HSP7P_ARATH,79.87%ID,E:0,RecName: Full=Heat shock 70 kDa protein 15	92 kDa	0	0	0	0	0.003	5.2e-05	0	0	0	9.6e-05	0.00012	0	0	0	0.0023	0.00031	0	6e-05	6.1e-05	0.0022	0.00016	0	0	5.2e-05	0.0036	0	0	0.00014	0	0.0025	0.00043	0.00014	0.00014	0	7.9e-05
80	TR30229|c1_g1_i1|g.65462 FPKM=270.29 DESC=NA	42 kDa	0	0	0	0	0.00022	5.2e-05	0	0	0	0	0	0	0	6.2e-05	5.7e-05	5.1e-05	0	0	0	8.7e-05	0	0	0	5.2e-05	2.5e-05	0	0	7e-05	0	6e-05	0	0.00019	4.6e-05	0	0
81	TR52020|c0_g1_i6|g.112302 FPKM=185.79 DESC=PDI_MEDSA,69.67%ID,E:0,RecName: Full=Protein disulfide-isomerase	58 kDa	0	0.00015	0.00015	0.0013	0.00022	0.00088	0	0	0.00025	0.00019	0.00085	0.00053	0.002	0.0044	5.7e-05	0.0012	0.00044	0.0021	0.0028	5.8e-05	0.00097	0.00091	0.0012	0.0021	0	0	0.00079	0.0015	0.001	0.0006	0	0.0012	0.0017	0	0.00047
82	TR2287|c0_g2_i8|g.5040 FPKM=3948.61 DESC=EF1A_MANES,95.71%ID,E:2e-110,RecName: Full=Elongation factor 1-alpha	49 kDa	0.00022	0	0.0003	0.00035	0.0016	0.00026	0.00023	0.00027	0	0.00029	0.00024	0.00018	0.00024	0.00025	0.0035	0.0002	0.00015	0.0003	0.00042	0.002	0.00027	5.4e-05	9.1e-05	0.00016	0.0024	0.00043	9.8e-05	0.00063	0.00023	0.0015	0.00032	0.00037	0.00028	0.0005	0.00016
83	TR15062|c0_g1_i7|g.33197 FPKM=879.07 DESC=SUS2_SOLTU,69.6%ID,E:2e-54,RecName: Full=Sucrose synthase	92 kDa	0	0	0	0	0.00034	0	0	0	0	0	0	0	0	0	0.00026	0	0	0	0	0.00029	0	0	0	0	0.00037	0.00011	0	7e-05	0	0.00021	0	0	0	0	3.9e-05
84	TR33964|c3_g4_i4|g.73651 FPKM=275.63 DESC=NA	43 kDa	0	0	0	0	0.0019	0.00021	0	0	0	0.00019	0	0	0	0	0.0012	0.00026	0	6e-05	0.00012	0.0014	0.00011	0	0	0	0.00083	0	0	7e-05	0	0.00097	0.00011	0.00032	0.00037	0	0.00087
85	TR15062|c0_g1_i2|g.33193 FPKM=879.07 DESC=SUS2_SOLTU,69.6%ID,E:2e-54,RecName: Full=Sucrose synthase	94 kDa	0	0	0	0	9.2e-05	0	0	0	0	0	0	0	0	0	8.6e-05	0	0	0	0	0.00017	0	0	0	0	0.00022	0	0	0	0	3e-05	0	0	0	0	0
86	TR44333|c0_g1_i5|g.95336 FPKM=165.30 DESC=GSTF_HYOMU,64.76%ID,E:2e-94,RecName: Full=Glutathione S-transferase	24 kDa	0	0	0	0.00012	0.0026	0.0017	0.00058	0	0.00074	0.0012	0.00018	0	0.00012	6.2e-05	0.00089	0.00046	7.4e-05	0.0003	0.00048	0.0012	0.00022	0.00011	0.00018	0.00016	0.0014	0.00011	0.00029	0.00021	0.00023	0.0023	0.00021	0.0006	0.00084	7.2e-05	0.0036
87	TR32740|c0_g1_i3|g.71122 FPKM=4.16 DESC=PLA20_ARATH,57.21%ID,E:2e-163,RecName: Full=Phospholipase A1-IIdelta	49 kDa	0	0	0	0	0.0024	0.00062	0	0	0	0.00019	0.00018	0	0	6.2e-05	0.0024	0.00041	7.4e-05	0.00018	0.00042	0.0025	0.00016	0	0	0.0001	0.0022	0.00076	0.00069	0.00014	0.00012	0.0015	0.00043	0.0007	0.00023	0.00022	0.00067
88	TR8355|c0_g1_i1|g.18396 FPKM=56.12 DESC=F10AL_ARATH,71.43%ID,E:6e-97,RecName: Full=FAM10 family protein At4g22670	47 kDa	0	0	0	0	0.0026	0.002	0.00012	0.00013	0.00062	0.00048	0	0	0	0.00012	0.0014	0.0016	0.00015	0.00048	0.00054	0.0014	0.00032	0	0.00018	0.00042	0.0011	0	0.0002	0.00021	0.00046	0.0019	0.00053	0.0021	0.0021	7.2e-05	0.00039
89	TR43726|c1_g3_i1|g.93754 FPKM=53.47 DESC=CAPP1_SACHY,86.26%ID,E:1e-127,RecName: Full=Phosphoenolpyruvate carboxylase, housekeeping isozyme	65 kDa	0	0	0	0	0.0014	5.2e-05	0	0	0	9.6e-05	0	0	0	0	0.001	5.1e-05	0	0	0	0.0012	0	0	0	0	0.0011	0.00043	0.00029	0.00021	0.00023	0.0011	0.00043	4.6e-05	4.6e-05	0	0.0014
90	TR44333|c0_g1_i4|g.95335 FPKM=165.30 DESC=GSTF_HYOMU,64.76%ID,E:2e-94,RecName: Full=Glutathione S-transferase	24 kDa	0	0	0	0	0	0	0	0	0	0	0	0	0	0	0	0	0	0	0	0	0	0	0	0	9.8e-05	0	0	0	0	0	0	0	0	0	0
91	TR44824|c1_g1_i1|g.96577 FPKM=66.68 DESC=ENO2_MAIZE,90.36%ID,E:0,RecName: Full=Enolase 2	48 kDa	0	0	0	0	0.00083	0.00057	0	0	0	0	0	0	0	0	0.00094	0	0	0	0	0.00075	0	0	0	0	0.00074	0	0	0	0	0.00088	0.00011	0.00028	0.00028	0	0.00099
92	TR43726|c1_g2_i1|g.93751 FPKM=59.33 DESC=CAPPC_FLATR,88.38%ID,E:0,RecName: Full=Phosphoenolpyruvate carboxylase 2	111 kDa	0	0	0	0	0.002	0	0	0	0	0	0	0	0	0	0.0019	0	0	0	0	0.0027	0	0	0	0	0.0027	0	0	0	0	0.002	0	0.00014	9.3e-05	0	0.0013
93	TR44824|c1_g1_i8|g.96584 FPKM=66.68 DESC=ENO2_MAIZE,90.36%ID,E:0,RecName: Full=Enolase 2	48 kDa	0	0	0	0	3.1e-05	0	0	0	0	0	0	0	0	0	0	0	0	0	0	0	0	0	0	0	0	0	0	0	0	0	0	0	0	0	3.9e-05
94	TR52018|c1_g2_i3|g.112295 FPKM=603.61 DESC=MDH_TOBAC,66.67%ID,E:3e-09,RecName: Full=Malate dehydrogenase	38 kDa	0	0	0	0	0.0022	0.00067	0	0	0.00025	0.00048	0.00043	0	0	0.00012	0.0021	0.00056	7.4e-05	0.00024	0.00067	0.0024	0.00059	0.00011	0	0.00037	0.0016	0.00032	9.8e-05	0.00021	0.00012	0.0014	0.00053	0.00088	0.00065	0	0.00079
95	TR55236|c0_g2_i9|g.118842 FPKM=165.81 DESC=14311_ARATH,70%ID,E:3e-08,RecName: Full=14-3-3-like protein GF14 omicron	30 kDa	0	0	0	0	0.00052	0.00041	0	0	0.00012	0.00019	0.00012	0	6.1e-05	0	0.00046	0.00056	7.4e-05	6e-05	0.00018	0.00038	0.00032	0	0	0.0001	0.00039	0	0	0	0.00012	0.00042	0	0.00056	0.00097	0	0.0002
96	TR52018|c1_g2_i2|g.112294 FPKM=603.61 DESC=MDH_TOBAC,66.67%ID,E:3e-09,RecName: Full=Malate dehydrogenase	38 kDa	0	0	0	0	9.2e-05	0	0	0	0	9.6e-05	0	0	0	0	8.6e-05	5.1e-05	0	0	0	0.00012	0	0	0	0	4.9e-05	0	0	0	0	9.1e-05	0	0	0	0	7.9e-05
97	TR17977|c0_g1_i3|g.39761 FPKM=5.38 DESC=APA1_ARATH,63.73%ID,E:9e-129,RecName: Full=Aspartic proteinase A1	56 kDa	0.00033	0.0003	0	0.00023	0.0004	0.0024	0.0007	0.00013	0.00037	0.00057	0.003	0.00062	0.00048	0.0008	0.00017	0.0037	0.0016	0.0014	0.0016	0.00029	0.0019	0.00048	0.00018	0.00031	7.4e-05	0.00054	0.00039	0.00035	0.00093	0.00067	0.00011	0.0006	0.0019	0.00022	0.00039
98	TR18596|c0_g1_i1|g.41037 FPKM=85.27 DESC=14336_ARATH,86.94%ID,E:1e-156,RecName: Full=14-3-3-like protein GF14 lambda	32 kDa	0	0	0	0.00012	0.00068	0.00072	0	0	0.00012	0.00038	0.00012	0	6.1e-05	0	0.00031	0.00041	0	0.00012	0.00024	0.00041	0.00048	5.4e-05	0	0	0.00042	0	9.8e-05	0.00014	0.00023	0.00042	0.00011	0.0007	0.00065	0.00022	0.00016
99	TR32396|c0_g1_i7|g.70437 FPKM=51.00 DESC=KDSA1_ARATH,86.3%ID,E:2e-83,RecName: Full=2-dehydro-3-deoxyphosphooctonate aldolase 1	23 kDa	0	0	0	0	3.1e-05	0.0001	0	0	0	0	0	0	0	0	0.00074	5.1e-05	0.00022	0	6.1e-05	0.00078	5.4e-05	0	0	0	0.00059	0.00032	0.0002	0.00014	0.00035	0.00012	0.00021	9.3e-05	0	0	0.0002
100	TR1005|c0_g1_i1|g.2368 FPKM=700.41 DESC=CYPH_LUPLU,85.96%ID,E:2e-95,RecName: Full=Peptidyl-prolyl cis-trans isomerase	21 kDa	0	0	0	0	0.0008	5.2e-05	0	0	0	0	0	0	0	0	0.0012	5.1e-05	0	0	0	0.0011	0.00016	0	0	0	0.00061	0	0	7e-05	0	0.00042	0	0.00023	0	0	0
101	TR50623|c0_g1_i1|g.109160 FPKM=19.03 DESC=CP74_LINUS,58.3%ID,E:7e-167,RecName: Full=Allene oxide synthase, chloroplastic	34 kDa	0.0047	0.00015	0	0.00023	0.0014	0.00041	0.00058	0.0011	0.00037	0.00067	0.00085	0	0.00079	0.00049	0.00043	0.00072	0.00052	0.00048	0.00042	0.00075	0.00086	0.00065	0.00073	0.00047	0.00049	0.0013	0.00029	0.0013	0.0007	0.00085	0.00032	0.00079	0.00042	7.2e-05	0.00036
102	TR2195|c1_g1_i1|g.4948 FPKM=415.16 DESC=NA	48 kDa	0	0	0	0.00081	0.00015	0.00047	0.00012	0	0.00025	0	0.00055	0.00018	0.0025	0.0041	0	0.0012	0.00022	0.0019	0.0027	0	0.00048	0.00065	0.002	0.0029	2.5e-05	0	0.00088	0.0013	0.0007	0.00021	0	0.0011	0.00097	0.00014	3.9e-05
103	TR15062|c0_g1_i1|g.33192 FPKM=879.07 DESC=SUS2_SOLTU,69.6%ID,E:2e-54,RecName: Full=Sucrose synthase	85 kDa	0	0	0	0	0.00018	0	0	0	0	0	0	0	0	0	8.6e-05	5.1e-05	0	0	6.1e-05	8.7e-05	0	0	0	0	0.00012	0	0	0.00014	0	6e-05	0.00011	9.3e-05	4.6e-05	0	3.9e-05
104	TR21760|c1_g2_i3|g.47914 FPKM=198.23 DESC=PMGI_MESCR,87.61%ID,E:0,RecName: Full=2,3-bisphosphoglycerate-independent phosphoglycerate mutase	61 kDa	0	0	0	0	0.0021	0.00093	0	0	0	0.00067	0.00012	0	0	0	0.0012	0.00077	0	0.00012	0.00036	0.0018	0.00081	0	0	0.00031	0.0017	0	0	0	0	0.0017	0.00021	0.0012	0.0007	0	0.0013
105	TR26485|PR10-THS2	18 kDa	0	0.00015	0	0	0.001	0.001	0.00035	0.00027	0.00037	0.00077	0.00043	0	0.00012	6.2e-05	0.0011	0.0013	0.00044	0.0006	0.00073	0.0012	0.00075	0.00027	0.00027	0.00042	0.0014	0	0.0002	0.00028	0.00012	0.0007	0.00032	0.00093	0.001	7.2e-05	0.00043
106	TR26309|c0_g2_i1|g.57560 FPKM=213.19 DESC=GME1_ORYSJ,91.71%ID,E:0,RecName: Full=GDP-mannose 3,5-epimerase 1	42 kDa	0	0	0	0	0.002	0.00067	0	0	0	9.6e-05	0	0	0	0	0.0017	0.00031	7.4e-05	0	0.00012	0.0026	0.00011	0	0	0.00016	0.002	0	0	0.00014	0	0.0016	0.00043	0.0007	0.00032	0	0.00055
107	TR47249|c1_g1_i2|g.101492 FPKM=1201.97 DESC=SAHH1_ARATH,90.84%ID,E:7e-158,RecName: Full=Adenosylhomocysteinase 1	31 kDa	0	0	0	0	0.0019	0.0001	0	0	0	0.00019	0	0	0	0	0.0024	0.00015	0	0	0	0.0023	0.00011	0	0	5.2e-05	0.0027	0.00011	0	7e-05	0	0.0023	0.00021	0.00028	0.00028	0	0.00055
108	TR40068|c0_g1_i1|g.86287 FPKM=445.89 DESC=BAS1A_ARATH,87.22%ID,E:2e-74,RecName: Full=2-Cys peroxiredoxin BAS1, chloroplastic	30 kDa	0	0.00061	0	0	0.00025	0.001	0.00012	0.00013	0.00025	9.6e-05	0.00055	0.0014	0.00073	0.0008	0.00023	0.0011	0.0014	0.00079	0.00073	0.00043	0.00038	0.0017	0.00045	0.00073	0.00025	0	0.00049	0.00035	0	0.00051	0	0.00065	0.0007	7.2e-05	0.00043
109	TR4245|c0_g1_i1|g.9254 FPKM=6.40 DESC=NA	70 kDa	0	0	0	0	0.0029	0.00021	0	0	0	0	0	0	0	0	0.0012	0.0002	0	0	6.1e-05	0.0028	5.4e-05	0	0	0	0.0014	0	0	0.00028	0	0.0021	0.00021	0.00014	9.3e-05	0	0
110	TR11894|c1_g2_i5|g.26202 FPKM=86.52 DESC=NA	26 kDa	0	0	0	0	9.2e-05	0	0	0	0	0	0	0	0	0	2.9e-05	0	0	0	0	0	0	0	0	0	4.9e-05	0	0	0	0	6e-05	0	0	0	0	0
111	TR1500|c0_g1_i2|g.3351 FPKM=68.04 DESC=VILI2_ARATH,65.37%ID,E:0,RecName: Full=Villin-2 {ECO:0000303|PubMed:10631247}	106 kDa	0	0	0	0	0.0019	0.00031	0	0	0	0	0	0	0	0	0.0023	0.00072	0	0	6.1e-05	0.0021	0.00022	0	0	0.0001	0.0022	0.00043	9.8e-05	0	0	0.0019	0.00032	0.0007	0.00032	0	0.00039
112	TR52258|c0_g3_i5|g.112901 FPKM=1080.90 DESC=METK_PHALU,94.56%ID,E:0,RecName: Full=S-adenosylmethionine synthase	43 kDa	0	0	0	0	0	0	0	0	0	0	0	0	0	0	0	0	0	0	0	0	0	0	0	0	7.4e-05	0	0	0	0	0	0	4.6e-05	0	0	0
113	TR12442|c0_g1_i1|g.27488 FPKM=8.06 DESC=PDI_DATGL,65.52%ID,E:1e-154,RecName: Full=Protein disulfide-isomerase	41 kDa	0	0	0.00015	0.00023	0.00018	0.00072	0	0	0.00012	9.6e-05	0.00067	0	0.0021	0.0039	0.00029	0.0014	0.00015	0.0015	0.0025	0.00017	0.0007	0.00075	0.0011	0.0018	4.9e-05	0	0.00069	0.0013	0.00046	0.00027	0	0.00083	0.0015	0	0.00028
114	TR11894|c1_g2_i3|g.26200 FPKM=86.52 DESC=NA	29 kDa	0.00011	0	0	0.00012	0.0014	0.00072	0.00023	0.00013	0.00037	0.00029	0.00055	8.8e-05	0.00018	0.00012	0.0023	0.00072	7.4e-05	0.00024	0.00054	0.0014	0.00043	0.00016	0.00036	0.00042	0.0014	0.00011	0.00059	0.00049	0.00058	0.0015	0.00096	0.0011	0.00074	7.2e-05	0.00039
115	TR2287|c0_g2_i11|g.5043 FPKM=3948.61 DESC=EF1A_MANES,95.71%ID,E:2e-110,RecName: Full=Elongation factor 1-alpha	48 kDa	0	0	0	0	0	0	0	0	0	0	0	0	0	0	0	0	0	0	0	0	0	0	0	0	4.9e-05	0	0	0	0	0	0	0	0	0	0
116	TR37177|c0_g1_i2|g.80600 FPKM=616.86 DESC=TRXH1_TOBAC,66.36%ID,E:4e-47,RecName: Full=Thioredoxin H-type 1	13 kDa	0	0	0	0	0.0023	0.0029	0	0	0.00037	0.0011	0	0	6.1e-05	0	0.00074	0.00015	7.4e-05	6e-05	0.00024	0.0014	0.00016	0.00011	0	5.2e-05	0.00029	0	0	0.00014	0.00012	0.0013	0.00032	0.00079	0.00079	0	0.0032
117	TR46804|c1_g2_i2|g.100447 FPKM=279.82 DESC=NA	52 kDa	0	0	0	0.00035	0.0014	0.0024	0.0015	0.0017	0.0015	0.0011	0.00018	0	0	0.00012	0.00046	0.0014	0.00059	0.0003	0.00067	0.00055	0.00022	0.00011	0.00073	0.00058	0.00022	0.00011	0.0002	0.00042	0.00058	0.00073	0.00064	0.0015	0.0018	0.0014	0.00063
118	TR41834|c2_g2_i2|g.90001 FPKM=458.69 DESC=1433D_TOBAC,87.64%ID,E:5e-110,RecName: Full=14-3-3-like protein D	21 kDa	0	0	0	0	0.00071	0.00062	0	0	0	9.6e-05	6.1e-05	0	0	0	0.0004	0.00056	0	0.00012	0.00024	0.00049	0.00027	0	0	5.2e-05	0.00034	0	0	0.00021	0.00023	0.0006	0.00011	0.00051	0.00056	0	0
119	TR2195|c1_g1_i6|g.4950 FPKM=415.16 DESC=NA	42 kDa	0	0	0	0	0	0	0	0	0	0	0	0	6.1e-05	6.2e-05	0	0	0	0	0	0	5.4e-05	0	0.00018	0.00016	0	0	0	0	0	0	0	0	0	0	0
120	TR18589|c6_g2_i1|g.41008 FPKM=283.71 DESC=RBP1C_ARATH,80%ID,E:5e-59,RecName: Full=Ran-binding protein 1 homolog c	25 kDa	0	0	0	0	0.0015	0.0013	0.0007	0	0.00074	0.00038	0.00012	0	0	0	0.00094	0.00066	7.4e-05	0.0003	0.00036	0.0021	5.4e-05	0	0	0.00021	0.0012	0	9.8e-05	0.00014	0	0.0022	0.00021	0.001	0.0012	0	0.001
121	TR29821|c2_g1_i1|g.64710 FPKM=192.33 DESC=EF2_BETVU,91.03%ID,E:3e-105,RecName: Full=Elongation factor 2	86 kDa	0	0	0	0	0.0016	5.2e-05	0	0	0	0	0	0	0	0	0.0019	0.00026	0	0	6.1e-05	0.0022	5.4e-05	0	0	0	0.0023	0	0	0.00035	0.00012	0.002	0.00011	0.00023	0.00042	0.00014	0.00032
122	TR46804|c1_g2_i1|g.100446 FPKM=279.82 DESC=NA	52 kDa	0	0	0	0	0.00046	0.00072	0	0.00013	0	0	0	0	0	0	0	0.0001	0	0	0	0	0	0	0	0	0	0	0	0	0	3e-05	0	0.00014	0.00014	0	3.9e-05
123	TR1005|c0_g1_i2|g.2370 FPKM=700.41 DESC=CYPH_LUPLU,85.96%ID,E:2e-95,RecName: Full=Peptidyl-prolyl cis-trans isomerase	18 kDa	0	0	0	0	0.0015	0.00031	0.00023	0	0.00012	0.00019	0.00018	0	0	0	0.0021	0.0002	0	0	0.00012	0.0026	0.00016	0.00016	0	0.00016	0.0021	0.00011	0	7e-05	0.00012	0.001	0	0.00037	0.00019	0	0.00024
124	TR32396|c0_g1_i5|g.70436 FPKM=51.00 DESC=KDSA1_ARATH,86.3%ID,E:2e-83,RecName: Full=2-dehydro-3-deoxyphosphooctonate aldolase 1	26 kDa	0	0	0	0	0.001	0.00052	0.00012	0	0	0.00038	0.00024	0	0	6.2e-05	0.0025	0.00041	0	0.00024	0.0003	0.0023	0.00016	0.00016	9.1e-05	0.00021	0.0014	0	0	0.00035	0.00012	0.0007	0	0.00019	0.00023	0	0.0022
125	TR21760|c1_g2_i1|g.47913 FPKM=198.23 DESC=PMGI_MESCR,87.61%ID,E:0,RecName: Full=2,3-bisphosphoglycerate-independent phosphoglycerate mutase	50 kDa	0	0	0	0	0.00022	5.2e-05	0	0	0	0.00029	0	0	0	0	8.6e-05	0	0	0	0	8.7e-05	0	0	0	0	0.00022	0	0	0	0	9.1e-05	0	0.00014	0	0	0.0002
126	TR15360|c1_g1_i4|g.34040 FPKM=27.85 DESC=LOX15_SOLTU,60.69%ID,E:6e-155,RecName: Full=Probable linoleate 9S-lipoxygenase 5	47 kDa	0	0	0	0	0	0	0	0	0	0	6.1e-05	0	0	0	0	0	0	0	0	0	0	0	0	0	0	0	0	0	0	0	0	0	0	0	0
127	TR1500|c0_g1_i1|g.3350 FPKM=68.04 DESC=VILI2_ARATH,65.37%ID,E:0,RecName: Full=Villin-2 {ECO:0000303|PubMed:10631247}	98 kDa	0	0	0	0	3.1e-05	0	0	0	0	0	0	0	0	0	0	0	0	0	0	0	0	0	0	0	0	0	0	0	0	0	0	0	0	0	0
128	TR30432|c0_g1_i1|g.65972 FPKM=184.96 DESC=LEA14_SOYBN,58.55%ID,E:1e-37,RecName: Full=Desiccation protectant protein Lea14 homolog	23 kDa	0	0	0	0	0.00037	0.00057	0.00012	0.00013	0.00037	0.00057	6.1e-05	0	0	0	0.00023	0.0002	0	0	0	0.00017	0.00011	0	0	0.0001	0.00032	0.00011	9.8e-05	7e-05	0	0.00024	0.00032	0.00056	0.00056	0.00014	0.00043
129	TR16007|c0_g1_i6|g.35495 FPKM=215.12 DESC=LGUL_BRAOG,78.17%ID,E:9e-104,RecName: Full=Putative lactoylglutathione lyase	32 kDa	0	0	0	0	0.0013	0.00078	0	0	0.00037	0.002	0.00024	0	6.1e-05	0.00012	0.00094	0.00036	0.00015	0.0003	0.00036	0.0011	0.00043	0	0	0.0001	0.0016	0.00022	9.8e-05	7e-05	0	0.0012	0.00011	0.00019	0.00023	0	0.0033
130	TR49840|c1_g3_i1|g.107233 FPKM=423.70 DESC=NA	27 kDa	0	0	0	0	0.0013	0.00078	0.00012	0	0.00025	0.00048	0.00012	0	6.1e-05	0	0.0019	0.00036	0	6e-05	0.0003	0.0017	0.00043	0.00011	0	0.00037	0.0017	0	0	0.00014	0	0.0014	0.00011	0.00056	0.00051	0	0.00059
131	TR54902|c0_g1_i1|g.118255 FPKM=40.05 DESC=RUBA_PEA,84.16%ID,E:0,RecName: Full=RuBisCO large subunit-binding protein subunit alpha, chloroplastic	62 kDa	0	0.00076	0	0	0.00015	0.00021	0	0	0	0	0.0003	0.002	0.002	0.0013	8.6e-05	0.0012	0.0024	0.0017	0.0015	0.00014	0.00011	0.002	0.00082	0.0011	7.4e-05	0	0.00098	0.0007	0.00012	0.00021	0	0.00051	0.00097	0	7.9e-05
132	TR12442|c0_g1_i2|g.27489 FPKM=8.06 DESC=PDI_DATGL,65.52%ID,E:1e-154,RecName: Full=Protein disulfide-isomerase	40 kDa	0	0	0	0	0	0	0	0	0	0	0.00012	8.8e-05	0.00036	0.00062	0	0.00015	7.4e-05	0.0003	0.00036	0	5.4e-05	5.4e-05	9.1e-05	0.0001	0	0	0	0.00014	0	0	0	0.00014	0.00014	0	0
133	TR52258|c0_g3_i2|g.112898 FPKM=1080.90 DESC=METK_PHALU,94.56%ID,E:0,RecName: Full=S-adenosylmethionine synthase	43 kDa	0	0	0	0	0	0	0	0	0	0	0	0	0	0	0	0	0	0	0	2.9e-05	0	0	0	0	2.5e-05	0	0	0	0	3e-05	0	0	0	0	0
134	TR12289|c0_g1_i2|g.27146 FPKM=30.82 DESC=ACCC1_POPTR,90.99%ID,E:0,RecName: Full=Biotin carboxylase 1, chloroplastic	62 kDa	0	0.00015	0	0	0.00012	0	0	0	0	0	0.00043	0.00097	0.0016	0.001	0.0002	0.00092	0.0016	0.00091	0.0013	0.00061	0.00086	0.0026	0.0011	0.0019	0.00034	0	0.00069	0.0007	0	0.00042	0	0.00037	0.00023	0	0.00036
135	TR2392|c3_g1_i2|g.5316 FPKM=45.32 DESC=PPO_VITVI,47.15%ID,E:8e-91,RecName: Full=Polyphenol oxidase, chloroplastic	45 kDa	0	0.0003	0	0.00012	3.1e-05	0.00031	0	0	0	0.00067	0.00036	0.0014	0.0011	0.001	0.00011	0.00041	0.0019	0.0013	0.00073	0.0002	0.00054	0.0016	0.00082	0.0014	0.00012	0.00022	0.0014	0.0015	0.00023	9.1e-05	0	9.3e-05	0.00014	0	0.00024
136	TR16007|c0_g1_i4|g.35494 FPKM=215.12 DESC=LGUL_BRAOG,78.17%ID,E:9e-104,RecName: Full=Putative lactoylglutathione lyase	31 kDa	0	0	0	0	3.1e-05	0	0	0	0	0	0	0	0	0	0.00017	0	0	0	0	0.00012	0	0	0	0	0.00017	0	0	0	0	9.1e-05	0	0	0	0	0.00016
137	TR29991|c0_g1_i1|g.65136 FPKM=107.04 DESC=CH62_CUCMA,90.97%ID,E:0,RecName: Full=Chaperonin CPN60-2, mitochondrial	51 kDa	0.00055	0	0	0	3.1e-05	0.0001	0	0	0	0	0.00043	8.8e-05	0.0032	0.00098	0	0.00077	0	0.0028	0.00061	2.9e-05	0.00048	0.001	0.0013	0.00084	2.5e-05	0	0.00029	0.0021	0.00023	0.00036	0.00011	0.00093	0.0012	0	0.00024
138	TR44333|c0_g1_i2|g.95334 FPKM=165.30 DESC=GSTF_HYOMU,64.76%ID,E:2e-94,RecName: Full=Glutathione S-transferase	13 kDa	0	0	0	0	0.00074	0.00036	0	0	0.00012	0	6.1e-05	0	0	6.2e-05	0.00011	0.0001	7.4e-05	6e-05	0.00012	0.00041	5.4e-05	0	0	0	0.00029	0	0	0	0	0.00057	0	0	0.00014	0	0.00095
139	TR52887|c1_g2_i6|g.114146 FPKM=503.05 DESC=ALF_ORYSJ,86.31%ID,E:0,RecName: Full=Fructose-bisphosphate aldolase cytoplasmic isozyme	47 kDa	0	0	0	0	3.1e-05	0	0	0	0	0	0	0	0	0	2.9e-05	0	0	0	0	2.9e-05	0	0	0	0	7.4e-05	0	0	0	0	0	0	0	0	0	7.9e-05
140	TR2424|c0_g2_i5|g.5530 FPKM=463.35 DESC=CALM1_SOLTU,93.33%ID,E:3e-19,RecName: Full=Calmodulin-1	13 kDa	0	0	0	0.00012	0.00031	0.00041	0.00035	0.0004	0.00025	0.00029	0.00012	0	0	6.2e-05	8.6e-05	0.0001	7.4e-05	0.00012	0.00012	0.00012	5.4e-05	5.4e-05	0.00018	0.00016	9.8e-05	0.00011	9.8e-05	0.00014	0.00023	0.00015	0.00011	0.00019	0.00023	0.00058	7.9e-05
141	TR29241|c1_g2_i1|g.63516 FPKM=11.03 DESC=ACCH6_ARATH,44.89%ID,E:1e-47,RecName: Full=1-aminocyclopropane-1-carboxylate oxidase homolog 6	22 kDa	0	0	0	0	0.0015	0.00041	0	0	0	0.00019	6.1e-05	0	0	0	0.0021	0.00026	0	0	6.1e-05	0.002	0.00022	0	0	0.0001	0.0017	0	0	7e-05	0	0.0012	0.00011	0.00032	0.00042	0	0.00039
142	TR30432|c0_g1_i2|g.65973 FPKM=184.96 DESC=LEA14_SOYBN,58.55%ID,E:1e-37,RecName: Full=Desiccation protectant protein Lea14 homolog	23 kDa	0	0	0	0	0.0015	0.0023	0.00023	0	0.00025	0.00096	0.00012	0	0	0	0.001	0.00066	0	0.00012	0.00012	0.001	0.00022	0	0	0.00016	0.00069	0.00011	9.8e-05	0	0	0.00082	0.00011	0.0014	0.0021	7.2e-05	0.00091
143	TR18123|c0_g1_i4|g.40137 FPKM=2373.92 DESC=NA	19 kDa	0	0.00015	0.00015	0.00035	0.00058	0.0018	0.0017	0.0019	0.0022	0.0019	0	8.8e-05	0	6.2e-05	0.00026	0.00036	0.00037	0.0003	0.00048	0.00026	0.00022	0.00011	0.00018	0.00031	0.00034	0.00022	9.8e-05	0.00035	0.00046	0.00048	0.00021	0.0019	0.0019	0.0012	0.00083
144	TR13287|c0_g1_i2|g.28927 FPKM=59.37 DESC=MCA5_ARATH,65.12%ID,E:2e-131,RecName: Full=Metacaspase-5	37 kDa	0	0	0	0	0.00018	0.00016	0	0	0	0	0	0	0	0	0.00029	0.00026	0	0.00018	6.1e-05	0.00023	0	0	0	0	0.00032	0	0	0.00014	0	0.0003	0.00021	0.00028	9.3e-05	0	3.9e-05
145	TR52020|c0_g1_i1|g.112298 FPKM=185.79 DESC=PDI_MEDSA,69.67%ID,E:0,RecName: Full=Protein disulfide-isomerase	32 kDa	0	0	0	0.00012	0	5.2e-05	0	0	0	0	0	0	0.00012	0.00012	0	5.1e-05	0	6e-05	0.00012	0	0.00011	5.4e-05	9.1e-05	0.0001	0	0	0	0.00014	0	0	0	4.6e-05	0	0	0
146	TR20916|c0_g1_i1|g.46030 FPKM=50.36 DESC=EIF3C_ARATH,70.59%ID,E:2e-23,RecName: Full=Eukaryotic translation initiation factor 3 subunit C {ECO:0000255|HAMAP-Rule:MF_03002}	104 kDa	0.00011	0	0.0003	0.00012	3.1e-05	0	0	0.0004	0	0	0	0	0	0	2.9e-05	0	0	0	0	2.9e-05	0	0	0.00018	0	9.8e-05	0	0.0002	0.00014	0	0	0	0	0	0	0
147	TR18459|c0_g1_i1|g.40804 FPKM=6.11 DESC=LOX5_ARATH,57.25%ID,E:1e-116,RecName: Full=Linoleate 9S-lipoxygenase 5, chloroplastic	31 kDa	0.0029	0	0.00015	0.00012	0.00055	0.00016	0.00047	0.00067	0.00062	0.00057	0.00091	0	0.00048	0.00055	0.00026	0.00077	0.00015	0.00036	0.00048	0.00055	0.00097	0.00043	0.00018	0.00052	0.00032	0.00076	0.0002	0.00028	0.00023	0.00054	0.00021	0.00037	0.00014	0	0.00024
148	TR43169|c0_g1_i6|g.92548 FPKM=439.67 DESC=ANXD1_ARATH,64.68%ID,E:9e-83,RecName: Full=Annexin D1	33 kDa	0	0	0	0	9.2e-05	5.2e-05	0	0	0	9.6e-05	0	0	0	0	0.00011	0	0	0	6.1e-05	0.00014	0	0	0	0	9.8e-05	0	0	0	0	0.00015	0	4.6e-05	4.6e-05	0	0.00024
149	TR19929|c0_g1_i2|g.44041 FPKM=63.00 DESC=PLY4_ARATH,40.14%ID,E:3e-51,RecName: Full=Probable pectate lyase 4	42 kDa	0.00011	0	0	0	0.00043	0.00016	0.00012	0	0	9.6e-05	6.1e-05	0	0	6.2e-05	0.0027	5.1e-05	0	6e-05	6.1e-05	0.0022	0.00011	0	0	0.00016	0.002	0.00032	0	0.00035	0.00012	0.001	0.00021	0.00014	0.00014	0	0.00012
150	TR55016|c1_g2_i7|g.118424 FPKM=14.34 DESC=QORH_SPIOL,78.03%ID,E:3e-57,RecName: Full=Quinone-oxidoreductase homolog, chloroplastic	34 kDa	0	0	0	0	0.00022	0.00031	0	0	0.00012	0	0	0	0	0	0.00011	5.1e-05	0	0	0	5.8e-05	5.4e-05	5.4e-05	0	0.0001	0.0002	0	0	7e-05	0.00012	0.00018	0	0.00019	0.00014	7.2e-05	7.9e-05
151	TR13287|c0_g1_i1|g.28926 FPKM=59.37 DESC=MCA5_ARATH,65.12%ID,E:2e-131,RecName: Full=Metacaspase-5	37 kDa	0	0	0	0	0.0017	0.00047	0.00023	0	0	0	0.00024	0	0	0	0.0012	0.00082	0	0.00012	0.00024	0.0015	0.00027	0	0	0.00026	0.0013	0.00022	9.8e-05	0.00028	0	0.0013	0.00032	0.0011	0.00056	0	3.9e-05
152	TR43169|c0_g1_i7|g.92550 FPKM=439.67 DESC=ANXD1_ARATH,64.68%ID,E:9e-83,RecName: Full=Annexin D1	29 kDa	0	0	0	0	0.0013	0.00057	0	0	0.00012	0.00038	6.1e-05	0	0	0	0.002	0.00031	0	0.00012	0.00024	0.0017	0.00016	0	0	0	0.0016	0	0	7e-05	0	0.0011	0.00011	0.00023	0.00032	0	0.0013
153	TR12002|c2_g1_i3|g.26349 FPKM=23.84 DESC=HSP7N_ARATH,96.67%ID,E:4e-72,RecName: Full=Heat shock 70 kDa protein 18	16 kDa	0.00011	0	0	0	0.00025	5.2e-05	0	0	0.00012	0.00019	0.00012	0	0	0	8.6e-05	0.0002	0	6e-05	6.1e-05	0.0002	0.00022	0.00011	9.1e-05	0.00016	0.00025	0.00022	0.0002	0.00014	0.00023	0.00027	0.00032	4.6e-05	4.6e-05	0	0.00012
154	TR21385|c1_g2_i1|g.47240 FPKM=0.23 DESC=21385-3 (MLP3)	13 kDa	0	0	0	0	0.0014	0.00078	0	0	0.00012	0.00048	0.00024	0	0	0	0.0011	0.00041	0.00037	0.00054	0.00042	0.00072	0.00011	0	0	0	0.00012	0	0	0.00021	0	0.00097	0	0.00023	0.00014	0.00014	0.0017
155	TR13916|c0_g1_i2|g.30440 FPKM=338.77 DESC=ATPBM_HEVBR,97.52%ID,E:0,RecName: Full=ATP synthase subunit beta, mitochondrial	36 kDa	0	0	0	0	0	0.0001	0	0	0	0	0	0	0.00018	0	0	0.00015	0	0.0003	0.00018	0	0	0	0	0	0	0	0	0	0	0	0	0.00014	9.3e-05	0	0
156	TR49978|c0_g1_i2|g.107672 FPKM=102.40 DESC=NA	16 kDa	0	0	0	0	0.0012	0.0028	0.0013	0.0011	0.002	0.0017	0	0	0	0	0.00014	0.00046	7.4e-05	0.00024	0.00042	0.00064	0.00016	5.4e-05	0	0.00016	0.00056	0	9.8e-05	0.00035	0	0.00057	0	9.3e-05	0.00042	0	0.0026
157	TR46804|c1_g2_i3|g.100448 FPKM=279.82 DESC=NA	36 kDa	0	0.00045	0.00015	0.00012	0.00034	0.00083	0.00082	0.0008	0.00062	0.00019	0.00012	0	0.00018	0.00018	8.6e-05	0.00015	7.4e-05	0.00018	0.00024	0.00014	0	0	0	0.00016	4.9e-05	0.00011	0.00029	0	0.00046	0.00021	0.00021	0.00051	0.00042	0.00058	0.0002
158	TR14619|c0_g1_i1|g.32229 FPKM=213.35 DESC=6GPD3_ARATH,91.33%ID,E:1e-98,RecName: Full=6-phosphogluconate dehydrogenase, decarboxylating 3	54 kDa	0	0.00015	0	0	0.0016	0.00016	0	0	0	9.6e-05	0	0.00018	0.00012	0.00018	0.0011	0	0.0003	0.00012	0.00012	0.0016	5.4e-05	0.00011	9.1e-05	5.2e-05	0.0012	0.00032	0.0002	0.00021	0	0.0015	0.00032	0.00032	0.00014	0	7.9e-05
159	TR34659|c0_g1_i2|g.75305 FPKM=201.08 DESC=ATP7_ARATH,70.54%ID,E:2e-115,RecName: Full=Probable ATP synthase 24 kDa subunit, mitochondrial	28 kDa	0	0	0	0	0	0.00093	0	0	0.00012	0	0.00018	0.00026	0.0027	0.001	0	0.0012	0.00022	0.0027	0.00054	0	0.00027	0.00048	0.0011	0.00063	0	0	9.8e-05	0.00042	0.00012	6e-05	0	0.00074	0.001	7.2e-05	0.00012
160	TR25267|c1_g1_i1|g.55413 FPKM=47.59 DESC=DIOX1_PAPSO,94.51%ID,E:0,RecName: Full=Thebaine 6-O-demethylase	28 kDa	0	0	0	0	6.1e-05	0	0	0	0	0	0	0	0	0	0	0	0	0	0	0	0	0	0	0	4.9e-05	0	0	0	0	0	0	0	0	0	0
161	TR13658|c0_g1_i1|g.29696 FPKM=55.11 DESC=NA	23 kDa	0.00022	0.0003	0.00015	0.00023	3.1e-05	0.00026	0.00023	0.00013	0.00012	0	0.00073	0.00044	0.00048	0.00025	8.6e-05	0.00066	0.00037	0.00036	0.0003	8.7e-05	0.0018	0.00059	0.00082	0.001	0.00012	0.00032	0.00049	0.00042	0.00046	0.00021	0.00011	0.00023	0.00056	0.00022	0.00016
162	TR29686|c0_g1_i1|g.64637 FPKM=140.18 DESC=EF1B_ORYSJ,66.52%ID,E:2e-76,RecName: Full=Elongation factor 1-beta	24 kDa	0	0	0	0	0.00086	0.0018	0.00023	0.00013	0.00062	0.00029	6.1e-05	0	6.1e-05	6.2e-05	0.00066	0.0014	0.00015	0.00042	0.00036	0.00058	0.00048	0	0	0.00021	0.00066	0.00011	9.8e-05	0.00021	0.00012	0.00057	0.00032	0.0012	0.0013	0.00014	0.00028
163	TR21466|c0_g1_i5|g.47345 FPKM=1119.22 DESC=GRP1_DAUCA,91.11%ID,E:7e-19,RecName: Full=Glycine-rich RNA-binding protein	16 kDa	0	0	0	0	0.00089	0.002	0.0016	0.0004	0.0014	0.00067	6.1e-05	0	0.00012	0.00012	0.0004	0.0011	7.4e-05	0.00024	0.00024	0.00046	0.00016	0	9.1e-05	0.00021	0.00029	0	0	7e-05	0.00012	0.00042	0.00064	0.002	0.0017	0.00058	0.00024
164	TR3107|c2_g2_i1|g.6907 FPKM=200.72 DESC=HSP80_SOLLC,91.58%ID,E:5e-161,RecName: Full=Heat shock cognate protein 80	34 kDa	0	0	0	0	0.0022	0.00036	0.00035	0	0	0	0.00018	0	0	6.2e-05	0.00057	0.00046	7.4e-05	0.00018	0.00024	0.00069	0.00032	5.4e-05	0	0.00026	0.00076	0.00022	0.00029	0.00028	0.00012	0.001	0.00021	0.00046	0.00042	0.00014	0.00012
165	TR14619|c0_g1_i2|g.32230 FPKM=213.35 DESC=6GPD3_ARATH,91.33%ID,E:1e-98,RecName: Full=6-phosphogluconate dehydrogenase, decarboxylating 3	54 kDa	0	0	0	0	0	0	0	0	0	0	0	0	0	0	8.6e-05	0	0	0	0	5.8e-05	0	0	0	0	2.5e-05	0	0	0	0	0	0	0	0	0	0
166	TR45412|c0_g1_i1|g.97715 FPKM=2.46 DESC=NA	42 kDa	0	0	0	0	0.0012	0.0011	0.00023	0	0.00062	0.00029	0.00024	0	0	0	0.00054	0.00077	7.4e-05	0.00024	0.0003	0.00084	0.00043	0	0	5.2e-05	0.001	0	0	7e-05	0	0.0011	0.00064	0.0013	0.0011	0	0.00047
167	TR21049|c0_g1_i8|g.46558 FPKM=478.77 DESC=ADK2_ARATH,81.4%ID,E:1e-120,RecName: Full=Adenosine kinase 2	33 kDa	0	0	0	0	0.0012	0.00026	0.00023	0	0.00012	0	6.1e-05	0	0	0	0.0014	0.00031	0	0	6.1e-05	0.0013	0.00022	0	0	0.0001	0.0023	0	0	0.00014	0	0.00094	0.00032	0.00046	0.00023	0	0.00039
168	TR35885|c1_g1_i1|g.77932 FPKM=293.34 DESC=IF4A1_ORYSJ,93.48%ID,E:0,RecName: Full=Eukaryotic initiation factor 4A-1	47 kDa	0	0	0	0	0.0013	0.00041	0	0	0	0	0.00018	0	0	0	0.00094	0.00056	7.4e-05	6e-05	0.00012	0.00093	0.00059	0	0	0.0001	0.0012	0.00022	0.0002	0.00042	0.00012	0.0013	0.00043	0.0007	0.00046	0	0.00028
169	TR53127|c1_g1_i1|g.114737 FPKM=27.76 DESC=G3PP2_ARATH,95.14%ID,E:2e-113,RecName: Full=Glyceraldehyde-3-phosphate dehydrogenase GAPCP2, chloroplastic	20 kDa	0	0	0	0	0.00022	0.0001	0	0	0	0.00029	0	0.00018	0.00036	0.00018	0.00014	0.0002	0.00066	0.0003	0.00018	0.00017	0.00011	0.0012	0	0.00031	0.00017	0	0.00029	7e-05	0	0.00027	0	0	0	7.2e-05	0.0011
170	TR55016|c1_g2_i1|g.118420 FPKM=14.34 DESC=QORH_SPIOL,78.03%ID,E:3e-57,RecName: Full=Quinone-oxidoreductase homolog, chloroplastic	34 kDa	0.00022	0	0	0	0.00074	0.00093	0.00012	0	0.00025	9.6e-05	0.001	0	0.00024	0.00043	0.00066	0.00066	0.0003	0.0003	0.00042	0.00052	0.0016	0.00022	9.1e-05	0.00026	0.00066	0.00011	0	7e-05	0.00023	0.00048	0.00011	0.00046	0.0006	7.2e-05	0.00043
171	TR4245|c2_g1_i1|g.9258 FPKM=22.14 DESC=BZP61_ARATH,59.74%ID,E:2e-101,RecName: Full=Basic leucine zipper 61	22 kDa	0	0	0	0	0.00015	0	0	0	0	0	0.0017	0	0.00012	0.00037	0.00066	0.00026	7.4e-05	6e-05	6.1e-05	0.00043	0.0013	0.00086	0.0011	0.0012	0.0012	0.00032	0.0002	0.00014	0.00012	0.00048	0.00011	0.00028	0.00014	7.2e-05	0
172	TR18344|c3_g1_i1|g.40549 FPKM=145.77 DESC=VATA_DAUCA,95.51%ID,E:0,RecName: Full=V-type proton ATPase catalytic subunit A	69 kDa	0.00022	0	0	0	0.00086	0.00067	0.00012	0	0.00012	0.00029	0.00024	0	0	0	0.00049	0.00036	7.4e-05	0.00012	0.00024	0.00069	0.00086	0	0	0.00031	0.0011	0.00043	0	0.00014	0.00046	0.001	0.00021	0.00065	0.00097	0	0.00016
173	TR55586|c1_g2_i4|g.119654 FPKM=67.07 DESC=NA	70 kDa	0	0	0	0	0.0016	0.00052	0	0	0	0.00019	0	0	0	0	0.001	0.00026	0	0	0.00024	0.0012	0.00038	5.4e-05	0	0.00021	0.0014	0	0	7e-05	0	0.0014	0.00011	0.00037	0.00032	0	0.00043
174	TR34312|c0_g1_i2|g.74541 FPKM=124.82 DESC=CH10C_ARATH,76.19%ID,E:4e-35,RecName: Full=20 kDa chaperonin, chloroplastic	26 kDa	0	0.00091	0	0	9.2e-05	0.00057	0	0	0	0	6.1e-05	0.0012	0.00097	0.00086	8.6e-05	0.00061	0.0021	0.0011	0.00085	5.8e-05	0.00054	0.0019	0.00082	0.00094	7.4e-05	0	0.0013	0.00035	0.00023	0.00018	0	0.00032	0.00074	0	0.00071
175	TR5145|c0_g1_i8|g.11423 FPKM=391.49 DESC=MTHR1_MAIZE,79.89%ID,E:0,RecName: Full=Methylenetetrahydrofolate reductase 1	66 kDa	0	0	0	0	0.0016	0	0	0	0	0	0	0	0	0	0.0014	0.0002	0	0	0.00024	0.0016	0	0	0	0.0001	0.0017	0.00011	9.8e-05	0.00028	0	0.0012	0.00032	0.00023	0.00014	0	3.9e-05
176	TR18096|c4_g1_i2|g.40001 FPKM=27.09 DESC=MD37E_ARATH,88.8%ID,E:3e-75,RecName: Full=Probable mediator of RNA polymerase II transcription subunit 37e	14 kDa	0	0	0	0.00023	0.00061	0.00036	0	0	0	0	0.00018	8.8e-05	0	0	0.00046	0.0001	0	0	0.00012	0.00052	0.00027	0	0	0.00021	0.00047	0	9.8e-05	0.00028	0	0.00039	0.00011	0.00019	0.00019	0.00029	0.00039
177	TR50070|c3_g2_i5|g.107871 FPKM=757.93 DESC=RANA1_TOBAC,97.11%ID,E:1e-122,RecName: Full=GTP-binding nuclear protein Ran-A1	25 kDa	0	0	0	0	0.0018	0.00052	0	0	0	9.6e-05	0.00012	0	0	0	0.00094	0.00015	0	0	6.1e-05	0.0013	0.00027	0	0	0	0.0014	0	0	0	0	0.0014	0.00021	0.00046	0.00032	0.00022	0.00016
178	TR45547|c3_g1_i7|g.97861 FPKM=13.03 DESC=ITPK1_ARATH,52.8%ID,E:3e-108,RecName: Full=Inositol-tetrakisphosphate 1-kinase 1	38 kDa	0	0	0	0	0.0015	0.00072	0	0	0	0.00019	0	0	0	0	0.0011	0.00026	0	0	6.1e-05	0.0014	0.00011	0	0	0	0.0012	0	0	0	0	0.0011	0.00021	0.00032	0.00042	0	0.00067
179	TR22126|c0_g2_i1|g.48891 FPKM=66.12 DESC=NA	18 kDa	0	0	0	0	0.00034	0.00031	0	0	0	9.6e-05	6.1e-05	0	0	0	0.0004	0.00031	0	6e-05	0.00024	0.00035	0.00027	0	0	0	0.00025	0	0	0	0	0.00039	0	0.00046	0.00051	0	0.00012
180	TR20280|c0_g1_i1|g.44856 FPKM=180.33 DESC=PME1_FICPW,69.62%ID,E:9e-112,RecName: Full=Pectinesterase/pectinesterase inhibitor	55 kDa	0.0011	0	0	0	0.00055	0.00036	0	0	0	0.00086	0.0022	8.8e-05	0.00024	0.00062	0.00017	0.00051	0.00022	0.00024	0.00036	0.00035	0.00081	0	9.1e-05	0.00021	0.00025	0.00086	0.0002	0.00028	0.00035	0.00067	0	0.00032	0.0006	0	0.0013
181	TR25814|c0_g1_i4|g.56712 FPKM=316.02 DESC=IDHP_MEDSA,90.05%ID,E:0,RecName: Full=Isocitrate dehydrogenase [NADP], chloroplastic	47 kDa	0	0	0	0	3.1e-05	0	0	0	0	0	0	0	0	0	0	0	0	0	0	5.8e-05	0	0	0	0	4.9e-05	0	0	0	0	9.1e-05	0	0	0	0	7.9e-05
182	TR25814|c0_g1_i2|g.56710 FPKM=316.02 DESC=IDHP_MEDSA,90.05%ID,E:0,RecName: Full=Isocitrate dehydrogenase [NADP], chloroplastic	47 kDa	0	0	0	0	0.001	0.00036	0	0	0	0.0011	0	0	6.1e-05	6.2e-05	0.0006	0.00015	7.4e-05	6e-05	0.00018	0.00078	0	0.00016	0	0.0001	0.00074	0.00011	0	7e-05	0	0.001	0	0	4.6e-05	0	0.0036
183	TR4473|c1_g4_i6|g.9855 FPKM=60.11 DESC=MD37E_ARATH,91%ID,E:8e-38,RecName: Full=Probable mediator of RNA polymerase II transcription subunit 37e	22 kDa	0	0	0	0	0.00058	0	0	0	0	0	0.00012	0	0	0	0.00026	0	0	0	0	0.00041	0.00027	0	0	0.0001	0.00049	0.00011	9.8e-05	0	0	0.00039	0	0.00019	0.00014	0	0.00024
184	TR19215|c1_g2_i1|g.42240 FPKM=62.89 DESC=APM1_ARATH,72.29%ID,E:0,RecName: Full=Aminopeptidase M1	100 kDa	0	0	0	0	0.0013	0	0	0	0	0	0	0	0	0	0.0014	0	0	0	0	0.0011	0	0	0	0	0.0015	0.00022	0	0	0	0.0016	0	0	0	0	0.00047
185	TR19215|c1_g2_i2|g.42241 FPKM=62.89 DESC=APM1_ARATH,72.29%ID,E:0,RecName: Full=Aminopeptidase M1	100 kDa	0	0	0	0	6.1e-05	0	0	0	0	0	0	0	0	0	2.9e-05	0	0	0	0	0	0	0	0	0	7.4e-05	0	0	0	0	6e-05	0	0	0	0	3.9e-05
186	TR35456|c1_g6_i3|g.76965 FPKM=404.53 DESC=EF1D_PIMBR,74.44%ID,E:2e-65,RecName: Full=Elongation factor 1-delta	25 kDa	0	0	0	0	0.0012	0.0012	0	0	0.00025	0.00029	6.1e-05	0	0	0	0.00057	0.0015	7.4e-05	0.00018	6.1e-05	0.00075	0.00011	0	0	5.2e-05	0.00051	0	0	0.00021	0.00012	0.00057	0.00032	0.00083	0.0007	0	0.0002
187	TR51266|c0_g1_i3|g.110779 FPKM=24.72 DESC=FABI_ARATH,74.57%ID,E:1e-133,RecName: Full=Enoyl-[acyl-carrier-protein] reductase [NADH], chloroplastic	31 kDa	0	0	0	0	9.2e-05	0.00021	0	0	0	0	0	8.8e-05	0.00012	0	5.7e-05	0.0001	0.00015	0.00012	6.1e-05	8.7e-05	0.00022	0.00065	0	0.00042	0.00015	0	0	0	0	6e-05	0	9.3e-05	0.00019	0	7.9e-05
188	TR42141|c3_g2_i2|g.90493 FPKM=82.99 DESC=VATB1_GOSHI,97.65%ID,E:2e-177,RecName: Full=V-type proton ATPase subunit B 1	47 kDa	0.00022	0	0	0.00012	0.00083	0.0013	0	0	0.00025	9.6e-05	0.00024	0	0	0.00025	0.00052	0.00061	7.4e-05	0.00012	0.0003	0.00049	0.0012	5.4e-05	0	0.00042	0.00071	0.00022	0.0002	0.00014	0.00058	0.00079	0	0.00083	0.0011	0	0.00012
189	TR25669|c3_g2_i2|g.56466 FPKM=216.98 DESC=DHAR2_ARATH,76.4%ID,E:2e-95,RecName: Full=Glutathione S-transferase DHAR2	24 kDa	0	0	0	0	0.0012	0.0013	0.00012	0.00027	0.00012	0.0011	0.00012	0	0	0	0.00077	0.00061	0	0	0.0003	0.00087	0.00054	5.4e-05	0	5.2e-05	0.00093	0	0	0	0.00012	0.00076	0	0.00065	0.00065	0	0.00047
190	TR44092|c0_g1_i2|g.94732 FPKM=255.76 DESC=ATP5H_ARATH,79.76%ID,E:4e-94,RecName: Full=ATP synthase subunit d, mitochondrial	20 kDa	0	0	0.00015	0	0	0.00078	0.00023	0	0.00049	0.00019	0	8.8e-05	0.0022	0.00049	0	0.00077	7.4e-05	0.0025	0.00024	0	0.00016	0.00032	0.00064	0.00037	0	0.00011	9.8e-05	0.00028	0.00046	0.00012	0	0.00042	0.0012	0	0.00016
191	TR21466|c0_g1_i3|g.47344 FPKM=1119.22 DESC=GRP1_DAUCA,91.11%ID,E:7e-19,RecName: Full=Glycine-rich RNA-binding protein	15 kDa	0	0	0	0	3.1e-05	0.0001	0.00012	0.00013	0	0	0	0	0	0	0	0	0	0	0	2.9e-05	0	0	0	0	0	0	0	0	0	0	0	0	0	0	0
192	TR51266|c0_g1_i4|g.110780 FPKM=24.72 DESC=FABI_ARATH,74.57%ID,E:1e-133,RecName: Full=Enoyl-[acyl-carrier-protein] reductase [NADH], chloroplastic	40 kDa	0	0.00061	0	0	0.00022	0.00057	0	0	0	0	6.1e-05	0.00044	0.00085	0.00037	0.00014	0.0002	0.0012	0.00073	0.00036	0.00029	0.00043	0.0023	0.00027	0.00089	0.00025	0	0.00039	0.00035	0.00035	0.00033	0.00011	0.00019	0.00042	0	0.00075
193	TR12002|c4_g1_i1|g.26353 FPKM=41.15 DESC=HSP7M_PHAVU,87.3%ID,E:0,RecName: Full=Heat shock 70 kDa protein, mitochondrial	52 kDa	0	0	0	0	0	0.00021	0	0	0	0	0.00049	0	0.0019	0.00068	5.7e-05	0.00087	0	0.0016	0.00042	2.9e-05	0.00043	0.00075	0.0013	0.00094	0	0	0	0.00091	0.00023	6e-05	0	0.00028	0.00051	0	0.00079
194	TR41527|c6_g2_i2|g.89286 FPKM=599.18 DESC=SAHH_CATRO,91.6%ID,E:1e-152,RecName: Full=Adenosylhomocysteinase	27 kDa	0	0	0	0	0.00058	5.2e-05	0	0	0	0.00019	0	0	0	0	0.0008	0.0001	0	6e-05	0	0.00096	0.00011	0	0	0	0.00064	0.00032	0	0.00014	0	0.00057	0.00011	9.3e-05	4.6e-05	0	0.00016
195	TR42266|c0_g2_i4|g.90786 FPKM=65.09 DESC=LGUL_SOYBN,85.41%ID,E:4e-115,RecName: Full=Lactoylglutathione lyase	26 kDa	0	0	0	0	0.00052	0.00088	0	0	0	0.00057	0.00018	0.00018	0.00018	0.00025	0.00034	0.00036	0.00037	0.0003	0.00036	0.00032	0.00043	0.00081	0.00018	0.00063	0.00044	0	0.00049	0.00014	0.00012	0.00057	0.00011	0.00046	0.0006	0	0.0012
196	TR371|c0_g1_i1|g.1007 FPKM=210.34 DESC=TPIC_ARATH,88.14%ID,E:3e-107,RecName: Full=Triosephosphate isomerase, chloroplastic	33 kDa	0	0.0003	0	0	0.00022	0.00031	0	0	0	0	6.1e-05	0.00062	0.00061	0.00049	0.00017	0.00077	0.0013	0.00097	0.00073	0.00038	0.00065	0.0016	0.0011	0.0014	0.00027	0	0.0011	0.00042	0.00035	0.00024	0	0.00028	0.00019	7.2e-05	0.00032
197	TR46702|c0_g1_i1|g.100213 FPKM=22.46 DESC=NA	27 kDa	0	0	0	0	0.00058	5.2e-05	0	0	0	0	0	0	0	0	0.00057	0	0.00015	6e-05	0	0.00069	0	0	0	0	0.00064	0.00032	0.0002	0.00014	0.00012	0.00064	0.00021	0.00014	0.00037	0.00014	0.00071
198	TR18682|c0_g1_i2|g.41141 FPKM=36.35 DESC=ARGC_ORYSJ,43.52%ID,E:3e-17,RecName: Full=Probable N-acetyl-gamma-glutamyl-phosphate reductase, chloroplastic	43 kDa	0	0.0003	0	0	3.1e-05	0	0	0	0	9.6e-05	0.00012	0.00035	0.00085	0.00074	0.00026	0.0001	0.00066	0.00048	0.00024	8.7e-05	0.00075	0.0029	0.00082	0.0011	0.00022	0	0.00059	0.00056	0	0.00018	0	0.00019	0.00028	0	7.9e-05
199	TR3107|c3_g1_i4|g.6911 FPKM=24.11 DESC=HSP82_TOBAC,92.36%ID,E:0,RecName: Full=Heat shock protein 82	48 kDa	0	0	0	0	0	0	0	0	0	0	0	0	0	0	2.9e-05	0	0	0	0	2.9e-05	0	0	0	0	0.0002	0.00011	9.8e-05	7e-05	0	6e-05	0.00021	4.6e-05	0	7.2e-05	0
200	TR41527|c6_g2_i1|g.89285 FPKM=599.18 DESC=SAHH_CATRO,91.6%ID,E:1e-152,RecName: Full=Adenosylhomocysteinase	27 kDa	0	0	0	0	0	0	0	0	0	0	0	0	0	0	0.00011	0	0	0	0	8.7e-05	0	0	0	0	0.00012	0	0	0	0	0	0	0	0	0	0
201	TR38412|c0_g2_i1|g.83038 FPKM=1444.41 DESC=METE_CATRO,85.6%ID,E:0,RecName: Full=5-methyltetrahydropteroyltriglutamate--homocysteine methyltransferase	50 kDa	0	0	0	0	0.0014	5.2e-05	0	0	0	9.6e-05	0	0	0	0	0.00089	0	7.4e-05	6e-05	0	0.0014	5.4e-05	0	0	0	0.0014	0.00043	0.0002	0.00021	0	0.0014	0.00011	9.3e-05	9.3e-05	7.2e-05	0.00036
202	TR41096|c0_g1_i1|g.88459 FPKM=190.53 DESC=TAL_RENSM,49.72%ID,E:5e-92,RecName: Full=Transaldolase {ECO:0000255|HAMAP-Rule:MF_00493}	48 kDa	0	0.00045	0	0	0.00031	0.00016	0	0	0	0.00029	6.1e-05	0.00097	0.00079	0.00049	0.00052	0.0002	0.00089	0.00054	0.00054	0.00055	0.00054	0.0012	0.00018	0.00063	0.00034	0	0.00049	0.00042	0	0.00051	0	0.00023	0.00014	0	0.00099
203	TR6049|c0_g1_i1|g.13583 FPKM=108.96 DESC=NA	69 kDa	0	0	0	0	0.00092	0.00041	0	0	0	0.00029	6.1e-05	0	0	0	0.0012	0.00066	0	0.0006	0.00054	0.0011	0	0	0	0.00016	0.00059	0	0	0	0	0.00088	0	0.00023	0.00028	0	0.00099
204	TR38193|c0_g1_i1|g.82583 FPKM=146.26 DESC=ENPL_ARATH,89.8%ID,E:2e-22,RecName: Full=Endoplasmin homolog	93 kDa	0	0	0	0	0	0.00021	0	0	0	0	0.0003	0	0.0011	0.0025	0	0.00046	0	0.0011	0.0011	0	0.00027	0.00048	0.001	0.002	0	0	9.8e-05	0.00063	0.00035	9.1e-05	0	0.00079	0.00056	0.00014	3.9e-05
205	TR9296|c1_g4_i2|g.20729 FPKM=181.95 DESC=ACT_GOSHI,98.6%ID,E:5e-143,RecName: Full=Actin	24 kDa	0	0	0	0	6.1e-05	5.2e-05	0	0	0	0	0	0	0	0	0.00011	5.1e-05	0	0	0	8.7e-05	5.4e-05	0	0	5.2e-05	2.5e-05	0	0	7e-05	0	6e-05	0	0.00019	4.6e-05	0	0
206	TR18682|c0_g1_i6|g.41144 FPKM=36.35 DESC=ARGC_ORYSJ,43.52%ID,E:3e-17,RecName: Full=Probable N-acetyl-gamma-glutamyl-phosphate reductase, chloroplastic	43 kDa	0	0	0	0	0	0	0	0	0	0	6.1e-05	8.8e-05	6.1e-05	6.2e-05	0	0	0	0	0	0	0.00011	0.00011	0	5.2e-05	0	0	0	0	0	0	0	0	4.6e-05	0	0
207	TR53778|c2_g3_i5|g.115936 FPKM=13.08 DESC=NA	65 kDa	0	0.00015	0	0	0.00018	0.00041	0	0	0	0.00019	0.0016	0.00018	6.1e-05	0.00025	5.7e-05	0.001	7.4e-05	0.00024	0.00024	8.7e-05	0.0022	0.00027	9.1e-05	0.00026	4.9e-05	0.00022	0.0002	0.00014	0.00012	0.00024	0	0.00023	0.00051	0	0.0012
208	TR43396|c1_g3_i1|g.93088 FPKM=139.64 DESC=RAB1C_ARATH,94.74%ID,E:4e-90,RecName: Full=Ras-related protein RABB1c	27 kDa	0.00055	0	0	0	0.0004	0.00021	0	0	0	0.00019	0.0027	8.8e-05	0.00018	0.00049	0.00014	0.00066	7.4e-05	0.00012	0.00018	0.0002	0.0044	0.00022	0.00018	0.00052	0.00015	0.00022	0	0.00028	0	0.00027	0.00011	0.00037	0.00028	0.00014	0.00016
209	TR38193|c0_g1_i3|g.82585 FPKM=146.26 DESC=ENPL_ARATH,89.8%ID,E:2e-22,RecName: Full=Endoplasmin homolog	93 kDa	0	0	0	0	0	0	0	0	0	0	0	0	0	0	0	0	0	0	0	0	0	0	0	0.00016	0	0	0	0	0	0	0	0	0	0	0
210	TR13143|c0_g1_i2|g.28678 FPKM=212.65 DESC=GDI_ARATH,83.72%ID,E:3e-100,RecName: Full=Guanosine nucleotide diphosphate dissociation inhibitor At5g09550	50 kDa	0	0	0	0	0.0013	5.2e-05	0	0	0	9.6e-05	0	0	0	0	0.0013	0.0001	0	0	0	0.0013	0	0	0	0	0.0016	0	0	0	0	0.0013	0	9.3e-05	0	0	0.00028
211	TR11081|c1_g1_i1|g.24477 FPKM=30.79 DESC=6PGD2_ARATH,86.57%ID,E:0,RecName: Full=6-phosphogluconate dehydrogenase, decarboxylating 2, chloroplastic	54 kDa	0	0.00015	0	0	0.00015	0	0	0	0	0	0	0.00026	0.00036	0.00062	0.00029	0.0001	0.00044	0.00054	0.00024	0.00029	0.00022	0.0014	0.0011	0.0012	0.00027	0	0.00039	0.00028	0	0.00012	0	0	0	0	0.0002
212	TR24499|c0_g1_i9|g.53898 FPKM=293.55 DESC=ACLB1_ORYSJ,92.11%ID,E:0,RecName: Full=ATP-citrate synthase beta chain protein 1	66 kDa	0	0	0	0	0.0012	0	0	0	0	0	0	0	0	6.2e-05	0.0011	0.0001	0	0	0	0.0016	5.4e-05	0	0	0.00016	0.0012	0.00032	9.8e-05	0.00021	0	0.0012	0.00021	0.00014	4.6e-05	0	0.00012
213	TR10410|c0_g1_i2|g.23145 FPKM=26.94 DESC=KPYG_TOBAC,81.91%ID,E:0,RecName: Full=Pyruvate kinase isozyme G, chloroplastic	64 kDa	0	0	0	0	0	0.0001	0	0	0	0	6.1e-05	0.00088	0.00097	0.00062	5.7e-05	0.00061	0.0017	0.001	0.00073	0.0002	0.00043	0.0026	0.00082	0.0013	0.00012	0	0.00059	0.00049	0	0.00012	0	0.00014	0	0	0
214	TR6281|c0_g1_i2|g.14194 FPKM=45.38 DESC=THIC1_ARATH,82.21%ID,E:0,RecName: Full=Acetyl-CoA acetyltransferase, cytosolic 1	41 kDa	0	0	0	0	0.0015	0.00021	0	0	0	9.6e-05	6.1e-05	0	0	0	0.0011	0	0	0	6.1e-05	0.0013	5.4e-05	0.00011	0	0	0.00093	0.00032	9.8e-05	0	0	0.0011	0	0.00046	0.00019	0	0.00043
215	TR55254|c1_g2_i3|g.118980 FPKM=322.07 DESC=SCRK2_SOLLC,78.53%ID,E:0,RecName: Full=Fructokinase-2	36 kDa	0	0	0	0	0	5.2e-05	0	0	0	0	0	0	0	0	5.7e-05	0	0	0	0	5.8e-05	0	0	0	0	2.5e-05	0	0	0	0	6e-05	0	4.6e-05	0	0	0
216	TR24499|c0_g1_i4|g.53889 FPKM=293.55 DESC=ACLB1_ORYSJ,92.11%ID,E:0,RecName: Full=ATP-citrate synthase beta chain protein 1	66 kDa	0	0	0	0	0	0	0	0	0	0	0	0	0	0	0	0	0	0	0	2.9e-05	0	0	0	0	0	0	0	0	0	0	0	0	0	0	0
217	TR7787|c0_g1_i2|g.17232 FPKM=32.29 DESC=PR10-minor7787	19 kDa	0	0	0	0	0.00037	0.00021	0.00012	0	0	0	0.00036	0	6.1e-05	6.2e-05	0.0019	0.00041	7.4e-05	6e-05	0.0003	0.0012	0.00022	0	9.1e-05	0.0001	0.0011	0	0	7e-05	0.00012	0.0007	0	0.00023	0.00023	0	7.9e-05
218	TR6384|c0_g1_i2|g.14298 FPKM=84.43 DESC=RHM1_ARATH,86.29%ID,E:0,RecName: Full=Trifunctional UDP-glucose 4,6-dehydratase/UDP-4-keto-6-deoxy-D-glucose 3,5-epimerase/UDP-4-keto-L-rhamnose-reductase RHM1 {ECO:0000305|PubMed:17190829}	76 kDa	0	0	0	0	0.00092	0	0	0	0	0	0	0	0	0	0.0011	0	0	0	0	0.0015	5.4e-05	0	0	0	0.0011	0	0	7e-05	0	0.0011	0	0.00014	0.00014	0	3.9e-05
219	TR35456|c1_g6_i2|g.76964 FPKM=404.53 DESC=EF1D_PIMBR,74.44%ID,E:2e-65,RecName: Full=Elongation factor 1-delta	25 kDa	0	0	0	0	3.1e-05	5.2e-05	0	0	0	0	0	0	0	0	5.7e-05	0	0	0	0	0	0	0	0	0	0	0	0	0	0	0	0	9.3e-05	9.3e-05	0	3.9e-05
220	TR22569|c0_g1_i1|g.49746 FPKM=299.63 DESC=PGKH_TOBAC,87.89%ID,E:0,RecName: Full=Phosphoglycerate kinase, chloroplastic	41 kDa	0	0	0	0	6.1e-05	0	0	0	0	0	0	0.00062	0.00042	0.00043	5.7e-05	0.0001	0.00059	0.00042	0.00048	0.00012	0.00027	0.00091	9.1e-05	0.00047	7.4e-05	0	0.00039	0.00021	0	0.00015	0	0.00023	0.00023	0	7.9e-05
221	TR6384|c0_g1_i1|g.14297 FPKM=84.43 DESC=RHM1_ARATH,86.29%ID,E:0,RecName: Full=Trifunctional UDP-glucose 4,6-dehydratase/UDP-4-keto-6-deoxy-D-glucose 3,5-epimerase/UDP-4-keto-L-rhamnose-reductase RHM1 {ECO:0000305|PubMed:17190829}	76 kDa	0	0	0	0	6.1e-05	0	0	0	0	0	0	0	0	0	5.7e-05	0	0	0	0	5.8e-05	0	0	0	0	7.4e-05	0	0	0	0	6e-05	0	0	0	0	0
222	TR55254|c1_g2_i5|g.118982 FPKM=322.07 DESC=SCRK2_SOLLC,78.53%ID,E:0,RecName: Full=Fructokinase-2	36 kDa	0	0	0	0	0.001	0.00083	0	0	0	0.00019	0.00012	0	0	0	0.00072	0.00026	0	0.00018	0.00018	0.00081	0.00027	0	0	0.00021	0.00086	0	0	0	0	0.00085	0.00011	0.00056	0.0006	0	0.00063
223	TR55119|c1_g4_i4|g.118614 FPKM=82.60 DESC=NA	53 kDa	0	0	0	0	0.0008	0.00057	0	0	0	0.00029	0	0	0	0	0.0008	0.0001	0	6e-05	0.00012	0.00084	5.4e-05	0	0	0	0.00098	0	0	0	0	0.00088	0	4.6e-05	0.00023	0	0.0025
224	TR52148|c0_g1_i1|g.112532 FPKM=114.33 DESC=ALFC3_ARATH,84.52%ID,E:0,RecName: Full=Probable fructose-bisphosphate aldolase 3, chloroplastic	43 kDa	0	0.00045	0	0	0.00012	0.00026	0	0	0	9.6e-05	0.0003	0.00088	0.00079	0.00037	0.00034	0.00036	0.00074	0.00042	0.00061	0.00041	0.00038	0.0013	0.00036	0.00094	0.00027	0.00032	0.00059	0.00035	0.00023	0.00024	0.00011	0.00014	0.00037	0	0.00043
225	TR34326|c0_g1_i1|g.74564 FPKM=159.95 DESC=CML13_ARATH,83.11%ID,E:7e-82,RecName: Full=Probable calcium-binding protein CML13	17 kDa	0	0	0	0	0.00043	0.0012	0.00023	0	0.00037	0.00038	0.00018	0	0.00012	0.00018	0.00011	0.00097	0.00022	0.00018	0.00012	0.00017	0.00032	0.00027	0.00045	0.00079	0.00022	0	0.00039	0.00056	0.00012	0.00027	0.00011	0.0012	0.0011	0.00036	0.0002
226	TR32740|c0_g1_i1|g.71120 FPKM=4.16 DESC=PLA20_ARATH,57.21%ID,E:2e-163,RecName: Full=Phospholipase A1-IIdelta	49 kDa	0	0	0	0	9.2e-05	0	0	0	0	0	0	0	0	0	5.7e-05	0	0	0	0	8.7e-05	0	0	0	0	4.9e-05	0	0	0	0	3e-05	0	0	0	0	0
227	TR28214|c1_g3_i1|g.61424 FPKM=22.20 DESC=NA	39 kDa	0	0	0	0	0.00065	0.0012	0.00012	0	0.00037	0.00038	6.1e-05	0	0	0	0.00046	0.00092	0	0.00036	0.0003	0.00075	0.00059	0	0	0.00021	0.00054	0.00011	0	0	0	0.0007	0.00011	0.00097	0.0011	0	0.00047
228	TR51907|c0_g2_i4|g.112122 FPKM=1080.62 DESC=IF5A2_NICPL,91.67%ID,E:6e-100,RecName: Full=Eukaryotic translation initiation factor 5A-2	17 kDa	0	0	0	0	0.0008	0.00052	0.00012	0	0.00025	0.00019	0.00018	0	0.00018	6.2e-05	0.00083	0.00056	7.4e-05	0.00012	0.0003	0.00072	0.00043	5.4e-05	0	0.00021	0.0012	0.00011	9.8e-05	0.00014	0.00012	0.00064	0.00021	0.00042	0.00023	7.2e-05	0.00028
229	TR41096|c0_g1_i2|g.88460 FPKM=190.53 DESC=TAL_RENSM,49.72%ID,E:5e-92,RecName: Full=Transaldolase {ECO:0000255|HAMAP-Rule:MF_00493}	48 kDa	0	0	0	0	0	0	0	0	0	0	0	0	0	0	0	0	0	0	0	0	5.4e-05	0.00032	0	0.00021	4.9e-05	0	0	0	0	0	0	0	0	0	0
230	TR49290|c0_g2_i1|g.106229 FPKM=2.10 DESC=Y2766_ARATH,64.58%ID,E:8e-116,RecName: Full=Uncharacterized protein At2g37660, chloroplastic	35 kDa	0	0	0	0	0.0011	0.00031	0	0	0	0	0.00012	0	6.1e-05	0	0.00092	0.0002	0	0.00012	0	0.0011	0.00011	0	0	0.0001	0.001	0	0	0	0	0.0011	0	0.00051	0.00028	0	0.00083
231	TR44509|c5_g2_i2|g.95642 FPKM=192.33 DESC=PSA5_SOYBN,94.94%ID,E:7e-165,RecName: Full=Proteasome subunit alpha type-5	26 kDa	0	0	0	0	0.00068	0.00052	0.00012	0	0.00074	0.00077	0	0	0	0.00012	0.00052	0.001	0.0003	0.00042	0.00085	0.00075	0.00022	5.4e-05	0	0.00021	0.00039	0	0	0	0	0.0006	0.00032	0.00097	0.00084	0.00014	0.00043
232	TR3067|c0_g1_i1|g.6901 FPKM=1.14 DESC=MLP3	13 kDa	0	0	0	0	0.00031	0.00052	0.00035	0.00027	0.00025	0.00038	0.00012	0	0.00012	0	0.00031	0.00041	0.00015	0.00018	0.00024	0.00038	0	0	0	0	0.00017	0	0	7e-05	0.00012	0.00018	0.00032	0.00037	0.00019	0	0.00047
233	TR35885|c1_g1_i4|g.77935 FPKM=293.34 DESC=IF4A1_ORYSJ,93.48%ID,E:0,RecName: Full=Eukaryotic initiation factor 4A-1	32 kDa	0	0	0	0	0	0	0	0	0	0	0	0	0	0	5.7e-05	0	0	0	0	5.8e-05	0	0	0	0	0.00012	0	0	0	0	9.1e-05	0	0	4.6e-05	0	0
234	TR819|c0_g1_i1|g.1860 FPKM=192.14 DESC=EF1G3_ORYSJ,75.81%ID,E:1e-61,RecName: Full=Elongation factor 1-gamma 3	47 kDa	0	0	0	0	0.00092	5.2e-05	0	0	0	0	0	0	0	0	0.00086	5.1e-05	0	0	0	0.00075	0.00011	0	0	0	0.0011	0.00022	9.8e-05	7e-05	0	0.0011	0.00011	0.00032	0.00019	0	0
235	TR48817|c1_g1_i2|g.105125 FPKM=217.34 DESC=ATPAM_BETVU,88.51%ID,E:0,RecName: Full=ATP synthase subunit alpha, mitochondrial	60 kDa	0.00033	0	0	0	0	0.00016	0	0	0	0	0.00012	0	0.0018	0.00049	2.9e-05	0.00056	0	0.001	0.0003	2.9e-05	0.00038	0.00043	0.00036	0.00063	4.9e-05	0.00032	9.8e-05	0.00056	0.00035	0.00012	0.00011	0.00042	0.00042	7.2e-05	7.9e-05
236	TR37370|c1_g1_i6|g.80977 FPKM=192.17 DESC=6PGL4_ORYSI,71.15%ID,E:6e-128,RecName: Full=Probable 6-phosphogluconolactonase 4, chloroplastic	36 kDa	0	0	0	0	0.001	0.00057	0	0	0.00012	9.6e-05	0	8.8e-05	0.00024	0.00018	0.00074	0.0002	0.00037	0.00018	0.0003	0.00067	0.00027	0.00059	0.00027	0.00031	0.00069	0.00011	9.8e-05	7e-05	0	0.00073	0	0.00042	0.00023	7.2e-05	0.00039
237	TR8629|c1_g6_i5|g.19192 FPKM=56.79 DESC=MD37C_ARATH,92.5%ID,E:5e-29,RecName: Full=Probable mediator of RNA polymerase II transcription subunit 37c	30 kDa	0	0	0	0	0.00012	0	0	0	0	0	0	0	0	0	2.9e-05	0	0	0	0	0.00012	0	0	0	0	0.00025	0	0	0	0	0.00018	0	0	0	0	7.9e-05
238	TR18096|c4_g1_i3|g.40002 FPKM=27.09 DESC=MD37E_ARATH,88.8%ID,E:3e-75,RecName: Full=Probable mediator of RNA polymerase II transcription subunit 37e	11 kDa	0	0	0	0	3.1e-05	0	0	0	0	0	0	0	0	0	0	0	0	0	0	0	0	0	0	0	0	0	0	0	0	6e-05	0	0	0	0	0
239	TR43396|c1_g3_i3|g.93090 FPKM=139.64 DESC=RAB1C_ARATH,94.74%ID,E:4e-90,RecName: Full=Ras-related protein RABB1c	18 kDa	0	0	0	0	0	0	0	0	0	0	0	0	0	0	0	0	0	0	0	0	5.4e-05	0	0	0	0	0	0	0	0	0	0	0	0	0	0
240	TR4473|c1_g4_i19|g.9860 FPKM=60.11 DESC=MD37E_ARATH,91%ID,E:8e-38,RecName: Full=Probable mediator of RNA polymerase II transcription subunit 37e	18 kDa	0	0	0	0	9.2e-05	0	0	0	0	0	0	0	0	0	5.7e-05	0	0	0	0	2.9e-05	0	0	0	0	9.8e-05	0	0	0	0	3e-05	0	0	0	0	0
241	TR44688|c0_g1_i2|g.96102 FPKM=80.96 DESC=AAT5_ARATH,83.44%ID,E:0,RecName: Full=Aspartate aminotransferase, chloroplastic	49 kDa	0	0	0	0	0.00015	5.2e-05	0	0	0	0	0	0.00062	0.00054	0.00049	0.0002	0.00036	0.00089	0.00036	0.0003	0.00029	0.00043	0.0018	0.00055	0.0011	0.00015	0	0.00029	0.00021	0	0.00024	0	9.3e-05	4.6e-05	0	0.00032
242	TR985|c0_g1_i1|g.2231 FPKM=10.28 DESC=TC120_ARATH,76.9%ID,E:0,RecName: Full=Translocase of chloroplast 120, chloroplastic	151 kDa	0	0	0	0	0	0	0	0	0	0	0.00024	0.0025	0.0018	0.0015	0	0.00036	0.00081	0.001	0.00042	0	0	0.0011	0.002	0.00094	0	0	0.0002	0.00014	0.00012	9.1e-05	0	4.6e-05	0.00014	0	0
243	TR24510|c0_g1_i1|g.53951 FPKM=143.86 DESC=UPTG_PEA,94.67%ID,E:5e-168,RecName: Full=Alpha-1,4-glucan-protein synthase [UDP-forming]	41 kDa	0	0	0	0	0.0008	0.00016	0	0	0	0.00019	0	0	0	0.00049	0.00052	0	0	0	0.0003	0.00064	0	0	0	0.0001	0.00081	0	0	7e-05	0	0.00073	0	0.00023	0.00032	0	0.0012
244	TR33475|c0_g1_i4|g.72676 FPKM=78.86 DESC=TAL_HISS2,36.86%ID,E:5e-46,RecName: Full=Transaldolase {ECO:0000255|HAMAP-Rule:MF_00492}	44 kDa	0	0	0	0	0	5.2e-05	0	0	0	0	0	0.00018	0.00012	6.2e-05	0	5.1e-05	0.0003	0	0.00018	0	5.4e-05	0.00022	0	5.2e-05	0	0	0	0	0	3e-05	0	9.3e-05	4.6e-05	0	0
245	TR40960|c2_g4_i2|g.88109 FPKM=119.93 DESC=KAD3_ARATH,58.82%ID,E:8e-07,RecName: Full=Adenylate kinase 3	32 kDa	0.00011	0.00015	0.0003	0	6.1e-05	0.00062	0.00012	0	0	0	0.00012	0.00018	0.0015	0.00068	0	0.00061	7.4e-05	0.002	0.00054	0	0.00016	0.00043	0.001	0.00037	0	0	0.0002	0.00021	0.00046	0	0	0.00032	0.00056	0	0.00028
246	TR54465|c0_g1_i1|g.117433 FPKM=7.00 DESC=CP74A_ARATH,47.58%ID,E:1e-148,RecName: Full=Allene oxide synthase, chloroplastic	54 kDa	0.0016	0	0	0	0.00031	0.00016	0	0	0	0	0.00036	0	0	0	2.9e-05	5.1e-05	0	6e-05	6.1e-05	0.00017	0.0017	0.00027	0.00027	0.00042	0.00051	0.0013	0	0.00056	0	0.00085	0	0.00032	0.00037	0	0.00016
247	TR24839|c0_g1_i1|g.54698 FPKM=56.15 DESC=ACO1_ARATH,91.52%ID,E:0,RecName: Full=Aconitate hydratase 1	48 kDa	0	0	0	0	0.0011	5.2e-05	0	0	0	0	6.1e-05	0	0.00012	0	0.00063	0	0	0.00018	6.1e-05	0.0011	0	0	9.1e-05	5.2e-05	0.0012	0.00022	0	7e-05	0	0.001	0.00011	0	0	0	0.00075
248	TR43868|c0_g1_i4|g.94088 FPKM=792.51 DESC=CYPH_LUPLU,82.46%ID,E:6e-86,RecName: Full=Peptidyl-prolyl cis-trans isomerase	18 kDa	0	0	0	0	0	0	0	0	0	0	0	0	0	0	2.9e-05	0	0	0	0	2.9e-05	0	0	0	0	0.00022	0	0	0	0	3e-05	0	0	0	0	0
249	TR37370|c1_g1_i3|g.80974 FPKM=192.17 DESC=6PGL4_ORYSI,71.15%ID,E:6e-128,RecName: Full=Probable 6-phosphogluconolactonase 4, chloroplastic	36 kDa	0	0	0	0	0.00012	0	0	0	0	0	0	0	0	0	5.7e-05	0	0	0	0	2.9e-05	0	0	0	0	7.4e-05	0	0	0	0	0.00012	0	0	0	0	3.9e-05
250	TR39585|c1_g3_i4|g.85219 FPKM=107.76 DESC=ALAT2_ARATH,77.04%ID,E:0,RecName: Full=Alanine aminotransferase 2, mitochondrial	59 kDa	0.00022	0	0	0	0.00061	0.0001	0	0	0	0	0.0003	0	0.00067	0.00018	0.0006	0.00031	0	0.00042	0.0003	0.00064	0.00011	0.00027	0.00073	0.00037	0.00069	0.00011	0.0002	0.00091	0	0.00064	0	0.00028	0.00014	0	0.00028
251	TR3107|c3_g1_i1|g.6908 FPKM=24.11 DESC=HSP82_TOBAC,92.36%ID,E:0,RecName: Full=Heat shock protein 82	48 kDa	0	0	0	0	0	0	0	0	0	0	0	0	0	0	0	0	0	0	0	0	0	0	0	0	2.5e-05	0	0	0	0	0	0	0	0	0	0
252	TR33475|c0_g1_i1|g.72673 FPKM=78.86 DESC=TAL_HISS2,36.86%ID,E:5e-46,RecName: Full=Transaldolase {ECO:0000255|HAMAP-Rule:MF_00492}	43 kDa	0	0.00061	0	0	9.2e-05	0.00047	0	0	0	9.6e-05	6.1e-05	0.00079	0.00085	0.00062	2.9e-05	0.00051	0.0011	0.00085	0.00042	0.00014	0.00022	0.001	0.00045	0.00094	0.00012	0	0.00029	0.00021	0	0.00027	0	0.00042	0.00056	7.2e-05	7.9e-05
253	TR11590|c0_g1_i1|g.25711 FPKM=24.49 DESC=E134_MAIZE,47.87%ID,E:3e-36,RecName: Full=Endo-1,3	16 kDa	0	0	0	0	0.00086	0.0011	0.00023	0	0	0.00048	0.00018	0	0	0	0.00046	0.0002	7.4e-05	6e-05	0	0.00035	0.00016	0	9.1e-05	0.00016	0.00042	0	9.8e-05	0	0.00012	0.00067	0.00011	0.00046	0.00051	0	0.0017
254	TR47249|c1_g1_i1|g.101488 FPKM=1201.97 DESC=SAHH1_ARATH,90.84%ID,E:7e-158,RecName: Full=Adenosylhomocysteinase 1	29 kDa	0	0	0	0	0.0004	5.2e-05	0	0	0	0	0	0	0	0	0.00072	0	0.00015	0.00012	0	0.00081	5.4e-05	0	0	0	0.00061	0.00054	0.0002	0.00014	0.00023	0.00045	0.00043	9.3e-05	4.6e-05	7.2e-05	7.9e-05
255	TR39585|c1_g3_i2|g.85217 FPKM=107.76 DESC=ALAT2_ARATH,77.04%ID,E:0,RecName: Full=Alanine aminotransferase 2, mitochondrial	59 kDa	0	0	0	0	0	0	0	0	0	0	0	0	0	0	0.00011	0	0	0	0	0	0	0	0	0	7.4e-05	0	0	0	0	0	0	0	0	0	0
256	TR34315|c0_g1_i3|g.74548 FPKM=1012.74 DESC=7OMT_PAPSO,99.72%ID,E:0,RecName: Full=(R,S)-reticuline 7-O-methyltransferase	40 kDa	0	0	0	0	0.0013	0.00021	0	0	0	9.6e-05	0	0	0	0	0.0011	0.0001	0	0	0.00012	0.0012	0	0	0	0	0.00074	0	0	0	0	0.0013	0.00011	9.3e-05	4.6e-05	0	0.00028
257	TR40960|c2_g4_i1|g.88108 FPKM=119.93 DESC=KAD3_ARATH,58.82%ID,E:8e-07,RecName: Full=Adenylate kinase 3	27 kDa	0	0	0	0	0	0	0	0	0	0	0	0	6.1e-05	0	0	5.1e-05	0	6e-05	0	0	0	5.4e-05	0	0	0	0	0	0	0	0	0	4.6e-05	4.6e-05	0	0
258	TR29123|c1_g1_i2|g.63322 FPKM=53.44 DESC=GPP2_ARATH,79.27%ID,E:4e-64,RecName: Full=(DL)-glycerol-3-phosphatase 2	27 kDa	0	0	0	0	0.00068	0.00083	0	0	0.00025	0	0	0	0	0	0.0006	0.0012	0	0.00012	0.00012	0.00038	0.00016	0.00027	0	0.0001	0.0002	0	0	0	0	0.00064	0	0.00093	0.00084	0	0.00024
259	TR18351|c3_g2_i3|g.40629 FPKM=156.15 DESC=CDC48_SOYBN,90.39%ID,E:0,RecName: Full=Cell division cycle protein 48 homolog	93 kDa	0	0	0	0	0.00095	5.2e-05	0	0	0	0	0	0	0	0	0.00094	0.00015	0	0.00012	0.00012	0.0012	0.00011	0	0	5.2e-05	0.0012	0	0	0.00028	0	0.00091	0.00032	9.3e-05	0	7.2e-05	0
260	TR25669|c3_g2_i4|g.56468 FPKM=216.98 DESC=DHAR2_ARATH,76.4%ID,E:2e-95,RecName: Full=Glutathione S-transferase DHAR2	22 kDa	0	0	0	0	0.00028	5.2e-05	0	0	0	0	0	0	0	0	8.6e-05	5.1e-05	0	0	0	8.7e-05	5.4e-05	0	0	0	0.00015	0	0	0	0	0.00012	0	9.3e-05	4.6e-05	0	3.9e-05
261	TR3227|c3_g1_i1|g.7248 FPKM=297.43 DESC=MDHM2_ARATH,69.35%ID,E:3e-06,RecName: Full=Malate dehydrogenase 2, mitochondrial	37 kDa	0.00044	0	0	0	9.2e-05	0.0001	0	0	0	0.00019	0.00055	0	0.0011	0.00043	5.7e-05	0.00041	7.4e-05	0.00079	0.00018	0.00012	0.0007	0.00048	0.00082	0.00063	0.00015	0	9.8e-05	0.00049	0	0.00018	0	0.00023	0.00046	0	0.00099
262	TR41956|c0_g1_i2|g.90300 FPKM=175.04 DESC=PRX2C_ORYSJ,80.36%ID,E:2e-47,RecName: Full=Peroxiredoxin-2C	17 kDa	0	0	0	0	0.0014	0.00098	0.00012	0	0.00025	0	0	0	0	0	0.00052	0.00056	0	6e-05	0.00012	0.00035	0.00032	0	0	0	0.00071	0	0	0	0	0.00073	0.00011	0.0006	0.0007	0	0.00016
263	TR11894|c1_g2_i1|g.26195 FPKM=86.52 DESC=NA	30 kDa	0	0	0	0	0	0	0	0	0	0	0	0	0	0	0	0	0	0	0	0	0	0	0	0	0	0	0	0	0	3e-05	0	0	0	0	0
264	TR3107|c3_g1_i8|g.6915 FPKM=24.11 DESC=HSP82_TOBAC,92.36%ID,E:0,RecName: Full=Heat shock protein 82	50 kDa	0	0	0	0	0.00046	0.0001	0	0	0	0	0	0	0	0	0.00031	5.1e-05	0	0	0	0.00014	0.00016	0	0	5.2e-05	0.00066	0.00022	0.0002	0.00021	0.00012	0.00042	0.00011	0.00023	0.00019	7.2e-05	3.9e-05
265	TR22102|c0_g1_i2|g.48730 FPKM=51.38 DESC=MDHP_ARATH,76.39%ID,E:0,RecName: Full=Malate dehydrogenase, chloroplastic	43 kDa	0	0	0	0	0	0	0	0	0	0	0	0	0	0	0	0	0	0	0	0	0	0.00011	0	0	0	0	9.8e-05	0	0	0	0	0	0	0	3.9e-05
266	TR14276|c1_g2_i2|g.31357 FPKM=99.97 DESC=GSTL2_ARATH,62.65%ID,E:1e-30,RecName: Full=Glutathione S-transferase L2, chloroplastic	27 kDa	0	0	0	0	0.00065	0.0012	0.00058	0.00027	0.00025	0.00067	0.00024	0	6.1e-05	6.2e-05	0.00046	0.00072	0.00022	0.00018	0.00018	0.00052	0.00027	0	0	5.2e-05	0.00032	0.00022	9.8e-05	7e-05	0	0.00033	0.00021	0.00079	0.00074	0.00029	0.00091
267	TR55119|c1_g4_i3|g.118613 FPKM=82.60 DESC=NA	54 kDa	0	0	0	0	6.1e-05	0	0	0	0	0	0	0	0	0	2.9e-05	0	0	0	0	8.7e-05	0	0	0	5.2e-05	2.5e-05	0	0	0	0	6e-05	0	0	0	0	0.0002
268	TR40704|c1_g1_i1|g.87606 FPKM=151.78 DESC=RIC1_ORYSJ,90.59%ID,E:4e-133,RecName: Full=Ras-related protein RIC1	23 kDa	0.00011	0	0	0	0.00018	0.00016	0	0	0	0	0.0013	8.8e-05	0.00018	0.00049	0.00011	0.00061	7.4e-05	0.00012	0.00018	0.00012	0.0022	0.00016	0	0.00026	7.4e-05	0.00011	9.8e-05	0.00021	0.00012	0.00012	0	0.00023	0.00028	7.2e-05	0.00012
269	TR51900|c0_g1_i3|g.112078 FPKM=152.25 DESC=NA	36 kDa	0	0	0	0	0.00071	0.00088	0.00012	0.00013	0.00049	0	6.1e-05	8.8e-05	0.00018	0.00012	0.00046	0.00066	7.4e-05	6e-05	6.1e-05	0.00067	0.00016	0.00016	0	0.00021	0.00061	0	9.8e-05	7e-05	0	0.0006	0	0.0011	0.0007	0.00014	0.00016
270	TR32406|c0_g1_i1|g.70458 FPKM=411.03 DESC=RLA2_PARAR,75.81%ID,E:2e-23,RecName: Full=60S acidic ribosomal protein P2	15 kDa	0	0.00015	0	0	0.00015	0.0013	0.00012	0.00013	0.00025	0.00038	6.1e-05	0	0.0003	0.00074	0.00011	0.0011	0.00022	0.00073	0.00061	0.00017	0.00027	0.00011	0.00027	0.00063	0.00012	0	0.00098	0.00028	0.00035	3e-05	0	0.00065	0.0013	7.2e-05	0.0002
271	TR3107|c3_g1_i5|g.6912 FPKM=24.11 DESC=HSP82_TOBAC,92.36%ID,E:0,RecName: Full=Heat shock protein 82	45 kDa	0	0	0	0	0	0	0	0	0	0	0	0	0	0	0	0	0	0	0	2.9e-05	0	0	0	0	2.5e-05	0	0	0	0	0	0	0	0	0	0
272	TR22102|c0_g1_i4|g.48732 FPKM=51.38 DESC=MDHP_ARATH,76.39%ID,E:0,RecName: Full=Malate dehydrogenase, chloroplastic	43 kDa	0.00022	0.00015	0	0	6.1e-05	0.00026	0	0	0	0.00019	0.00018	0.00053	0.00054	0.00049	0.00017	0.00015	0.00066	0.00067	0.0003	0.00029	0.00027	0.0011	0.00045	0.00079	0.00027	0.00011	0.00049	0.00056	0.00012	0.00021	0	0.00014	0.00019	0	0.001
273	TR25671|c0_g1_i2|g.56475 FPKM=39.11 DESC=PLPD1_ARATH,84.05%ID,E:0,RecName: Full=Dihydrolipoyl dehydrogenase 1, chloroplastic	60 kDa	0	0.0003	0	0	0	0.0001	0	0	0	9.6e-05	0.00018	0.00044	0.00073	0.00074	5.7e-05	0.00041	0.0012	0.00067	0.00054	0.00017	0.00027	0.0018	0.00073	0.00094	0.00017	0	0.00029	0.00035	0	0.00021	0	0.00028	0.00042	0	0.00075
274	TR27654|c0_g1_i1|g.60141 FPKM=30.59 DESC=AL121_ARATH,80%ID,E:1e-39,RecName: Full=Delta-1-pyrroline-5-carboxylate dehydrogenase 12A1, mitochondrial	61 kDa	0.00088	0	0	0	0	5.2e-05	0	0	0	9.6e-05	0.00012	0	0.0017	0.00049	2.9e-05	0.0002	0	0.00054	0.00036	2.9e-05	0.00048	0.00032	0.0014	0.00037	0.00017	0	0	0.0017	0	0.00027	0	0.00037	0.00028	0	0.0016
275	TR44509|c5_g2_i7|g.95645 FPKM=192.33 DESC=PSA5_SOYBN,94.94%ID,E:7e-165,RecName: Full=Proteasome subunit alpha type-5	26 kDa	0	0	0	0	3.1e-05	0	0	0	0	0	0	0	0	0	0	0	0	0	0	0	0	0	0	0	2.5e-05	0	0	0	0	0	0	4.6e-05	0	0	0
276	TR1604|c0_g1_i3|g.3670 FPKM=74.65 DESC=SERA2_ARATH,75.16%ID,E:7e-67,RecName: Full=D-3-phosphoglycerate dehydrogenase 2, chloroplastic	65 kDa	0	0	0	0	6.1e-05	0	0	0	0	0	6.1e-05	0.00079	0.00091	0.00074	0.00023	0.00015	0.00074	0.00054	0.00042	0.00041	0.00022	0.0018	0.00036	0.001	0.0002	0	0.00059	0.00049	0	0.00024	0	0.00014	0.00019	0	7.9e-05
277	TR8629|c1_g6_i1|g.19188 FPKM=56.79 DESC=MD37C_ARATH,92.5%ID,E:5e-29,RecName: Full=Probable mediator of RNA polymerase II transcription subunit 37c	30 kDa	0	0	0	0	3.1e-05	0	0	0	0	0	0	0	0	0	0	0	0	0	0	0	0	0	0	0	0	0	0	0	0	3e-05	0	0	0	0	0
278	TR36422|c2_g2_i1|g.78947 FPKM=99.97 DESC=HSP7S_SPIOL,93.78%ID,E:6e-158,RecName: Full=Stromal 70 kDa heat shock-related protein, chloroplastic	58 kDa	0	0.00045	0	0	0.00012	0.0001	0	0	0	0	0	0.00053	0.00061	0.00049	5.7e-05	0.00041	0.00074	0.00073	0.00042	0.00012	0.00043	0.0015	0.00036	0.001	0.00015	0	0.00049	0.00056	0.00012	0.00012	0	0.00032	0.00037	0	0.00016
279	TR5799|c1_g1_i3|g.12909 FPKM=90.07 DESC=PFPA_SOLTU,87.21%ID,E:0,RecName: Full=Pyrophosphate--fructose 6-phosphate 1-phosphotransferase subunit alpha {ECO:0000255|HAMAP-Rule:MF_03185}	60 kDa	0	0	0	0	0.00068	0	0	0	0	0	0	0	0	0	0.0014	5.1e-05	0	0	0	0.0013	5.4e-05	0	0	0	0.0014	0.00011	0	7e-05	0	0.00082	0.00032	4.6e-05	4.6e-05	0	7.9e-05
280	TR2878|c1_g1_i4|g.6436 FPKM=80.13 DESC=RUBB_BRANA,84.73%ID,E:0,RecName: Full=RuBisCO large subunit-binding protein subunit beta, chloroplastic	64 kDa	0	0	0	0	6.1e-05	5.2e-05	0	0	0	0	0.00024	0.00053	0.00079	0.00068	0.00014	0.00046	0.00066	0.00085	0.00067	0.00032	0.00011	0.0015	0.00027	0.00073	0.00015	0	0.00029	0.00049	0.00012	0.00012	0	0.00037	0.00032	0	7.9e-05
281	TR25484|c1_g1_i3|g.55907 FPKM=170.46 DESC=FTHS_SPIOL,86.27%ID,E:3e-21,RecName: Full=Formate--tetrahydrofolate ligase	68 kDa	0	0	0	0	0.00046	5.2e-05	0	0	0	0	0	0	0	6.2e-05	0.001	0	0	0	0	0.00098	0.00043	0	0	0.00042	0.0017	0.00043	9.8e-05	0.00063	0	0.00048	0.00021	0	0	0	0
282	TR7536|c1_g1_i11|g.16658 FPKM=121.41 DESC=EF1G3_ORYSJ,69.38%ID,E:5e-170,RecName: Full=Elongation factor 1-gamma 3	48 kDa	0	0	0	0	0.00089	0	0	0	0	0	0	0	0	0	0.0008	0	0	0	0	0.00075	5.4e-05	0	0	0	0.00069	0.00022	0	0.00014	0	0.001	0.00032	0.00028	0.00032	0	0
283	TR44321|c0_g4_i2|g.95302 FPKM=21.51 DESC=MD37C_ARATH,95.95%ID,E:1e-74,RecName: Full=Probable mediator of RNA polymerase II transcription subunit 37c	15 kDa	0	0	0	0	0	0	0	0	0	0	0	0	0	0	0	0	0	0	0	0	0	0	0	0	2.5e-05	0	0	0	0	3e-05	0	0	0	0	0
284	TR25046|c0_g1_i4|g.55023 FPKM=106.41 DESC=G6PD6_ARATH,84.35%ID,E:5e-79,RecName: Full=Glucose-6-phosphate 1-dehydrogenase, cytoplasmic isoform 2	43 kDa	0	0	0	0	0.00049	0.00016	0	0	0	0	0.00012	0	6.1e-05	6.2e-05	0.00046	5.1e-05	0	6e-05	6.1e-05	0.00029	0.00038	5.4e-05	9.1e-05	0	0.00039	0	0	0.00014	0	0.00033	0.00011	0.00014	0.00014	0	0.00016
285	TR2878|c1_g1_i8|g.6440 FPKM=80.13 DESC=RUBB_BRANA,84.73%ID,E:0,RecName: Full=RuBisCO large subunit-binding protein subunit beta, chloroplastic	64 kDa	0	0	0	0	0	0	0	0	0	0	0	0	0	6.2e-05	0	5.1e-05	0	0	0	0	0	0.00011	0	0.0001	0	0	0	0	0	0	0	0	0	0	0
286	TR21466|c0_g1_i1|g.47343 FPKM=1119.22 DESC=GRP1_DAUCA,91.11%ID,E:7e-19,RecName: Full=Glycine-rich RNA-binding protein	14 kDa	0	0	0	0	9.2e-05	0.00021	0.00035	0.00013	0.00025	0.00019	6.1e-05	0	0	0	0	0	0	0	0	0	5.4e-05	5.4e-05	0	5.2e-05	4.9e-05	0	0	7e-05	0	3e-05	0.00011	0.00028	0.00019	7.2e-05	7.9e-05
287	TR51900|c0_g1_i1|g.112077 FPKM=152.25 DESC=NA	29 kDa	0	0	0	0	0	0	0	0	0.00012	0	0	0	0	0	0	5.1e-05	0	0	0	0	0	0	0	0	0	0	0	0	0	3e-05	0	4.6e-05	4.6e-05	0	0
288	TR41021|c0_g1_i1|g.88304 FPKM=0.06 DESC=NA	21 kDa	0	0	0	0	0	0	0	0	0	0	0.00073	0	0	0	0	0.0025	0.00044	0.00048	0.00061	2.9e-05	0.0041	0.00054	0.00027	0.00047	9.8e-05	0.00011	0	0	0	0	0	0	4.6e-05	0	7.9e-05
289	TR43200|c0_g2_i1|g.92625 FPKM=14.07 DESC=GDL71_ARATH,51.24%ID,E:6e-78,RecName: Full=GDSL esterase/lipase At5g03610	34 kDa	0	0	0	0	0	0	0	0	0	0	0.0045	0.00018	0.00012	0.00031	0.00031	0.00046	0	6e-05	6.1e-05	0	0.0036	0.00048	0.00027	0.00031	0.00022	0	0	0	0	0	0	0	0	0	0
290	TR41928|c1_g2_i1|g.90101 FPKM=10.78 DESC=LOX5_ARATH,69.29%ID,E:1e-51,RecName: Full=Linoleate 9S-lipoxygenase 5, chloroplastic	14 kDa	0.0011	0	0	0	0.00037	0	0.00012	0	0.00012	0	0.00018	0	0.00018	6.2e-05	8.6e-05	0	0	0	0.00012	0.00026	0.00027	0.00016	0	0.00021	0.00022	0.00032	0	0.00028	0	0.00042	0	4.6e-05	4.6e-05	0	7.9e-05
291	TR45843|c0_g2_i1|g.98396 FPKM=2.66 DESC=AGCT2_HORVU,44.9%ID,E:3e-46,RecName: Full=Agmatine coumaroyltransferase-2 {ECO:0000303|PubMed:18270436, ECO:0000312|EMBL:BAF97627.1}	50 kDa	0	0	0	0	0.0011	0.00016	0	0	0	0	0.00018	0	0	0	0.00086	0	0	0	0.00012	0.00081	0	0	0	0	0.00066	0	0	0	0	0.00073	0.00011	0.00065	0.00023	0	0.00036
292	TR5799|c1_g1_i1|g.12907 FPKM=90.07 DESC=PFPA_SOLTU,87.21%ID,E:0,RecName: Full=Pyrophosphate--fructose 6-phosphate 1-phosphotransferase subunit alpha {ECO:0000255|HAMAP-Rule:MF_03185}	60 kDa	0	0	0	0	0	0	0	0	0	0	0	0	6.1e-05	0	0	0	0	0	0	0	0	0	0	0	0	0	0	0	0	0	0	0	0	0	0
293	TR22115|c0_g1_i5|g.48809 FPKM=1356.94 DESC=NA	52 kDa	0	0	0	0	0.0011	0.0001	0	0	0	0	0	0	0	0	0.00063	0	7.4e-05	0	6.1e-05	0.00087	5.4e-05	0	0	0	0.0012	0.00022	9.8e-05	0.00014	0.00012	0.001	0.00011	0.00014	9.3e-05	0	0.0002
294	TR44688|c0_g1_i1|g.96101 FPKM=80.96 DESC=AAT5_ARATH,83.44%ID,E:0,RecName: Full=Aspartate aminotransferase, chloroplastic	50 kDa	0	0	0	0	0	0	0	0	0	0	0	0	0	0	2.9e-05	0	0	0	0	0	0	5.4e-05	0	0	0	0	0	0	0	0	0	0	0	0	0
295	TR45547|c4_g1_i1|g.97863 FPKM=32.03 DESC=ITPK1_ARATH,52.34%ID,E:1e-37,RecName: Full=Inositol-tetrakisphosphate 1-kinase 1	15 kDa	0	0	0	0	0.00074	0.00036	0.00012	0	0	0.00019	6.1e-05	0	0	0	0.00094	0.00015	7.4e-05	6e-05	6.1e-05	0.00084	5.4e-05	0	0	0	0.00056	0.00032	0.00039	0	0	0.00057	0	0.00028	0.00019	0	0.00063
296	TR48451|c0_g1_i1|g.104388 FPKM=6159.38 DESC=NA	11 kDa	0	0	0	0	0.00077	0.00031	0.00012	0.00013	0.00025	9.6e-05	0	0	0	0	0.0006	0.0002	0	0	6.1e-05	0.00055	0	0	0	0	0.00074	0	0	0	0	0.00094	0	0	0	0	0.00051
297	TR17977|c1_g1_i3|g.39766 FPKM=215.98 DESC=ASPR_HORVU,73.63%ID,E:0,RecName: Full=Phytepsin	50 kDa	0	0	0	0	6.1e-05	0.00067	0	0	0	0	0.0038	0	6.1e-05	0.00049	8.6e-05	0.0013	0	0.0003	0.00018	5.8e-05	0.0011	0	0	0.00021	2.5e-05	0	0	0.00014	0.00035	0.00018	0	0.00037	0.00056	0	7.9e-05
298	TR6529|c0_g1_i1|g.14701 FPKM=121.22 DESC=NA	23 kDa	0.00011	0	0	0	0	0	0	0	0	0	0.00036	0	6.1e-05	0.00012	2.9e-05	0.0001	0	6e-05	0	2.9e-05	0.00075	0	0	0	0	0	0	0	0	3e-05	0	0	0	0	3.9e-05
299	TR25267|c1_g3_i1|g.55416 FPKM=7.11 DESC=DIOX2_PAPSO,98.55%ID,E:2e-93,RecName: Full=Probable 2-oxoglutarate/Fe(II)-dependent dioxygenase	16 kDa	0	0	0	0	0.00015	0.00021	0	0	0.00025	0	6.1e-05	0	0	0	0.00017	0.00015	7.4e-05	0.00012	6.1e-05	0.00012	0.00011	0	0	5.2e-05	0.00015	0	0	0	0.00012	0.00021	0.00032	0.00019	0.00014	0	7.9e-05
300	TR14276|c1_g2_i9|g.31363 FPKM=99.97 DESC=GSTL2_ARATH,62.65%ID,E:1e-30,RecName: Full=Glutathione S-transferase L2, chloroplastic	35 kDa	0	0	0	0	0.00034	0.00093	0.00012	0	0.00012	0.00019	0	0	0	6.2e-05	0.00031	0.0001	7.4e-05	0.00012	0.0003	0.00038	0.00011	0	0	5.2e-05	9.8e-05	0	0	0	0	0.00033	0	0.00037	0.00037	0	0.00055
301	TR15394|c0_g2_i1|g.34130 FPKM=75.01 DESC=GSTXA_TOBAC,75.24%ID,E:1e-87,RecName: Full=Probable glutathione S-transferase parA	25 kDa	0	0	0	0	0.00046	0.00026	0	0	0	9.6e-05	0	0	0	0	0.0014	0.0001	0.00015	0.00012	0.00024	0.0011	0	0	0	0	0.00034	0.00011	0	0	0	0.00045	0.00021	0.00014	9.3e-05	0	0.00036
302	TR22126|c0_g2_i1|g.48890 FPKM=66.12 DESC=NA	20 kDa	0	0	0	0	0	0	0	0	0	0	6.1e-05	0	0	0	0.00011	5.1e-05	0	0	0	8.7e-05	5.4e-05	0	0	5.2e-05	7.4e-05	0	0	0	0	0.00012	0	0.00023	9.3e-05	0	0
303	TR30953|c0_g1_i2|g.67158 FPKM=9.70 DESC=RAE1D_ARATH,87.85%ID,E:3e-117,RecName: Full=Ras-related protein RABE1d	24 kDa	0	0	0	0	0	0	0	0	0	0	0.00018	0	0	0	0	0	0	0	0	0	0.00059	0	0	0	0	0.00011	0	0	0	0	0	0	0	0	0
304	TR17977|c1_g1_i2|g.39764 FPKM=215.98 DESC=ASPR_HORVU,73.63%ID,E:0,RecName: Full=Phytepsin	50 kDa	0	0	0	0	0	0	0	0	0	0	6.1e-05	0	0	0	0	0	0	0	0	0	0	0	0	0	0	0	0	0	0	0	0	0	0	0	0
305	TR2513|c1_g1_i1|g.5719 FPKM=5.57 DESC=NA	33 kDa	0	0	0	0	0.00065	0.00083	0	0	0	9.6e-05	6.1e-05	0	0.00012	0.00012	0.00034	0.00082	0	0.00042	0.00042	0.00041	0.00048	0	0	0.00016	0.00051	0	0	0	0.00012	0.00045	0	0.0007	0.00065	0	0.00016
306	TR10079|c0_g1_i1|g.22393 FPKM=1177.55 DESC=METE2_ORYSJ,89.63%ID,E:1e-80,RecName: Full=5-methyltetrahydropteroyltriglutamate--homocysteine methyltransferase 2	45 kDa	0	0	0	0	0.00037	0.00016	0	0	0	0	0	0	0	0	0.00031	0	0	0	0	0.00058	5.4e-05	0	0	0	0.00076	0	0	0	0	0.00039	0	9.3e-05	4.6e-05	0	0.00024
307	TR10892|c0_g1_i1|g.24136 FPKM=42.59 DESC=NA	24 kDa	0.00033	0	0	0	9.2e-05	0.0001	0	0	0	0	0.00055	0	6.1e-05	0.00018	8.6e-05	0.00015	0	0.00012	6.1e-05	5.8e-05	0.0007	0.00022	9.1e-05	0.00021	7.4e-05	0.00022	0	0.00028	0	0.00015	0	0.00019	0.00014	0	0.0002
308	TR25046|c0_g1_i7|g.55028 FPKM=106.41 DESC=G6PD6_ARATH,84.35%ID,E:5e-79,RecName: Full=Glucose-6-phosphate 1-dehydrogenase, cytoplasmic isoform 2	49 kDa	0	0	0	0	0.00049	0.00021	0	0	0	0	0.00024	0	0	0.00025	0.00077	0	0	0	6.1e-05	0.00052	0.00038	5.4e-05	0	0.00021	0.00088	0	0	0.00021	0	0.00054	0	0.00019	0.00014	0	0.00012
309	TR49376|c0_g2_i2|g.106304 FPKM=75.04 DESC=NA	61 kDa	0	0	0	0	0.00046	0.00016	0	0	0	0.00019	0	0	0.00073	0.00012	0.00037	0.0001	0.0003	0.00024	0.00024	0.00049	0.00043	0.00065	0.00018	0.00052	0.00027	0	0.00039	0.00028	0	0.00033	0	4.6e-05	0.00014	0	0.0011
310	TR26873|c0_g1_i2|g.58664 FPKM=99.37 DESC=RAA1F_ARATH,96.06%ID,E:3e-138,RecName: Full=Ras-related protein RABA1f	24 kDa	0.00011	0	0	0	0.00012	0.00016	0	0	0	0.00019	0.00091	0	0	0.00025	5.7e-05	0.00041	0	0	0.00012	0	0.0007	0	0	0.0001	0.00012	0	0	0.00014	0	0.00021	0	0.00019	0.00019	0	0
311	TR13513|c1_g2_i2|g.29424 FPKM=101.57 DESC=YPTM2_MAIZE,92.05%ID,E:9e-97,RecName: Full=GTP-binding protein YPTM2	23 kDa	0	0	0	0	0	0	0	0	0	0	0.00018	0	0	0	0	0	0	0	0	0	0.00086	0	0	0	0	0	0	0	0	0	0	0	0	0	0
312	TR4374|c3_g2_i3|g.9514 FPKM=268.96 DESC=BIP5_TOBAC,91.38%ID,E:0,RecName: Full=Luminal-binding protein 5	54 kDa	0	0	0	0	0	0	0	0	0	0	6.1e-05	0	0.00036	0.00098	2.9e-05	0.00026	0	0.00012	0.00061	2.9e-05	0.00022	5.4e-05	0.00027	0.001	0	0	0	0.00028	0.00012	0	0.00011	0.00051	0.00037	0	0.00016
313	TR5010|c0_g1_i1|g.11276 FPKM=135.54 DESC=MDARS_CUCSA,80.84%ID,E:8e-155,RecName: Full=Monodehydroascorbate reductase, seedling isozyme	29 kDa	0	0	0	0	0.0011	0.00016	0	0	0	9.6e-05	6.1e-05	0	0	0	0.00054	0.0001	0	0	6.1e-05	0.00069	5.4e-05	0	0	5.2e-05	0.00042	0.00011	0	7e-05	0	0.00064	0	0.00056	0.00014	0	0.00024
314	TR13287|c0_g1_i3|g.28928 FPKM=59.37 DESC=MCA5_ARATH,65.12%ID,E:2e-131,RecName: Full=Metacaspase-5	32 kDa	0	0	0	0	3.1e-05	5.2e-05	0	0	0	0	0	0	0	0	0	0	0	0	0	2.9e-05	0	0	0	0	0	0	0	0	0	3e-05	0	9.3e-05	4.6e-05	0	0
315	TR15370|c0_g1_i5|g.34090 FPKM=67.57 DESC=PR2E2_ORYSJ,76.25%ID,E:2e-46,RecName: Full=Peroxiredoxin-2E-2, chloroplastic	24 kDa	0	0.00015	0	0	6.1e-05	0.00041	0	0	0	0	6.1e-05	0.0011	0.00079	0.00074	0	0.0002	0.0015	0.00085	0.00054	0.00012	0.00032	0.00097	0.00045	0.00079	0	0	0.00029	0.00035	0.00012	3e-05	0	0.00028	0.00023	0	7.9e-05
316	TR48639|c0_g2_i1|g.104783 FPKM=98.90 DESC=VATG_CITLI,76.7%ID,E:1e-36,RecName: Full=V-type proton ATPase subunit G	12 kDa	0.00022	0.00015	0.00045	0.00058	0.00031	0.00093	0.00082	0.0004	0.00049	9.6e-05	0.00012	0.00026	0.0003	0.00043	5.7e-05	0.00036	0.00022	0.00054	0.00048	0.00014	0.00032	5.4e-05	0.00018	0.00031	9.8e-05	0.00011	0.00039	0.00014	0.00046	0.00021	0	0.00051	0.00042	0	0.00043
317	TR35999|c0_g2_i1|g.78216 FPKM=26.03 DESC=Y2734_ARATH,80.6%ID,E:0,RecName: Full=Uncharacterized protein At2g17340	40 kDa	0	0	0	0	0.00058	0.0001	0.00012	0	0	9.6e-05	6.1e-05	0	0	6.2e-05	0.00054	0.0001	0	6e-05	0.00012	0.00075	0.00011	0	0	0	0.00096	0.00043	0.0002	7e-05	0	0.0006	0.00011	0.00028	0.00019	0	0.00039
318	TR3227|c3_g1_i4|g.7251 FPKM=297.43 DESC=MDHM2_ARATH,69.35%ID,E:3e-06,RecName: Full=Malate dehydrogenase 2, mitochondrial	21 kDa	0	0	0	0	0	0	0	0	0	0	0	0	0	0	0	0	0	0	0	0	0.00016	0	0	0	0	0	0	7e-05	0	0	0	0	0	0	0.00028
319	TR34554|c0_g1_i1|g.75101 FPKM=177.63 DESC=CX6B1_ARATH,90.67%ID,E:1e-46,RecName: Full=Cytochrome c oxidase subunit 6b-1	22 kDa	0	0.0003	0.0006	0.00023	0	0.00057	0.00012	0	0	0	6.1e-05	8.8e-05	0.0013	0.00068	0	0.00066	0.00015	0.0013	0.00042	0	0	0.00022	0.00082	0.00016	0	0	0.0002	0.00021	0.00035	6e-05	0	0.00032	0.0007	0.00022	0.00047
320	TR8499|c0_g1_i1|g.18765 FPKM=186.33 DESC=FQR1_ARATH,93.55%ID,E:7e-10,RecName: Full=NAD(P)H dehydrogenase (quinone) FQR1 {ECO:0000305}	13 kDa	0	0	0	0	0.00046	0.00088	0	0	0.00025	0.00096	6.1e-05	0	0.00012	6.2e-05	0.00052	0.00015	7.4e-05	0.00012	0.00024	0.00046	0.00016	5.4e-05	0	5.2e-05	0.00025	0	0	0	0	0.00048	0	9.3e-05	0.00032	0	0.0018
321	TR26605|c1_g1_i1|g.58198 FPKM=55.23 DESC=KPYC_SOLTU,39.42%ID,E:1e-38,RecName: Full=Pyruvate kinase, cytosolic isozyme	57 kDa	0	0	0	0	0.00086	0	0	0	0	0	0	0	0	0	0.00074	5.1e-05	0	0	0	0.0009	0	0	0	0	0.00081	0	0	0	0	0.001	0	0.00019	0.00019	0	0.00055
322	TR10079|c0_g1_i3|g.22399 FPKM=1177.55 DESC=METE2_ORYSJ,89.63%ID,E:1e-80,RecName: Full=5-methyltetrahydropteroyltriglutamate--homocysteine methyltransferase 2	52 kDa	0	0	0	0	0.00028	5.2e-05	0	0	0	0	0	0	0	0	0.00011	0	0	0	0	0.00017	0	0	0	0	0.00027	0	0	0	0	0.00021	0	0	4.6e-05	0	0.0002
323	TR18459|c0_g1_i1|g.40805 FPKM=6.11 DESC=LOX5_ARATH,57.25%ID,E:1e-116,RecName: Full=Linoleate 9S-lipoxygenase 5, chloroplastic	31 kDa	0.0016	0	0	0.00012	0.00043	0.00016	0.00012	0.00013	0	0.00019	0.00073	0	0.00024	0.00025	0.00029	0.00026	0.00022	0.00024	0.00012	0.00046	0.00065	0.00016	9.1e-05	0.0001	0.00022	0.00032	0	0.00042	0	0.00042	0.00011	0.00028	0.00014	0	0.0002
324	TR28338|c0_g4_i4|g.61706 FPKM=151.61 DESC=SUCB_ORYSJ,86.63%ID,E:2e-116,RecName: Full=Succinyl-CoA ligase [ADP-forming] subunit beta, mitochondrial	33 kDa	0.00033	0	0	0	0	0	0	0	0	9.6e-05	0.00036	0	0.0015	0.00037	0	0.00046	0	0.0012	0.00036	0	0.00032	0.00032	0.00073	0.00052	2.5e-05	0	0.0002	0.00077	0	6e-05	0	0.00023	0.00019	0	0.0002
325	TR28543|c1_g1_i3|g.62065 FPKM=111.62 DESC=MDAR_SOLLC,80.81%ID,E:6e-107,RecName: Full=Monodehydroascorbate reductase	23 kDa	0	0	0	0	0.00095	0.00021	0	0	0	9.6e-05	0	0	0	0	0.0008	5.1e-05	0	6e-05	0	0.00067	5.4e-05	0	0	0	0.00064	0	0	0	0	0.0006	0	0.00023	0.00032	0	0.00024
326	TR50747|c0_g1_i1|g.109630 FPKM=27.90 DESC=DEGP1_ARATH,90.56%ID,E:0,RecName: Full=Protease Do-like 1, chloroplastic	46 kDa	0	0.00061	0	0	0	0.00036	0	0	0	9.6e-05	6.1e-05	0.0011	0.00067	0.00043	0	0.00056	0.00074	0.00073	0.00061	0	0.00043	0.0013	0.00018	0.00073	0	0	0.00039	0.00021	0	3e-05	0	0.00046	0.00074	0	0
327	TR28338|c0_g4_i2|g.61703 FPKM=151.61 DESC=SUCB_ORYSJ,86.63%ID,E:2e-116,RecName: Full=Succinyl-CoA ligase [ADP-forming] subunit beta, mitochondrial	24 kDa	0.00033	0.00015	0	0	0	0	0	0	0	0	0.00018	0	0.00048	0.00018	0	0.00026	0	0.0003	6.1e-05	2.9e-05	0.00016	0.00022	0.00055	0.00042	0	0	0	0.00049	0.00012	0	0	4.6e-05	4.6e-05	0	3.9e-05
328	TR7536|c1_g1_i16|g.16661 FPKM=121.41 DESC=EF1G3_ORYSJ,69.38%ID,E:5e-170,RecName: Full=Elongation factor 1-gamma 3	39 kDa	0	0	0	0	3.1e-05	5.2e-05	0	0	0	9.6e-05	6.1e-05	0	0	0	0.00011	0	0	0	0	0.0002	0.00011	0	0	0	9.8e-05	0	0	0.00014	0	0.00018	0	9.3e-05	0	0	0
329	TR5799|c1_g1_i4|g.12910 FPKM=90.07 DESC=PFPA_SOLTU,87.21%ID,E:0,RecName: Full=Pyrophosphate--fructose 6-phosphate 1-phosphotransferase subunit alpha {ECO:0000255|HAMAP-Rule:MF_03185}	47 kDa	0	0	0	0	6.1e-05	0	0	0	0	0	0	0	0	0	0	0	0	0	0	0	0	0	0	0	4.9e-05	0	0	0	0	0	0	0	0	0	0
330	TR15162|c0_g1_i5|g.33339 FPKM=304.85 DESC=TKTC_SOLTU,85.64%ID,E:3e-119,RecName: Full=Transketolase, chloroplastic	82 kDa	0	0	0	0	6.1e-05	0	0	0	0	0	0	0	0	0.00018	8.6e-05	5.1e-05	7.4e-05	0	0	0.00012	0	0.00032	0.00018	0.0001	4.9e-05	0.00011	0	7e-05	0	0.00012	0	0	0	0	0.00016
331	TR15370|c0_g1_i2|g.34087 FPKM=67.57 DESC=PR2E2_ORYSJ,76.25%ID,E:2e-46,RecName: Full=Peroxiredoxin-2E-2, chloroplastic	24 kDa	0	0	0	0	0	0	0	0	0	0	0	0	0	0	0	0	0	0	0	0	5.4e-05	5.4e-05	0	0	0	0	0	0	0	0	0	0	0	0	0
332	TR15162|c0_g1_i2|g.33332 FPKM=304.85 DESC=TKTC_SOLTU,85.64%ID,E:3e-119,RecName: Full=Transketolase, chloroplastic	54 kDa	0	0	0	0	9.2e-05	0	0	0	0	9.6e-05	6.1e-05	0.00018	0.00042	0.00018	0.0002	0.00015	0.00044	0.0003	0.00036	0.00049	0.00059	0.0013	0.00027	0.001	0.00017	0	0.00039	0.00042	0.00012	0.0003	0	4.6e-05	0	0	0.00016
333	TR6043|c3_g2_i1|g.13519 FPKM=158.56 DESC=ACO1_ARATH,86.03%ID,E:0,RecName: Full=Aconitate hydratase 1	55 kDa	0	0	0	0	0.00071	0	0	0	0	9.6e-05	0	0	0	0	0.00054	0	0	0	0	0.00067	0	0	0	0	0.001	0	0	0	0	0.001	0	0	4.6e-05	0	0.00059
334	TR31502|c0_g1_i1|g.68189 FPKM=55.89 DESC=PSA4_SPIOL,89.6%ID,E:1e-155,RecName: Full=Proteasome subunit alpha type-4	31 kDa	0	0	0	0.00012	0.00074	0.00083	0	0	0.00012	0.00038	0.00012	0	0	0	0.00052	0.00051	0	6e-05	0.00018	0.00058	0	0	0	0.00016	0.00064	0	0	0	0	0.00048	0.00011	0.00051	0.00056	0	0.00012
335	TR7527|c1_g1_i1|g.16570 FPKM=31.65 DESC=MMT1_ARATH,69.1%ID,E:0,RecName: Full=Methionine S-methyltransferase	120 kDa	0	0	0	0	0.00095	0	0	0	0	0	0	0	0	0	0.00066	0	0	0	0	0.00087	0	0	0	0	0.00096	0.00032	9.8e-05	0	0	0.0011	0.00011	0	0	0	0.00012
336	TR35209|c2_g2_i1|g.76344 FPKM=120.63 DESC=HST_TOBAC,79.44%ID,E:0,RecName: Full=Shikimate O-hydroxycinnamoyltransferase	44 kDa	0	0	0	0	0.0008	0.00016	0	0	0	0.00019	0	0	0	0	0.00063	5.1e-05	0	0	0	0.00075	5.4e-05	0	0	0	0.00059	0.00011	0	0	0	0.00076	0	0.00023	0.00019	0	0.00016
337	TR2755|c0_g1_i1|g.6177 FPKM=119.54 DESC=PFPB1_ARATH,86.55%ID,E:3e-55,RecName: Full=Pyrophosphate--fructose 6-phosphate 1-phosphotransferase subunit beta 1 {ECO:0000255|HAMAP-Rule:MF_03185}	47 kDa	0	0	0	0	0.00061	0	0	0	0	0	0	0	0	0	0.00092	5.1e-05	0	0	0	0.00093	0	0	0	0	0.0012	0.00011	9.8e-05	0	0	0.00085	0.00011	0	0	7.2e-05	3.9e-05
338	TR29241|c2_g1_i1|g.63520 FPKM=21.18 DESC=ACCH1_ARATH,54.79%ID,E:2e-68,RecName: Full=1-aminocyclopropane-1-carboxylate oxidase homolog 1	21 kDa	0	0	0	0	0.00052	0.00031	0.00012	0	0.00012	0.00019	0.00012	0	0	0	0.00094	0.00015	7.4e-05	6e-05	0.00024	0.0012	0.00016	0	0	0	0.00061	0	0	7e-05	0	0.00039	0.00011	0.00028	0.00019	0	7.9e-05
339	TR42585|c1_g1_i2|g.91428 FPKM=711.02 DESC=GRP1_SINAL,83.53%ID,E:7e-46,RecName: Full=Glycine-rich RNA-binding protein GRP1A	17 kDa	0	0	0	0	0.00028	0.0012	0.0007	0.0004	0.00086	0.00019	0	0	0	0	0	0.00046	0	6e-05	0.00012	0.00017	0.00032	0	0	0.0001	0.0002	0	0	0.00021	0	0.00033	0.00032	0.0014	0.00088	0.00043	3.9e-05
340	TR44333|c0_g1_i6|g.95337 FPKM=165.30 DESC=GSTF_HYOMU,64.76%ID,E:2e-94,RecName: Full=Glutathione S-transferase	24 kDa	0	0	0	0	0.00034	0	0	0	0	0	0	0	0	0	0	0	0	0	0	0	0	0	0	0	9.8e-05	0	0	0	0	0.00018	0	0.00014	0.00014	0	0.00036
341	TR6732|c1_g1_i1|g.15219 FPKM=84.70 DESC=NA	14 kDa	0.00077	0	0	0	0.0004	5.2e-05	0	0.00013	0.00012	9.6e-05	0.00067	0.00026	0.00018	0.00031	5.7e-05	0.00031	7.4e-05	0.00012	0.00012	0.00026	0.00043	0.00016	0.00036	0.00016	0.0002	0.00022	9.8e-05	0.00028	0.00035	0.00024	0.00011	4.6e-05	0.00014	0	3.9e-05
342	TR52887|c2_g1_i1|g.114147 FPKM=12.20 DESC=ALF_SPIOL,89.31%ID,E:2e-76,RecName: Full=Fructose-bisphosphate aldolase, cytoplasmic isozyme	14 kDa	0	0	0	0	0	0	0	0	0	0	0	0	0	0	2.9e-05	0	0	0	0	2.9e-05	0	0	0	0	0	0	0	0	0	9.1e-05	0	4.6e-05	4.6e-05	0	3.9e-05
343	TR3482|c0_g2_i1|g.7745 FPKM=162.09 DESC=UGDH4_ORYSJ,90.21%ID,E:0,RecName: Full=UDP-glucose 6-dehydrogenase 4	53 kDa	0	0	0	0	0.00049	0.0001	0	0	0	0	0	0	0	0	0.00069	0	0	0	0	0.0009	0	0	0	0	0.001	0	0	0	0	0.00045	0	9.3e-05	0.00014	0	0.00071
344	TR10089|c1_g1_i6|g.22484 FPKM=35.02 DESC=TRNH1_ARATH,57.64%ID,E:7e-88,RecName: Full=Tropinone reductase homolog At1g07440	29 kDa	0	0	0	0	0.00098	0.00026	0	0	0	0.00038	0	0	0	0	0.00029	0.0002	0	0	0	0.00055	0.00022	0	0	0.0001	0.00088	0	0	0	0	0.00064	0	0.00037	0.00023	0	0.00075
345	TR52257|c0_g3_i7|g.112896 FPKM=87.27 DESC=PDI14_ARATH,67.62%ID,E:0,RecName: Full=Protein disulfide isomerase-like 1-4	65 kDa	0	0	0	0	0	0	0	0	0	0	6.1e-05	0	0.00012	0.00025	0	5.1e-05	0	0.00012	0.00024	0	0	0	0.00018	0.00016	0	0	0	0	0	0	0	0	0	0	0
346	TR38513|c0_g1_i1|g.83261 FPKM=205.43 DESC=NA	24 kDa	0	0	0	0	0.00055	0.00098	0.00047	0	0.00074	0.00019	0.00012	0	0	0	0.0002	0.00026	0	0.00024	0.00036	0.00046	0	0	0	0.00016	0.00037	0	0	0	0.00012	0.00054	0.00011	0.00051	0.00074	7.2e-05	0.00051
347	TR14276|c1_g2_i4|g.31359 FPKM=99.97 DESC=GSTL2_ARATH,62.65%ID,E:1e-30,RecName: Full=Glutathione S-transferase L2, chloroplastic	27 kDa	0	0	0	0	0	0	0	0	0	0	0	0	0	0	0	0	0	0	0	0	0	0	0	0	2.5e-05	0	0	0	0	3e-05	0	0	0	0	0
348	TR52257|c0_g3_i6|g.112894 FPKM=87.27 DESC=PDI14_ARATH,67.62%ID,E:0,RecName: Full=Protein disulfide isomerase-like 1-4	64 kDa	0	0	0	0	0	0.0001	0	0	0	0	0.00024	0	0.00054	0.0015	0	0.00041	0	0.0006	0.0012	0	5.4e-05	0.00011	0.00036	0.001	0	0	9.8e-05	0.00042	0	0.00012	0	0.00046	0.00065	0	0
349	TR19237|c0_g4_i5|g.42440 FPKM=180.61 DESC=MTND2_VITVI,79.79%ID,E:5e-115,RecName: Full=1,2-dihydroxy-3-keto-5-methylthiopentene dioxygenase 2 {ECO:0000255|HAMAP-Rule:MF_03154}	23 kDa	0	0	0	0	0.00052	0.00067	0	0	0	0	0	0	0	0	0.00026	0.00046	7.4e-05	0.00012	0.00018	0.0002	5.4e-05	0	0	0	0.00032	0	0	0	0	0.00079	0	0.0006	0.00084	0	0.00016
350	TR19237|c0_g4_i3|g.42438 FPKM=180.61 DESC=MTND2_VITVI,79.79%ID,E:5e-115,RecName: Full=1,2-dihydroxy-3-keto-5-methylthiopentene dioxygenase 2 {ECO:0000255|HAMAP-Rule:MF_03154}	22 kDa	0	0	0	0	0	0	0	0	0	0	0	0	0	0	0	0	0	0	0	0	0	0	0	0	0	0	0	0	0	0	0	4.6e-05	4.6e-05	0	0
351	TR3227|c3_g1_i6|g.7252 FPKM=297.43 DESC=MDHM2_ARATH,69.35%ID,E:3e-06,RecName: Full=Malate dehydrogenase 2, mitochondrial	28 kDa	0	0	0	0	0	0	0	0	0	0	0	0	0	0	0	0	0	0	0	0	0	0	0	0	0	0	0	0	0	0	0	0	0	0	3.9e-05
352	TR18096|c4_g1_i21|g.40013 FPKM=27.09 DESC=MD37E_ARATH,88.8%ID,E:3e-75,RecName: Full=Probable mediator of RNA polymerase II transcription subunit 37e	14 kDa	0	0	0	0	3.1e-05	5.2e-05	0	0	0	0	0	0	0	0	0.00011	0	0	0	0	0.00012	0	0	0	0.0001	7.4e-05	0	0	0	0	6e-05	0	4.6e-05	4.6e-05	0	7.9e-05
353	TR50272|c0_g1_i1|g.108394 FPKM=72.02 DESC=RD23D_ARATH,64.77%ID,E:6e-137,RecName: Full=Ubiquitin receptor RAD23d	40 kDa	0	0	0	0	0.00065	0.00072	0	0	0.00012	0.00029	0	0	0	0	0.00031	0.00036	0	0	0.00012	0.00029	0	0	0	0.0001	0.00039	0	0	0	0	0.00039	0	0.0007	0.0007	0	0.00055
354	TR25267|c1_g1_i1|g.55414 FPKM=47.59 DESC=DIOX1_PAPSO,94.51%ID,E:0,RecName: Full=Thebaine 6-O-demethylase	11 kDa	0	0	0	0	0.00043	0.00031	0	0	0	0	0	0	0	0	0.00052	0	0	0	0	0	5.4e-05	0	0	0	0.00017	0	0	0	0.00012	0.00021	0.00032	0.00028	0.00019	0	0.00012
355	TR49290|c0_g1_i1|g.106228 FPKM=6.20 DESC=Y2766_ARATH,63.77%ID,E:2e-117,RecName: Full=Uncharacterized protein At2g37660, chloroplastic	29 kDa	0	0	0	0	0.00034	0.00021	0	0	0	0	0	0	0	0	0	0	0	0	0	0.00023	0	0	0	0	0.00012	0	0	0	0	0.00027	0	0.00014	0.00023	0	0.00032
356	TR15592|c0_g1_i2|g.34425 FPKM=13.41 DESC=XPO2_ARATH,64.03%ID,E:0,RecName: Full=Exportin-2	113 kDa	0	0	0	0	0.00068	0	0	0	0	0	0	0	0	0	0.00077	0	0	0	0	0.001	0	0	0	0	0.0011	0	0	0	0	0.00076	0	0	0	0	0
357	TR15592|c0_g1_i4|g.34427 FPKM=13.41 DESC=XPO2_ARATH,64.03%ID,E:0,RecName: Full=Exportin-2	110 kDa	0	0	0	0	3.1e-05	0	0	0	0	0	0	0	0	0	0	0	0	0	0	0	0	0	0	0	4.9e-05	0	0	0	0	3e-05	0	0	0	0	0
358	TR29695|c0_g1_i1|g.64650 FPKM=90.78 DESC=LEA14_GOSHI,66.27%ID,E:8e-31,RecName: Full=Late embryogenesis abundant protein Lea14-A	20 kDa	0	0	0	0	0.00037	0.00036	0	0	0	0.00038	0.00043	0	0	0.00012	0.00023	0.00015	0	0	0	0.00017	0.00081	5.4e-05	0	0.00026	0.00039	0.00022	0.00029	0.00028	0.00012	0.00039	0.00021	0.00023	0.00042	7.2e-05	0.00063
359	TR37382|c1_g3_i1|g.81092 FPKM=80.47 DESC=RAA2A_ARATH,82.25%ID,E:9e-79,RecName: Full=Ras-related protein RABA2a	22 kDa	0.00022	0	0	0	6.1e-05	0.0001	0	0	0	0	0.00036	0	0.00012	0.00018	0	0.0001	0	6e-05	0.00018	8.7e-05	0.00054	5.4e-05	0	0.00016	0	0.00011	0	0	0	0.00015	0	9.3e-05	9.3e-05	0.00022	3.9e-05
360	TR18351|c3_g2_i4|g.40631 FPKM=156.15 DESC=CDC48_SOYBN,90.39%ID,E:0,RecName: Full=Cell division cycle protein 48 homolog	77 kDa	0	0	0	0	6.1e-05	0	0	0	0	0	0	0	0	0	5.7e-05	0	0	0	0	5.8e-05	0	0	0	0	9.8e-05	0	0	0	0	6e-05	0	0	0	0	0
361	TR43176|c0_g1_i1|g.92584 FPKM=116.38 DESC=NA	13 kDa	0	0	0	0	0.00046	0.00088	0.00082	0.00053	0.00037	0.00057	0	0	0	0.00012	0.00026	0.00041	0.00037	0.00018	0.00024	0.00029	0.00022	0.00011	0	0.0001	0.00015	0	0	0.00014	0.00035	0.00015	0.00011	0.00042	0.0006	0.00014	0.0002
362	TR26599|c0_g2_i2|g.58169 FPKM=469.49 DESC=PGKH1_ARATH,92.74%ID,E:1e-69,RecName: Full=Phosphoglycerate kinase 1, chloroplastic	13 kDa	0	0.00015	0	0	0	5.2e-05	0	0	0	0	0.00012	8.8e-05	6.1e-05	0.00018	2.9e-05	0.0001	0.00015	0.00012	0	0.00012	5.4e-05	0.00022	9.1e-05	5.2e-05	2.5e-05	0	0	0	0	6e-05	0	4.6e-05	4.6e-05	0	3.9e-05
363	TR21385|c1_g1_i1|g.47239 FPKM=2.05 DESC=PR10-minor21385-1	18 kDa	0	0	0	0	9.2e-05	0	0	0	0	0	6.1e-05	0	0	0	0.00092	0	7.4e-05	0	0	0	0	0	0	0	0.00047	0	0	0	0	0.00024	0	0.00019	9.3e-05	0	0
364	TR7353|c0_g1_i1|g.16145 FPKM=68.02 DESC=PSB6_ARATH,87.02%ID,E:4e-71,RecName: Full=Proteasome subunit beta type-6	25 kDa	0	0	0	0	0.00065	0.00067	0	0	0.00012	0.00019	0	0	0	6.2e-05	0.00023	0.00041	7.4e-05	6e-05	0.00012	0.00041	0	0	0	0	0.00051	0	0	0	0	0.00054	0.00021	0.00042	0.00042	0	0.00016
365	TR10729|c3_g1_i6|g.23857 FPKM=194.90 DESC=DIOX2_PAPSO,77.89%ID,E:1e-103,RecName: Full=Probable 2-oxoglutarate/Fe(II)-dependent dioxygenase-CODM	27 kDa	0	0	0	0	0.0008	0.00016	0	0	0	0	0	0	0	0	0.00026	0.00015	0	0	6.1e-05	0.00064	5.4e-05	0	0	0	0.00061	0	0	0	0	0.00073	0.00011	0.00028	0.00023	0	0.00024
366	TR30629|c1_g2_i1|g.66500 FPKM=111.56 DESC=RMLCD_ARATH,85.9%ID,E:1e-88,RecName: Full=Bifunctional dTDP-4-dehydrorhamnose 3,5-epimerase/dTDP-4-dehydrorhamnose reductase {ECO:0000305}	34 kDa	0	0	0	0	0.00055	5.2e-05	0	0	0	0	0	0	0	0	0.00069	0.0001	0	0	0	0.00075	0	0	0	0	0.00061	0	0	0	0	0.0006	0.00011	0.00023	0.00014	0	7.9e-05
367	TR8030|c0_g1_i1|g.17821 FPKM=6.50 DESC=HS235_ARATH,41.18%ID,E:2e-37,RecName: Full=23.5 kDa heat shock protein, mitochondrial	25 kDa	0.00011	0	0	0	0	0.0001	0	0	0	0	6.1e-05	0	0	6.2e-05	0	0.0001	0	0	0.00012	0	5.4e-05	0.00011	0.00027	0.00016	0	0	0	7e-05	0	6e-05	0	4.6e-05	0.00014	0	0
368	TR26798|c0_g1_i1|g.58462 FPKM=0.53 DESC=HSP70_SOYBN,87.83%ID,E:6e-130,RecName: Full=Heat shock 70 kDa protein	29 kDa	0	0	0	0	0.00031	0	0.00012	0	0	0	0	0	0	0	0.00026	0	0	0	0	0.00017	0	0	0	0	0.00051	0.00022	0.00029	7e-05	0.00023	0.00067	0.00021	0	0	0	0
369	TR19237|c0_g4_i1|g.42436 FPKM=180.61 DESC=MTND2_VITVI,79.79%ID,E:5e-115,RecName: Full=1,2-dihydroxy-3-keto-5-methylthiopentene dioxygenase 2 {ECO:0000255|HAMAP-Rule:MF_03154}	23 kDa	0	0	0	0	0	5.2e-05	0	0	0	0	0	0	0	0	0	0	0	0	0	0	0	0	0	0	2.5e-05	0	0	0	0	0	0	0	4.6e-05	0	0
370	TR37833|c0_g1_i1|g.82021 FPKM=11.52 DESC=PPO_MALDO,48.82%ID,E:8e-26,RecName: Full=Polyphenol oxidase, chloroplastic	17 kDa	0	0	0	0	0.0004	0.00057	0.00012	0	0.00012	0.00019	6.1e-05	0	6.1e-05	6.2e-05	0.0004	0.0001	0.00015	0.00012	6.1e-05	0.00012	5.4e-05	5.4e-05	0	5.2e-05	0.00059	0.00011	9.8e-05	0.00014	0	0.00027	0.00021	9.3e-05	0.00019	0	0.0014
371	TR4603|c0_g1_i1|g.10153 FPKM=887.29 DESC=HBL2_BRANA,62.57%ID,E:6e-75,RecName: Full=Non-symbiotic hemoglobin 2	18 kDa	0	0	0	0	0.00043	0.00036	0	0	0	9.6e-05	0	0	0	0	0.00014	0.00031	0	0	0	0.00023	0.0007	0.00011	0	0.00026	0.00096	0	0	0	0	0.00042	0	0.00037	0.00046	0	0.00032
372	TR42272|c0_g1_i1|g.90832 FPKM=37.47 DESC=MTNA_TOBAC,78.31%ID,E:5e-137,RecName: Full=Methylthioribose-1-phosphate isomerase {ECO:0000255|HAMAP-Rule:MF_03119}	39 kDa	0	0	0	0	0.0008	0.00041	0	0	0.00012	0.00019	0	0	0	0	0.00054	0.00041	0	0	6.1e-05	0.00058	0	0	0	0	0.00059	0	0	0	0	0.00057	0	0.00051	0.00042	0	0.00024
373	TR36422|c2_g2_i9|g.78951 FPKM=99.97 DESC=HSP7S_SPIOL,93.78%ID,E:6e-158,RecName: Full=Stromal 70 kDa heat shock-related protein, chloroplastic	48 kDa	0	0	0	0	0	0	0	0	0	0	0	0	0	0	0	0	0	0	0	0	0	0	0	0	0	0	9.8e-05	0	0	0	0	0	0	0	0
374	TR38157|c1_g1_i11|g.82507 FPKM=29.37 DESC=NA	43 kDa	0	0	0	0	0.00055	0.0001	0	0	0	0.00029	0	0	0	0	0.00057	0.0001	0	0	6.1e-05	0.00072	0	0	0	0	0.00042	0	0	0	0	0.00054	0	0.00014	0.00032	0	0.00087
375	TR21828|c0_g1_i1|g.48113 FPKM=0.13 DESC=MLP15_PAPSO,69.62%ID,E:1e-78,RecName: Full=Major latex protein 15	18 kDa	0	0	0	0	0	0	0	0	0	0	0	0	0	0	0	0	0	0	0	0	0	0	0	0	2.5e-05	0	0	0	0	0	0	0	0	0	0
376	TR44209|c1_g1_i1|g.95042 FPKM=19.52 DESC=NA	34 kDa	0	0.00015	0.0003	0	0	5.2e-05	0	0	0	0	6.1e-05	8.8e-05	0.0018	0.00025	0	0.00046	7.4e-05	0.0021	0.00024	0	0	0.00032	0.00064	0.0001	0	0	0.00029	0.00049	0.00012	0	0	0.00028	0.00037	0	0
377	TR8240|c3_g1_i5|g.18138 FPKM=119.06 DESC=RAE1E_ARATH,95.56%ID,E:4e-22,RecName: Full=Ras-related protein RABE1e	18 kDa	0.00011	0	0	0	6.1e-05	0	0	0	0	0	0	0	0	0	2.9e-05	0	0	0	0	2.9e-05	0.00022	0	0	5.2e-05	0	0	0	0	0	0	0	0	0	0	0
378	TR43726|c0_g1_i1|g.93749 FPKM=117.08 DESC=CAPP1_SOYBN,88.6%ID,E:1e-116,RecName: Full=Phosphoenolpyruvate carboxylase, housekeeping isozyme	22 kDa	0	0	0	0	0.00034	0	0	0	0	0	0	0	0	0	0.0004	0	0	0	0	0.00046	0	0	0	0	0.00029	0	0	0	0	0.00039	0	0	0	0	0.00043
379	TR7759|c5_g1_i4|g.17104 FPKM=72.93 DESC=BADH1_ARATH,67.78%ID,E:4e-135,RecName: Full=Betaine aldehyde dehydrogenase 1, chloroplastic	55 kDa	0	0	0	0	0.00025	0	0	0	0	0	0	0	0	0	0.00077	0	0	0	0	0.00084	5.4e-05	0	0.00018	0.0001	0.00076	0	0	0.00021	0	0.0006	0	0	0	0	0.00051
380	TR44824|c2_g1_i1|g.96585 FPKM=32.45 DESC=ENO1_ARATH,89.83%ID,E:0,RecName: Full=Enolase 1, chloroplastic	52 kDa	0	0	0	0	0	0	0	0	0	0	0	0.00026	0.00048	0.00025	2.9e-05	0.00026	0.00037	0.00048	6.1e-05	0.00012	0.00038	0.001	0.00027	0.00058	4.9e-05	0	0.00029	0.00014	0	3e-05	0	0	0.00014	0	0.00032
381	TR14276|c1_g4_i2|g.31368 FPKM=39.59 DESC=IN21B_ORYSJ,77.08%ID,E:2e-49,RecName: Full=Protein IN2-1 homolog B	12 kDa	0	0	0	0	0.00012	0.00052	0	0	0	0	6.1e-05	0	0	0	2.9e-05	0.0001	0	6e-05	6.1e-05	5.8e-05	0	0	0	0	9.8e-05	0	0	0	0	0.00012	0	0.00019	0.00019	0	0.0002
382	TR15394|c0_g2_i2|g.34131 FPKM=75.01 DESC=GSTXA_TOBAC,75.24%ID,E:1e-87,RecName: Full=Probable glutathione S-transferase parA	18 kDa	0	0	0	0	0.00018	0.00016	0	0	0	0	0	0	0	0	5.7e-05	5.1e-05	0	0	0	8.7e-05	0	0	0	0	0	0	0	0	0	0.00018	0	9.3e-05	0.00014	0	0.00016
383	TR28754|c0_g1_i1|g.62592 FPKM=73.78 DESC=NA	32 kDa	0	0.0003	0	0	0	0.00041	0	0	0	0.00019	0	0.00035	0.00018	0.00025	2.9e-05	0.0002	0.00037	0.00024	6.1e-05	2.9e-05	0.00011	0.0015	0.00045	0.00084	4.9e-05	0	0.00049	0.00014	0	6e-05	0	0.00014	0.00019	0	0.00047
384	TR23467|c1_g1_i1|g.51658 FPKM=1136.32 DESC=NA	12 kDa	0	0	0	0.00012	0.00034	0.00072	0.0007	0.00067	0.00025	0.00029	0	0	0	0	0.00031	0.0001	0	0	0.00012	0.00041	0	0	0	0	0.00017	0	9.8e-05	0.00014	0.00023	0.00024	0	0.00037	0.00056	7.2e-05	0.00075
385	TR18708|c0_g2_i3|g.41246 FPKM=147.64 DESC=FDH_SOLTU,88.73%ID,E:0,RecName: Full=Formate dehydrogenase, mitochondrial	41 kDa	0.00055	0	0	0	0	0	0	0	0	0	0.00043	0	0.00085	0.00043	0	0.00031	0	0.0006	0.00036	0	0.00048	0.00011	0.00082	0.00037	2.5e-05	0	0.0002	0.00063	0.00012	6e-05	0.00011	9.3e-05	9.3e-05	0	0
386	TR23664|c5_g5_i1|g.51955 FPKM=52.81 DESC=IMPA2_ARATH,82.35%ID,E:1e-26,RecName: Full=Importin subunit alpha-2 {ECO:0000305}	38 kDa	0	0	0	0	0.00043	0.0001	0	0	0	0	0	0	0	0	0.00066	0	0	0	0	0.00093	0	0	0	0	0.00078	0.00022	0	0.00014	0	0.00039	0	0.00019	9.3e-05	0	0
387	TR4374|c3_g2_i2|g.9513 FPKM=268.96 DESC=BIP5_TOBAC,91.38%ID,E:0,RecName: Full=Luminal-binding protein 5	54 kDa	0	0	0	0	0	0	0	0	0	0	0	0	0	0	0	0	0	0	0	0	0	0	0	0.00031	0	0	0	0	0	0	0	0	0	0	0
388	TR38058|c0_g1_i1|g.82404 FPKM=288.96 DESC=NA	18 kDa	0	0	0	0	0.00034	0.0012	0.00082	0.00013	0.00049	0.00048	0	0	0	0	0.00034	0.00015	7.4e-05	6e-05	0.00018	0.0002	0.00016	0	0	0	0.00029	0	0	0	0	0.00024	0	0.00014	0.00023	0	0.00095
389	TR4374|c4_g1_i1|g.9515 FPKM=4.47 DESC=HSP7C_PETHY,90.2%ID,E:2e-56,RecName: Full=Heat shock cognate 70 kDa protein	11 kDa	0	0	0	0.00012	3.1e-05	0	0	0	0	0	0	0	0	0	8.6e-05	5.1e-05	0	0	0	2.9e-05	5.4e-05	0	0	0	9.8e-05	0	0	0	0	6e-05	0	4.6e-05	0	0.00014	7.9e-05
390	TR9726|c0_g1_i2|g.21681 FPKM=89.16 DESC=ANXD1_ARATH,67.09%ID,E:3e-140,RecName: Full=Annexin D1	36 kDa	0	0	0	0	0.00058	0.00036	0	0	0	0.00048	0	0	0	0	0.0002	0.0001	0	0	0	0.00032	0	0	0	0	0.00042	0	0	0	0	0.00036	0	0.00042	0.0007	0	0.00055
391	TR35763|c1_g4_i1|g.77554 FPKM=32.13 DESC=SAD2H_ARATH,81.37%ID,E:7e-84,RecName: Full=Importin beta-like SAD2 homolog {ECO:0000305}	119 kDa	0	0	0	0	0.00028	0	0	0	0	0	0	0	0	0	0.00077	0	0	0	0	0.00078	0	0	0	0	0.00098	0	0	0	0	0.00076	0	4.6e-05	0	0	0
392	TR18119|c0_g1_i1|g.40112 FPKM=40.00 DESC=SPZX_ARATH,63.33%ID,E:2e-165,RecName: Full=Serpin-ZX	43 kDa	0	0	0	0	0.00089	0.00036	0	0	0	9.6e-05	0	0	0	0	0.0002	0.00015	0	0	0	0.00026	0	0	0	0	0.00047	0	0	0	0	0.00073	0	0.00032	0.00051	0	0.00067
393	TR26486|c2_g5_i2|g.57908 FPKM=1762.33 DESC=ML146_PAPSO,58.62%ID,E:1e-29,RecName: Full=Major latex protein 146	18 kDa	0	0	0	0	0.00025	0.00047	0.00012	0	0	0	0	0	0	0	0.00011	0.00036	0	0	0	5.8e-05	5.4e-05	0	0	0	0.00049	0	0	0	0	0.00042	0	0.00014	0.00014	0	0.00016
394	TR36432|c0_g2_i1|g.79025 FPKM=96.18 DESC=RB1BV_BETVU,96.64%ID,E:6e-77,RecName: Full=Ras-related protein RAB1BV	20 kDa	0	0	0	0	0	0	0	0	0	0	0	0	0	0	0	0	0	0	0	0	0.00011	0	0	0	0	0	0	0	0	0	0	0	0	0	0
395	TR53338|c0_g3_i1|g.115146 FPKM=200.73 DESC=Y5957_ARATH,52.46%ID,E:4e-16,RecName: Full=Uncharacterized protein At5g39570	14 kDa	0	0	0	0	0.00034	0.00052	0.00058	0.0004	0.00025	9.6e-05	6.1e-05	0	0	0	0.00037	0.00036	0	0.00012	0.00024	0.00043	0.00027	0	0	0.00016	0.00029	0	0	0.00035	0.00012	0.00027	0.00053	0.00074	0.00046	0.00029	0
396	TR28332|c0_g1_i1|g.61674 FPKM=42.29 DESC=G6PIP_ARATH,81.12%ID,E:0,RecName: Full=Glucose-6-phosphate isomerase 1, chloroplastic	69 kDa	0	0	0	0	3.1e-05	0	0	0	0	0	0	0.00018	0.00054	0.00031	0	0.00015	0.00044	0.0003	0.00024	0.00014	0	0.0016	0.00027	0.001	4.9e-05	0	0.00049	0.00028	0	0.00018	0	0.00019	0	0	0
397	TR3749|c1_g1_i1|g.8333 FPKM=4.98 DESC=PR10-14	29 kDa	0	0	0	0	0.00015	0	0	0	0	0	0.0003	0	0	6.2e-05	0.0011	0.00026	0	0	0	0.00038	0.00016	0	0	5.2e-05	0.00074	0	0	0.00028	0	0.00073	0.00011	0.00019	9.3e-05	0	3.9e-05
398	TR29123|c1_g1_i1|g.63321 FPKM=53.44 DESC=GPP2_ARATH,79.27%ID,E:4e-64,RecName: Full=(DL)-glycerol-3-phosphatase 2	15 kDa	0	0	0	0	0.00025	0.00026	0	0	0	0	0	0	0	0	0.00023	0.00026	0	0	0	0.0002	0.00022	0	0	0	0.00012	0	0	0	0	0.00024	0	0.00042	0.00028	0	0.00016
399	TR38058|c0_g1_i2|g.82405 FPKM=288.96 DESC=NA	18 kDa	0	0	0	0	0	0.0001	0	0	0	0	0	0	0	0	0	0	0	0	0	0	0	0	0	0	2.5e-05	0	0	0	0	6e-05	0	0	0	0	7.9e-05
400	TR17977|c1_g1_i4|g.39768 FPKM=215.98 DESC=ASPR_HORVU,73.63%ID,E:0,RecName: Full=Phytepsin	46 kDa	0	0	0	0	0	0.0001	0	0	0	0	0.00012	8.8e-05	0	0	0	0.0001	0	0	0	0	5.4e-05	0	0	0.00016	0	0	0	0	0	0	0	0	9.3e-05	0	0
401	TR34659|c0_g1_i1|g.75304 FPKM=201.08 DESC=ATP7_ARATH,70.54%ID,E:2e-115,RecName: Full=Probable ATP synthase 24 kDa subunit, mitochondrial	18 kDa	0	0	0	0	0	0	0	0	0	0	6.1e-05	0	0.00024	0.00012	0	0.0001	0	0.0003	6.1e-05	0	0	5.4e-05	9.1e-05	5.2e-05	0	0	0	0	0	3e-05	0	9.3e-05	0.00014	0	3.9e-05
402	TR23467|c1_g1_i3|g.51659 FPKM=1136.32 DESC=NA	12 kDa	0	0	0	0	0.00018	0.00052	0	0.00053	0.00025	0.00029	0	0	0	0	0	0.0001	0	0	0	0.00017	0	0	0	0	4.9e-05	0	0	0	0	0.00021	0	9.3e-05	0.00014	0	0.00051
403	TR17860|c0_g1_i2|g.39545 FPKM=35.76 DESC=SYNC1_ARATH,75.09%ID,E:0,RecName: Full=Asparagine--tRNA ligase, cytoplasmic 1	64 kDa	0	0	0	0	0	0	0	0	0	0	0	0	0	0	5.7e-05	0	0	0	0	0	0	0	0	0	4.9e-05	0	0	0	0	3e-05	0	0	0	0	0
404	TR21385|c0_g1_i1|g.47238 FPKM=2.51 DESC=PR10-minor21385-2	21 kDa	0	0	0	0	0.00068	0.00067	0	0	0.00025	0.00019	0	0	0	0	0.00066	0.0002	0	0	0.00012	0.00046	5.4e-05	0	0	5.2e-05	0.00039	0	0	0	0	0.00033	0.00032	0.00042	0.00028	0	0.00016
405	TR33059|c0_g1_i1|g.71715 FPKM=48.30 DESC=SYK_ARATH,77.68%ID,E:0,RecName: Full=Lysine--tRNA ligase	70 kDa	0	0	0	0	0.00012	0	0	0	0	0	0	0	0	0	0.00011	0	0	0	0	0.00012	0	0	0	0	0.00012	0	0	0	0	0.00012	0	0	0	0	0
406	TR44209|c1_g1_i2|g.95043 FPKM=19.52 DESC=NA	34 kDa	0	0	0	0	0	0	0	0	0	0	0	0	0	0	0	0	0	6e-05	0	0	0	0	0	0	0	0	0	0	0	0	0	0	0.00014	0	0
407	TR28581|c0_g1_i1|g.62311 FPKM=118.50 DESC=RAB7_PRUAR,90.82%ID,E:2e-136,RecName: Full=Ras-related protein Rab7	28 kDa	0.00011	0	0	0	0.00028	0	0	0	0	9.6e-05	0.00061	0	0	6.2e-05	0.00011	0.00026	0	0	0.00012	0.0002	0.0016	0.00016	9.1e-05	0.00021	0.00012	0.00011	0	0.00014	0	0.00027	0	0.00023	0.00019	0	0.00012
408	TR55016|c1_g5_i1|g.118422 FPKM=10.74 DESC=QORH_ARATH,73.98%ID,E:5e-58,RecName: Full=Putative quinone-oxidoreductase homolog, chloroplastic	13 kDa	0	0	0	0	0	0.00016	0	0	0	0	0.00067	0	0.00024	0.00012	0	0.0002	0	0	0	0	0.00075	5.4e-05	9.1e-05	0.0001	7.4e-05	0	0	0	0	3e-05	0	0.00014	9.3e-05	0	7.9e-05
409	TR15485|c0_g1_i4|g.34252 FPKM=302.49 DESC=ACLA3_ARATH,44.44%ID,E:1e-20,RecName: Full=ATP-citrate synthase alpha chain protein 3	47 kDa	0	0	0	0	0.00043	0	0	0	0	0	0	0	0	0	0.00049	5.1e-05	0	0	0	0.00081	0	0	0	0.00016	0.00091	0	0	0.00028	0	0.00064	0	4.6e-05	9.3e-05	0	0
410	TR49959|c2_g1_i8|g.107603 FPKM=44.15 DESC=RIC2_ORYSJ,92.37%ID,E:7e-86,RecName: Full=Ras-related protein RIC2	15 kDa	0	0	0	0	0	0	0	0	0	0	0.00043	0	0	6.2e-05	0	0.00015	0	0	0	0	0.00091	0	0	5.2e-05	0	0	0	0	0	0	0	4.6e-05	0	0	0
411	TR14487|c0_g1_i2|g.31896 FPKM=50.13 DESC=NA	26 kDa	0	0	0	0	0	0	0	0	0	0	0	0.00035	0.00024	0.00043	8.6e-05	0.0001	0.00022	0.00036	0.00018	0.00012	0.00022	0.0011	9.1e-05	0.00052	0	0	9.8e-05	0.00014	0	0.00012	0	0.00014	0.00019	0	0.00087
412	TR17860|c0_g1_i1|g.39544 FPKM=35.76 DESC=SYNC1_ARATH,75.09%ID,E:0,RecName: Full=Asparagine--tRNA ligase, cytoplasmic 1	64 kDa	0	0	0	0	0.00061	5.2e-05	0	0	0	0	0	0	0	0	0.00046	0	0	0	0	0.00069	0	0	0	0	0.00066	0	0	0	0	0.0007	0	9.3e-05	9.3e-05	0	0.00028
413	TR50879|c1_g2_i3|g.109860 FPKM=12.44 DESC=CCS_ARATH,78.12%ID,E:9e-27,RecName: Full=Copper chaperone for superoxide dismutase, chloroplastic/cytosolic	35 kDa	0	0	0	0	0	0	0	0	0	0	0.00018	0	0	6.2e-05	0	0	0	0	0	0	0.00011	0	0	0	0	0	0	0	0	0	0	0	0	0	3.9e-05
414	TR44715|c0_g2_i6|g.96294 FPKM=248.89 DESC=RD21A_ARATH,63.21%ID,E:0,RecName: Full=Cysteine proteinase RD21a	52 kDa	0	0	0	0	0.00018	0.00078	0	0	0.00012	9.6e-05	0.001	0.00044	0.00036	0.00068	0	0.00041	0.00022	0.00012	0.00012	0	0.00027	0	0	0.00026	4.9e-05	0	0.0002	0	0.00023	0.00012	0	0.0006	0.00065	0	0.00016
415	TR52651|c1_g1_i1|g.113593 FPKM=5.87 DESC=HEAT1_ARATH,38.42%ID,E:7e-151,RecName: Full=Uncharacterized protein At3g06530	24 kDa	0	0	0	0	0.00046	0.00072	0	0	0.00012	0.00019	0	0	0	0	0.00023	0.00026	7.4e-05	6e-05	0.00018	0.0002	5.4e-05	0	0	0	0.00037	0	0	0	0	0.00048	0.00011	0.00051	0.00046	0	0.00028
416	TR40386|c0_g8_i1|g.86974 FPKM=225.00 DESC=ARF1_ARATH,99.45%ID,E:2e-127,RecName: Full=ADP-ribosylation factor 1	21 kDa	0	0	0	0	0.0008	0.00036	0	0	0.00012	0.00019	0	0	0	0	0.00034	0	0	0	0	0.00055	0.00011	0	0	0	0.00049	0	0	0	0.00012	0.00064	0.00011	0.00023	0.00023	0.00014	0.00028
417	TR22570|c0_g1_i1|g.49748 FPKM=81.75 DESC=IPYR_ORYSJ,81.16%ID,E:5e-122,RecName: Full=Soluble inorganic pyrophosphatase	26 kDa	0	0	0	0	0.00037	0.0001	0	0	0	0	0	0	0	0	0.00026	5.1e-05	0	6e-05	6.1e-05	0.00035	5.4e-05	0	0	0	0.00042	0.00011	0	0	0	0.00021	0	9.3e-05	9.3e-05	0	0.0002
418	TR45583|c0_g1_i1|g.98110 FPKM=81.08 DESC=AAPC_CENCI,57.38%ID,E:3e-13,RecName: Full=Putative glucose-6-phosphate 1-epimerase	36 kDa	0	0	0	0	0.00028	0.00031	0	0	0	0	0	0	0	0	0.00034	0	0	0	0	0.00055	5.4e-05	0	0	0	0.00056	0	0	0	0	0.00064	0	0	0	0	0.0015
419	TR46049|c0_g2_i1|g.98943 FPKM=21.46 DESC=CAND1_ARATH,88.24%ID,E:2e-10,RecName: Full=Cullin-associated NEDD8-dissociated protein 1	134 kDa	0	0	0	0	0.00061	0	0	0	0	0	0	0	0	0	0.00077	0	0	0	0	0.00055	0	0	0	0	0.0011	0	0	0	0	0.00076	0	0	0	0	0
420	TR50070|c3_g2_i3|g.107869 FPKM=757.93 DESC=RANA1_TOBAC,97.11%ID,E:1e-122,RecName: Full=GTP-binding nuclear protein Ran-A1	22 kDa	0	0	0	0	0	0	0	0	0	0	0	0	0	0	0.00017	0	0	0	0	8.7e-05	0	0	0	0	0.0002	0	0	0	0	3e-05	0	0	0	0	0
421	TR55915|c0_g2_i1|g.120289 FPKM=25.92 DESC=ASSY_ARATH,80.74%ID,E:0,RecName: Full=Argininosuccinate synthase, chloroplastic	54 kDa	0	0	0	0	0	0	0	0	0	0	0	0.00035	0.00042	0.00018	8.6e-05	0	0.00037	0.00036	0.00036	8.7e-05	0.00011	0.0012	0.00036	0.00079	4.9e-05	0	0.00039	0.00042	0	6e-05	0	0.00014	4.6e-05	0	0
422	TR10887|c0_g1_i1|g.24111 FPKM=73.54 DESC=NA	56 kDa	0	0	0	0	0.0004	0.00088	0	0	0.00025	0.00029	0	0	0	0	0.00011	0.0002	0	0	0	0.00026	5.4e-05	0	0	0	0.00029	0	0	0	0	0.00051	0	0.00097	0.00084	0	0.00012
423	TR38157|c1_g1_i9|g.82504 FPKM=29.37 DESC=NA	43 kDa	0	0	0	0	0	0	0	0	0	0	0	0	0	0	0	0	0	0	0	0	0	0	0	0	2.5e-05	0	0	0	0	3e-05	0	0	0	0	3.9e-05
424	TR42965|c0_g1_i1|g.92203 FPKM=228.97 DESC=NDK1_ARATH,86.58%ID,E:2e-94,RecName: Full=Nucleoside diphosphate kinase 1	20 kDa	0	0	0	0	0.00065	0.00041	0.00023	0	0.00025	0.00038	6.1e-05	0	0	0	0.00043	0.00031	0	0	6.1e-05	0.00035	0.00016	5.4e-05	0	0.0001	0.00034	0.00022	9.8e-05	7e-05	0.00012	0.00036	0.00032	0.00037	0.00042	0	0.00016
425	TR2755|c0_g1_i2|g.6178 FPKM=119.54 DESC=PFPB1_ARATH,86.55%ID,E:3e-55,RecName: Full=Pyrophosphate--fructose 6-phosphate 1-phosphotransferase subunit beta 1 {ECO:0000255|HAMAP-Rule:MF_03185}	33 kDa	0	0	0	0	0.00028	5.2e-05	0	0	0	0	0	0	0	0	0.00029	5.1e-05	0	0	6.1e-05	0.00023	5.4e-05	0	0	0	0.00027	0	0	0.00014	0	0.00036	0.00011	4.6e-05	0	0	3.9e-05
426	TR29123|c1_g1_i3|g.63323 FPKM=53.44 DESC=GPP2_ARATH,79.27%ID,E:4e-64,RecName: Full=(DL)-glycerol-3-phosphatase 2	14 kDa	0	0	0	0	0.00022	0.00047	0	0	0	0	6.1e-05	0	0	0	8.6e-05	0.0002	0	6e-05	0.00012	8.7e-05	0.00016	0	0	0	0.00022	0	0	0	0	0.00039	0	0.00037	0.00037	0	0.0002
427	TR10500|c0_g1_i2|g.23245 FPKM=29.65 DESC=TPS7_ARATH,83.56%ID,E:5e-167,RecName: Full=Probable alpha,alpha-trehalose-phosphate synthase [UDP-forming] 7	96 kDa	0	0	0	0	0.00049	0	0	0	0	0	0	0	0	0	0.00083	0	0	0	0	0.00078	0	0	0	0	0.001	0	0	0.00042	0	9.1e-05	0	0	0	0	0
428	TR39803|c7_g1_i1|g.85704 FPKM=6.90 DESC=HSP7C_ARATH,83.54%ID,E:4e-145,RecName: Full=Heat shock 70 kDa protein 3	27 kDa	0	0	0	0	3.1e-05	0	0	0	0	0	0	0	0	0	0	0	0	0	0	2.9e-05	0	0	0	0	4.9e-05	0	0	0	0	6e-05	0	0	0	0	0
429	TR18893|c0_g1_i4|g.41574 FPKM=245.49 DESC=CYT6_ARATH,60.42%ID,E:5e-44,RecName: Full=Cysteine proteinase inhibitor 6	27 kDa	0	0	0	0	0.00037	0.00041	0.00023	0	0.00012	9.6e-05	0.00012	0	6.1e-05	0.00012	8.6e-05	0.00026	0	0.00024	0.00018	0.00023	0.00032	0	0	0.00021	0.00027	0	0	0	0	0.00042	0.00011	0.00051	0.00051	0	0.00028
430	TR7536|c1_g1_i13|g.16659 FPKM=121.41 DESC=EF1G3_ORYSJ,69.38%ID,E:5e-170,RecName: Full=Elongation factor 1-gamma 3	30 kDa	0	0	0	0	0.00012	0	0	0	0	0	0	0	0	0	0.00014	5.1e-05	0	0	0	0.00012	0	0	0	0	9.8e-05	0	0	7e-05	0	9.1e-05	0	0.00019	4.6e-05	0	0
431	TR16240|c0_g1_i1|g.35857 FPKM=58.21 DESC=PRX2F_ARATH,71.43%ID,E:6e-85,RecName: Full=Peroxiredoxin-2F, mitochondrial	21 kDa	0.00011	0	0.00015	0	0	0.00016	0.00012	0	0	0.00038	0.00012	0.00018	0.00091	0.00031	0	0.00041	0.00022	0.00091	0.00042	0	0.00027	0.00016	0.00045	0.00026	0	0.00011	9.8e-05	0.00028	0.00023	3e-05	0	0.00019	0.00014	7.2e-05	0.00059
432	TR50879|c1_g2_i2|g.109859 FPKM=12.44 DESC=CCS_ARATH,78.12%ID,E:9e-27,RecName: Full=Copper chaperone for superoxide dismutase, chloroplastic/cytosolic	34 kDa	0.00077	0	0	0	3.1e-05	0.00016	0	0	0.00012	0	0.00067	0.00044	0.00048	0.00049	0	0.0001	0.00022	0.0003	0.00024	0	0.00091	0.00038	0.00036	0.00047	2.5e-05	0.00054	9.8e-05	0	0	3e-05	0	0.00019	0.00019	0	0.00032
433	TR12461|c0_g1_i2|g.27575 FPKM=97.40 DESC=PSA2A_ARATH,91.49%ID,E:5e-153,RecName: Full=Proteasome subunit alpha type-2-A	26 kDa	0	0	0	0	0.0004	0.00078	0	0	0.00025	0.00029	0	0	0	0	0.0002	0.00051	7.4e-05	6e-05	0.00018	0.00029	0.00011	0	0	0	0.00022	0	0	0	0	0.00048	0.00011	0.00051	0.00065	7.2e-05	0.00024
434	TR16772|c0_g2_i1|g.37005 FPKM=7.84 DESC=TOLB_GEOMG,33.33%ID,E:2e-14,RecName: Full=Protein TolB {ECO:0000255|HAMAP-Rule:MF_00671}	76 kDa	0	0	0	0	6.1e-05	5.2e-05	0	0	0	9.6e-05	0	0	0	0	0.0011	0.0002	0	0	6.1e-05	0.0013	0	0	0	0	0.00056	0	0	0	0	9.1e-05	0	0	0	0	0.00036
435	TR18351|c3_g2_i11|g.40645 FPKM=156.15 DESC=CDC48_SOYBN,90.39%ID,E:0,RecName: Full=Cell division cycle protein 48 homolog	91 kDa	0	0	0	0	0	0	0	0	0	0	0	0	0	0	0	0	0	0	0	0	0	0	0	0	2.5e-05	0	0	0	0	0	0	0	0	0	0
436	TR45387|c0_g1_i8|g.97544 FPKM=41.14 DESC=ODP24_ARATH,73.17%ID,E:2e-13,RecName: Full=Dihydrolipoyllysine-residue acetyltransferase component 4 of pyruvate dehydrogenase complex, chloroplastic	52 kDa	0	0	0	0	0	0.0001	0	0	0	0	0	0.00035	0.00048	0.00043	0	0.00026	0.00066	0.0006	0.00042	0	5.4e-05	0.0012	0.00036	0.00073	0	0	0.00039	0.00028	0	6e-05	0	0.00028	0.00032	0	0.00016
437	TR3966|c0_g1_i1|g.8835 FPKM=65.42 DESC=LEA14_GOSHI,60.26%ID,E:1e-59,RecName: Full=Late embryogenesis abundant protein Lea14-A	18 kDa	0	0	0	0	0.00018	0.00078	0	0	0	9.6e-05	0	0	0	0	0.0004	0.00046	0.00022	0.00024	0.0003	0.00055	0.00016	0	0	5.2e-05	0.00029	0.00011	0	0	0	0.00021	0	0.00019	0.00028	0	0.00075
438	TR23664|c3_g1_i1|g.51950 FPKM=41.18 DESC=IMPA2_ARATH,85.14%ID,E:2e-128,RecName: Full=Importin subunit alpha-2 {ECO:0000305}	28 kDa	0	0	0	0	0.00068	0.0001	0	0	0	0	0	0	0	6.2e-05	0.00054	0.0001	0	0.00012	6.1e-05	0.00067	5.4e-05	0	0	0	0.00049	0	0	0.00014	0	0.00064	0	0.00028	0.00014	0	3.9e-05
439	TR464|c0_g1_i2|g.1144 FPKM=83.74 DESC=OLA1_CHICK,45.45%ID,E:1e-06,RecName: Full=Obg-like ATPase 1 {ECO:0000255|HAMAP-Rule:MF_03167}	45 kDa	0	0	0	0	0.00065	0	0	0	0	0	0	0	0	0	0.00074	0	0	0	0	0.00093	0	0	0	0	0.00061	0.00011	0	0	0	0.00045	0	4.6e-05	0	0	0
440	TR11347|c1_g2_i3|g.24958 FPKM=71.74 DESC=NA	135 kDa	0	0	0	0	0.00061	0	0	0	0	0	0	0	0	0	0.00063	0	0	0	0	0.00075	0	0	0	0	0.00096	0	0	7e-05	0	0.00042	0	0	0	0	0
441	TR35763|c1_g4_i3|g.77556 FPKM=32.13 DESC=SAD2H_ARATH,81.37%ID,E:7e-84,RecName: Full=Importin beta-like SAD2 homolog {ECO:0000305}	115 kDa	0	0	0	0	0	0	0	0	0	0	0	0	0	0	0	0	0	0	0	0	0	0	0	0	2.5e-05	0	0	0	0	0	0	0	0	0	0
442	TR14748|c0_g1_i2|g.32522 FPKM=161.66 DESC=GPX4_TOBAC,86.36%ID,E:2e-32,RecName: Full=Probable phospholipid hydroperoxide glutathione peroxidase	24 kDa	0	0	0	0	0.00031	0.00062	0.00012	0	0.00037	9.6e-05	6.1e-05	0	0.00024	0	0.00026	0.00031	0	0.00018	0.00024	0.00026	0.00016	5.4e-05	0.00045	0.00021	0.00027	0	0	0.00035	0	0.00027	0.00011	0.00037	0.00032	7.2e-05	0.00012
443	TR39194|c0_g1_i1|g.84505 FPKM=166.52 DESC=VDAC2_ARATH,67.4%ID,E:1e-131,RecName: Full=Mitochondrial outer membrane protein porin 2	29 kDa	0	0	0	0	0	0.00026	0	0	0	0	0	0	0.0015	0.00037	0	0.00041	0	0.0016	0.0003	0	0.00016	0	9.1e-05	0.00016	0	0	0	0.00021	0	3e-05	0	0.00051	0.00056	0	3.9e-05
444	TR3228|c2_g1_i6|g.7262 FPKM=18.47 DESC=MAOX_POPTR,61.04%ID,E:2e-123,RecName: Full=NADP-dependent malic enzyme	64 kDa	0	0	0	0	0.00043	5.2e-05	0	0	0	0.00019	0	0	0	0	0.00037	0	0	0	0	0.00046	0	0	0	0	0.00032	0	0	0	0	0.00048	0	0.00014	0.00019	0	0.00055
445	TR9726|c0_g1_i1|g.21680 FPKM=89.16 DESC=ANXD1_ARATH,67.09%ID,E:3e-140,RecName: Full=Annexin D1	36 kDa	0	0	0	0	0	0	0	0	0	0	0	0	0	0	0	0	0	0	0	0	0	0	0	0	2.5e-05	0	0	0	0	0	0	0	0	0	0
446	TR31388|c0_g1_i2|g.67998 FPKM=55.16 DESC=NA	30 kDa	0	0.00015	0	0	0	0.0001	0	0	0	0	6.1e-05	0.00071	0.0003	0.00031	2.9e-05	0.00031	0.00066	0.00048	0.00012	8.7e-05	0.00016	0.00086	0.00045	0.00052	0.00012	0	0.00059	0.00028	0	0.00021	0	0.00019	0.00028	0	3.9e-05
447	TR50627|c1_g1_i3|g.109169 FPKM=141.86 DESC=ALL8_OLEEU,56.63%ID,E:3e-32,RecName: Full=Calcium-binding allergen Ole e 8	18 kDa	0	0	0	0	0.00034	0.0012	0.00023	0.00013	0.00037	0.00038	0	0	0	0	8.6e-05	0.0002	7.4e-05	6e-05	0.00012	0.00014	0	0	0	0	0.00012	0	0	0	0.00012	0.00021	0	0.0006	0.0011	0.00022	3.9e-05
448	TR25046|c0_g1_i7|g.55029 FPKM=106.41 DESC=G6PD6_ARATH,84.35%ID,E:5e-79,RecName: Full=Glucose-6-phosphate 1-dehydrogenase, cytoplasmic isoform 2	17 kDa	0	0	0	0	9.2e-05	5.2e-05	0	0	0	0	0	0	0	0	2.9e-05	0	0	0	0	2.9e-05	5.4e-05	0	0	0	4.9e-05	0	0	0	0	9.1e-05	0	4.6e-05	0	0	0
449	TR38610|c1_g1_i1|g.83428 FPKM=5.10 DESC=RAA1F_ARATH,95.78%ID,E:1e-114,RecName: Full=Ras-related protein RABA1f	19 kDa	0	0	0	0	0	0	0	0	0	0	6.1e-05	0	0	0	0	0	0	0	0	0	0.00011	0	0	0	0	0	0	0	0	3e-05	0	0	0	0	0
450	TR32077|c0_g2_i3|g.69569 FPKM=310.14 DESC=VATE_CITLI,72.82%ID,E:1e-75,RecName: Full=V-type proton ATPase subunit E	29 kDa	0.00011	0	0	0	0.00022	0.00067	0	0	0	0	0.00012	0	0	0.00012	0.00026	0.00026	0	0	0.00036	0.0002	0.00027	0	0	0.00031	0.00012	0	0	0.00021	0.00058	0.00036	0	0.00023	0.00028	0	0.00012
451	TR1002|c0_g1_i1|g.2362 FPKM=145.92 DESC=DLDH_PEA,88.84%ID,E:0,RecName: Full=Dihydrolipoyl dehydrogenase, mitochondrial	55 kDa	0.00011	0	0	0	0	5.2e-05	0	0	0	0	0.00012	0	0.0012	0.00037	0	0.00026	0	0.001	0.00024	0	0.00027	0.00032	0.00045	0.00037	0	0	9.8e-05	0.00056	0.00012	0	0	4.6e-05	9.3e-05	0	0.00012
452	TR34068|c0_g4_i5|g.74013 FPKM=156.72 DESC=AAT3_ARATH,80.96%ID,E:0,RecName: Full=Aspartate aminotransferase 3, chloroplastic	44 kDa	0	0	0	0	0.00037	0.0001	0	0	0	0	0	0	0	0	0.00046	0	0	0	0	0.00035	0.00011	0.00032	9.1e-05	5.2e-05	0.00051	0	0	0.00014	0	0.00027	0	0.00023	0.00023	0	0.00032
453	TR8030|c0_g1_i3|g.17823 FPKM=6.50 DESC=HS235_ARATH,41.18%ID,E:2e-37,RecName: Full=23.5 kDa heat shock protein, mitochondrial	25 kDa	0	0	0	0	0	0.00016	0	0	0	0	0	8.8e-05	0.001	0.00031	0	0.00046	0	0.0013	0.00024	0	0.00022	0.00027	0.00091	0.00047	0	0	0.0002	0.00035	0.00012	0	0	0.00014	0.00037	0	0
454	TR55121|c2_g4_i2|g.118624 FPKM=13.91 DESC=GDPD5_ARATH,72.35%ID,E:2e-103,RecName: Full=Glycerophosphodiester phosphodiesterase GDPD5 {ECO:0000305}	46 kDa	0	0	0	0	0	0.00031	0	0	0	0.00029	0.0028	0	0.00036	0.00074	2.9e-05	0.00041	7.4e-05	6e-05	0.00018	0	0.00016	0	0	5.2e-05	0	0	0	0	0	0	0	0	0.00032	0	0.00039
455	TR126|c0_g2_i1|g.349 FPKM=82.26 DESC=CLPC_PEA,96.28%ID,E:5e-159,RecName: Full=Chaperone protein ClpC, chloroplastic	103 kDa	0	0	0	0	0	0	0	0	0.00025	0.00019	0	0.00044	0.00067	0.00037	0	5.1e-05	0.00059	0.00024	0.00018	2.9e-05	5.4e-05	0.00091	0.00018	0.00084	0	0	9.8e-05	7e-05	0	3e-05	0	0	0	0	0
456	TR17208|c2_g2_i5|g.38149 FPKM=248.24 DESC=4CLL6_ARATH,46.83%ID,E:1e-23,RecName: Full=4-coumarate--CoA ligase-like 6	36 kDa	0	0	0	0	0	0.00036	0	0	0	9.6e-05	0	0	0.001	0.00043	0	0.00056	0	0.00097	0.00042	0	0.00011	0.00016	0.00036	0.00021	0	0	0	0.00014	0.00023	0.00012	0	0.00032	0.00042	0	0.00016
457	TR2090|c0_g1_i1|g.4776 FPKM=110.73 DESC=GLRX_SOLLC,77.08%ID,E:8e-48,RecName: Full=Glutaredoxin	11 kDa	0	0	0	0	0.00049	0.00062	0	0	0	0.00048	0	0	0	0	0.00037	0.0002	0	0	0	0.00041	0.00027	0	0	5.2e-05	0.00032	0	0	0	0	0.00033	0	0.00023	0.00051	0	0.00079
458	TR3966|c0_g1_i2|g.8836 FPKM=65.42 DESC=LEA14_GOSHI,60.26%ID,E:1e-59,RecName: Full=Late embryogenesis abundant protein Lea14-A	22 kDa	0	0	0	0	0	5.2e-05	0	0	0	0	0	0	0	0	2.9e-05	0	0	0	0	2.9e-05	0	0	0	0	4.9e-05	0	0	0	0	0	0	4.6e-05	4.6e-05	0	3.9e-05
459	TR896|c0_g1_i3|g.2099 FPKM=319.81 DESC=AXS2_ARATH,83.78%ID,E:8e-13,RecName: Full=UDP-D-apiose/UDP-D-xylose synthase 2	43 kDa	0	0	0	0	0.00049	5.2e-05	0	0	0	9.6e-05	0	0	0	0	0.00023	5.1e-05	0	0	6.1e-05	0.00035	0	0	0	5.2e-05	0.00066	0	0	7e-05	0	0.00057	0	9.3e-05	0.00023	0	0.00059
460	TR44532|c0_g3_i5|g.95784 FPKM=285.34 DESC=TSJT1_TOBAC,37.84%ID,E:2e-31,RecName: Full=Stem-specific protein TSJT1	27 kDa	0	0	0	0	0.0004	0.00016	0	0	0	0	0	0	0	0	0.00031	0	0	0	0	0.00061	0	0	0	0	0.00064	0	0	0	0	0.00045	0	4.6e-05	9.3e-05	0	0.00039
461	TR20700|c0_g1_i1|g.45683 FPKM=22.85 DESC=TCPZA_ARATH,90.93%ID,E:0,RecName: Full=T-complex protein 1 subunit zeta 1 {ECO:0000303|PubMed:11599560}	59 kDa	0	0	0	0	0.00071	0	0	0	0	0	0	0	0	0	0.00043	5.1e-05	0	0	0	0.00069	0	0	0	0	0.00069	0	0	0	0	0.00054	0	0.00014	0	0	0
462	TR44715|c0_g2_i1|g.96287 FPKM=248.89 DESC=RD21A_ARATH,63.21%ID,E:0,RecName: Full=Cysteine proteinase RD21a	55 kDa	0	0	0	0	0	0	0	0	0	0	0	0	0	0	0	0	0	0	0	0	0	0	0	0	0	0	0	0	0	0	0	4.6e-05	4.6e-05	0	0
463	TR4593|c2_g1_i1|g.10134 FPKM=57.89 DESC=GLNB_ARATH,72.15%ID,E:2e-21,RecName: Full=Nitrogen regulatory protein P-II homolog	23 kDa	0	0	0	0	3.1e-05	0.00036	0	0	0	0	6.1e-05	0.00035	0	0.00012	2.9e-05	0.00015	0.00059	0.00018	0.00012	8.7e-05	0.00022	0.00091	0.00036	0.00063	2.5e-05	0	0.00049	0.00042	0.00023	9.1e-05	0	4.6e-05	4.6e-05	0	0.00055
464	TR44748|c0_g1_i1|g.96347 FPKM=10.40 DESC=PLA20_ARATH,59.85%ID,E:6e-48,RecName: Full=Phospholipase A1-IIdelta	15 kDa	0	0	0	0	0.00034	0.0001	0	0	0	0	0	0	0	0	0.00057	5.1e-05	0	0	0	0.00046	5.4e-05	0	0	0.0001	0.00029	0.00011	9.8e-05	7e-05	0.00012	0.0003	0.00011	9.3e-05	4.6e-05	0	7.9e-05
465	TR53005|c0_g1_i4|g.114451 FPKM=65.83 DESC=LEA14_GOSHI,28.38%ID,E:1e-10,RecName: Full=Late embryogenesis abundant protein Lea14-A	35 kDa	0	0	0	0	0.00055	0.00047	0	0	0	0	0	0	0	0	0.00029	0.0001	0	0	0	0.00029	0	0	0	0	0.00034	0	0	0	0	0.00042	0	0.00028	0.00042	0	0.00016
466	TR33059|c0_g1_i2|g.71716 FPKM=48.30 DESC=SYK_ARATH,77.68%ID,E:0,RecName: Full=Lysine--tRNA ligase	70 kDa	0	0	0	0	0.00046	0	0	0	0	0	0	0	0	0	0.00054	0	0	0	0	0.00058	0	0	0	0	0.00059	0	0	0.00014	0	0.0007	0	0.00014	4.6e-05	0	0
467	TR14748|c0_g1_i1|g.32521 FPKM=161.66 DESC=GPX4_TOBAC,86.36%ID,E:2e-32,RecName: Full=Probable phospholipid hydroperoxide glutathione peroxidase	24 kDa	0	0	0	0	3.1e-05	0	0	0	0	0	0	0	6.1e-05	0	5.7e-05	0	0	6e-05	0	0	0	0	0	5.2e-05	2.5e-05	0	0	0	0	3e-05	0	0	4.6e-05	0	0
468	TR54116|c0_g1_i1|g.116830 FPKM=1.17 DESC=SCRK2_ORYSJ,80.19%ID,E:2e-175,RecName: Full=Fructokinase-2	35 kDa	0	0	0	0	3.1e-05	0	0	0	0	0	0	0	0	0	0.00052	0.0002	0	0.00012	0.0003	0.00093	0.00011	0	0	5.2e-05	0.00074	0	0	0	0	3e-05	0	4.6e-05	4.6e-05	0	3.9e-05
469	TR11347|c1_g2_i1|g.24956 FPKM=71.74 DESC=NA	77 kDa	0	0	0	0	9.2e-05	0	0	0	0	0	0	0	0	0	0.00014	0	0	0	0	5.8e-05	0	0	0	0	0.00017	0	0	0	0	0.00012	0	0	0	0	0
470	TR24185|c0_g2_i3|g.53262 FPKM=87.32 DESC=KPYC_SOYBN,88.66%ID,E:0,RecName: Full=Pyruvate kinase, cytosolic isozyme	55 kDa	0	0	0	0	0	0	0	0	0	0	0	0	0	0	0	0	0	0	0	0	0	0	0	0	4.9e-05	0	0	0	0	3e-05	0	0	0	0	0
471	TR32619|c0_g4_i1|g.70870 FPKM=110.03 DESC=SODM_HEVBR,75.98%ID,E:4e-87,RecName: Full=Superoxide dismutase [Mn], mitochondrial	30 kDa	0	0	0	0	0	0.00041	0	0	0	0.00019	0.00018	0.00018	0.00073	0.00025	0	0.00051	0.00037	0.0006	0.00024	0	0.00043	0.00038	0.00073	0.00042	0	0	0.00029	0.00035	0.00035	3e-05	0	0.00023	0.00028	0	0.00016
472	TR558|c1_g2_i4|g.1293 FPKM=52.44 DESC=ODP23_ARATH,63.27%ID,E:0,RecName: Full=Dihydrolipoyllysine-residue acetyltransferase component 3 of pyruvate dehydrogenase complex, mitochondrial	56 kDa	0.00033	0	0	0	0	5.2e-05	0	0	0	0	0	0	0.00091	0.00018	0	0.00026	0	0.00085	0.0003	0	0.00022	0.00065	0.001	0.00063	0	0.00022	9.8e-05	0.0007	0.00012	6e-05	0	0.00028	0.00028	0	7.9e-05
473	TR44333|c0_g1_i1|g.95333 FPKM=165.30 DESC=GSTF_HYOMU,64.76%ID,E:2e-94,RecName: Full=Glutathione S-transferase	24 kDa	0	0	0	0	9.2e-05	5.2e-05	0	0	0	0	0	0	0	0	5.7e-05	0	0	0	0	0.00014	0	0	0	0	7.4e-05	0	0	0	0	9.1e-05	0	4.6e-05	4.6e-05	0	3.9e-05
474	TR24185|c0_g2_i1|g.53260 FPKM=87.32 DESC=KPYC_SOYBN,88.66%ID,E:0,RecName: Full=Pyruvate kinase, cytosolic isozyme	55 kDa	0	0	0	0	0.00052	0	0	0	0	0	0	0	0	0	0.00052	0	0	0	0	0.00046	0	0	0	0	0.00074	0	0	0	0	0.00091	0	4.6e-05	4.6e-05	0	0.00032
475	TR8491|c0_g5_i2|g.18695 FPKM=27.23 DESC=FABI_BRANA,86.29%ID,E:3e-59,RecName: Full=Enoyl-[acyl-carrier-protein] reductase [NADH], chloroplastic	13 kDa	0	0.0003	0	0	3.1e-05	5.2e-05	0	0	0	0	6.1e-05	0.00035	0.00024	0.00012	2.9e-05	0	0.0003	0.00012	0.00012	8.7e-05	0.00016	0.00022	9.1e-05	0.0001	7.4e-05	0	0.00029	0.00021	0.00012	6e-05	0	0.00014	4.6e-05	0	0.0002
476	TR2740|c0_g1_i1|g.6115 FPKM=123.62 DESC=ROC4_NICSY,81.32%ID,E:2e-98,RecName: Full=31 kDa ribonucleoprotein, chloroplastic	36 kDa	0	0.00015	0	0	0	0.00031	0	0	0	0	0	0.00071	0.00024	0.00025	0	0.00041	0.00074	0.0003	0.00024	2.9e-05	0	0.00043	0.00018	0.00047	0	0	0.00029	0.00021	0	6e-05	0	0.00019	0.0007	0	0
477	TR29561|c0_g1_i6|g.64196 FPKM=143.97 DESC=APT1_WHEAT,83.23%ID,E:4e-92,RecName: Full=Adenine phosphoribosyltransferase 1	20 kDa	0	0	0	0	0.00058	0.00031	0	0	0	0	0	0	0	0	0.0004	5.1e-05	0	0	6.1e-05	0.00038	0.00011	0	0	0	0.00039	0	0	0	0	0.00033	0	0.00074	0.0006	0	0.0002
478	TR6049|c0_g1_i3|g.13584 FPKM=108.96 DESC=NA	33 kDa	0	0	0	0	6.1e-05	0	0	0	0	0	0	0	0	0	0.00014	0	0	0	0	5.8e-05	0	0	0	0	7.4e-05	0	0	0	0	0.00012	0	0	0	0	3.9e-05
479	TR18685|c0_g1_i4|g.41175 FPKM=23.61 DESC=NA	55 kDa	0	0	0	0	0	0	0	0	0	0	6.1e-05	0	0	0	0	0	0	0	0	0	0	0	0	0	0	0	0	0	0	0	0	0	0	0	0
480	TR37382|c1_g2_i1|g.81091 FPKM=23.91 DESC=RAA2A_ARATH,93.21%ID,E:5e-109,RecName: Full=Ras-related protein RABA2a	23 kDa	0.00055	0	0	0	0	0.0001	0	0	0	9.6e-05	0.0013	0	0.00012	0.00031	5.7e-05	0.00031	0	6e-05	0	2.9e-05	0.0013	0.00016	0.00027	0.00026	4.9e-05	0.00032	9.8e-05	0.00014	0.00023	0.00015	0	0.00023	0.00019	0.00014	0.00032
481	TR12720|c0_g1_i1|g.27971 FPKM=57.52 DESC=SFGH_ARATH,85.29%ID,E:7e-100,RecName: Full=S-formylglutathione hydrolase	32 kDa	0	0	0	0	0.00049	0.00021	0	0	0	0	0	0	0	0	0.00069	0.0002	7.4e-05	6e-05	0	0.00032	0.00011	0	0	5.2e-05	0.00042	0	0	7e-05	0	0.00051	0.00032	0.00023	9.3e-05	0	0.00012
482	TR18685|c0_g1_i3|g.41174 FPKM=23.61 DESC=NA	55 kDa	0	0	0	0	3.1e-05	0	0	0	0	0	0.0013	0.00018	6.1e-05	0.00049	2.9e-05	0.00041	0	6e-05	0.00012	0.00014	0.0015	0.00011	0.00018	0.00042	4.9e-05	0	0	0	0	0.00015	0	4.6e-05	0	0	0
483	TR25379|c0_g1_i1|g.55754 FPKM=92.86 DESC=MPPA_SOLTU,65.93%ID,E:6e-155,RecName: Full=Mitochondrial-processing peptidase subunit alpha	52 kDa	0	0	0	0	0	5.2e-05	0	0	0	0	6.1e-05	0	0.00097	0.00031	0	0.00036	0	0.00091	0.00018	0	0.00048	0.00016	0.00055	0.00031	0	0	0	0.00056	0	0	0	0.00046	0.00056	0	0
484	TR18244|c0_g2_i2|g.40407 FPKM=6.50 DESC=NA	29 kDa	0	0	0	0	0.00046	0.00026	0	0	0	9.6e-05	6.1e-05	0	0	0	0.0006	0	0	0	6.1e-05	0.00035	0	0	0	0	0.00078	0	0	0	0	0.00033	0	4.6e-05	0.00014	0	0.00043
485	TR31481|c0_g1_i1|g.68081 FPKM=30.59 DESC=WD66_PHYPO,43.64%ID,E:2e-161,RecName: Full=66 kDa stress protein	66 kDa	0	0	0	0	0.00065	0	0	0	0	0	0	0	0	0	0.00046	0	0	0	0	0.00075	0	0	0	0	0.00069	0	0	0	0	0.00045	0	0	0	0	0
486	TR48293|c0_g1_i1|g.104011 FPKM=196.01 DESC=CSE_ARATH,80.13%ID,E:0,RecName: Full=Caffeoylshikimate esterase	37 kDa	0	0	0	0	0.00015	0	0	0	0	0	0.00036	0	0	0	0.00017	5.1e-05	0	0	0.00012	0.00023	0.00075	0	0	0.00026	0.00039	0	0	7e-05	0	0.00021	0	4.6e-05	0.00014	0	0
487	TR12724|c0_g2_i1|g.27986 FPKM=35.99 DESC=FAHD1_DICDI,60.65%ID,E:9e-86,RecName: Full=Acylpyruvase FAHD1, mitochondrial	24 kDa	0	0	0	0	0.00034	0.00031	0	0	0	9.6e-05	6.1e-05	0	0.00012	0	2.9e-05	5.1e-05	0	0.00018	6.1e-05	0.00012	0	0	0	5.2e-05	2.5e-05	0	0	0	0	0.0003	0	4.6e-05	9.3e-05	7.2e-05	0.0018
488	TR10079|c0_g1_i4|g.22401 FPKM=1177.55 DESC=METE2_ORYSJ,89.63%ID,E:1e-80,RecName: Full=5-methyltetrahydropteroyltriglutamate--homocysteine methyltransferase 2	43 kDa	0	0	0	0	0.00022	0	0	0	0	0	0	0	0	0	8.6e-05	0	0	0	0	0.00023	0	0	0	0	0.00025	0	0	0	0	0.00039	0	0	9.3e-05	0	0.00012
489	TR56231|c0_g1_i1|g.121009 FPKM=44.43 DESC=2AAB_ARATH,91.09%ID,E:0,RecName: Full=Serine/threonine-protein phosphatase 2A 65 kDa regulatory subunit A beta isoform	66 kDa	0	0	0	0	0.00031	0	0	0	0	0	0	0	0	0	0.00046	0	0	0	0	0.00032	0	0	0	0	0.00044	0	0	0	0	0.0003	0	0	0	0	0
490	TR42272|c0_g1_i2|g.90833 FPKM=37.47 DESC=MTNA_TOBAC,78.31%ID,E:5e-137,RecName: Full=Methylthioribose-1-phosphate isomerase {ECO:0000255|HAMAP-Rule:MF_03119}	39 kDa	0	0	0	0	0.00012	0	0	0	0	0	0	0	0	0	5.7e-05	0	0	0	0	2.9e-05	0	0	0	0	9.8e-05	0	0	0	0	9.1e-05	0	0	0	0	0
491	TR26597|c1_g1_i14|g.58152 FPKM=81.96 DESC=AGAL_COFAR,65.85%ID,E:4e-172,RecName: Full=Alpha-galactosidase	51 kDa	0	0	0	0	0	0	0	0	0	0	0.0003	8.8e-05	0.00012	0.00012	0	0.00015	0	6e-05	6.1e-05	0	0.00011	0	0	0	0	0	0	0	0	0	0	0	9.3e-05	0	0
492	TR33505|c0_g1_i3|g.72896 FPKM=53.65 DESC=RIC1_ORYSJ,60.61%ID,E:4e-19,RecName: Full=Ras-related protein RIC1	22 kDa	0	0	0	0	0	0	0	0	0	0	0.00036	0	0	0.00012	0	0.0002	0	0	0	0	0.00043	0	0	5.2e-05	0	0	0	0	0	0	0	0	0	0	0
493	TR18685|c0_g1_i1|g.41172 FPKM=23.61 DESC=NA	55 kDa	0	0	0	0	0	0	0	0	0	0	6.1e-05	0	0	0	0	5.1e-05	0	0	0	0	5.4e-05	0	0	0	0	0	0	0	0	3e-05	0	0	0	0	0
494	TR34086|c1_g1_i2|g.74073 FPKM=339.15 DESC=NTF2_ARATH,83.74%ID,E:4e-72,RecName: Full=Nuclear transport factor 2	15 kDa	0	0	0	0	0.0004	0.00021	0	0	0.00012	0	0	0	0	0	8.6e-05	5.1e-05	0	0	0	0.00032	0	0	0	0	0.00032	0	0	0	0	0.00018	0	0.00019	0.00014	0	0.0002
495	TR56379|c0_g1_i1|g.121282 FPKM=17.23 DESC=PCNA_SOYBN,94.81%ID,E:4e-44,RecName: Full=Proliferating cell nuclear antigen	29 kDa	0	0	0	0	0.00028	0.00021	0	0	0	0.00057	0	0	0	0	0.0002	0	0	0	0	0.00026	0	0	0	0	0.00037	0	0	0	0	0.00045	0	0.00051	0.00046	0	0.00091
496	TR49647|c0_g2_i1|g.106885 FPKM=56.75 DESC=AKRC9_ARATH,75.68%ID,E:5e-130,RecName: Full=Aldo-keto reductase family 4 member C9	35 kDa	0	0	0	0	0.00061	5.2e-05	0	0	0	0	0	0	0	0	0.0006	0	0	0	0	0.00046	0	0	0	0	0.00061	0	0	0	0	0.00054	0.00011	0.00019	0	0	0.00028
497	TR23675|c0_g1_i1|g.52018 FPKM=174.07 DESC=DNJH_CUCSA,87.8%ID,E:3e-114,RecName: Full=DnaJ protein homolog	46 kDa	0	0	0	0	0.00046	5.2e-05	0	0	0	0	0.00018	0	6.1e-05	0.00012	0.00069	0.00031	0	0	0.00012	0.00041	5.4e-05	0	0	0	0.00061	0	0	0.00042	0	0.00033	0	9.3e-05	9.3e-05	0	7.9e-05
498	TR18685|c0_g1_i2|g.41173 FPKM=23.61 DESC=NA	55 kDa	0	0	0	0	0	0	0	0	0	0	0.00012	0	0	0	0	0	0	0	0	0	0	0	0	0	0	0	0	0	0	3e-05	0	0	0	0	0
499	TR54825|c0_g1_i1|g.118181 FPKM=77.91 DESC=NA	27 kDa	0.00011	0.00015	0	0	0	5.2e-05	0	0	0	0	0.00012	0	0.00091	0.00055	0	0.00036	0	0.0015	0.00024	0	0.00043	0.00032	0.00036	0.00058	0	0.00011	0	0.00028	0	6e-05	0	0.00019	0.00019	0	0
500	TR10079|c0_g4_i2|g.22418 FPKM=1540.71 DESC=METE_PLESU,94.71%ID,E:6e-137,RecName: Full=5-methyltetrahydropteroyltriglutamate--homocysteine methyltransferase	23 kDa	0	0.00015	0	0	0.00037	0.00016	0	0	0	9.6e-05	0	0	0	0	0.00026	5.1e-05	0	0	6.1e-05	0.00046	5.4e-05	0	0	0	0.00034	0	0	0.00014	0.00023	0.00033	0.00021	9.3e-05	0.00014	0	0.00012
501	TR25670|c0_g2_i2|g.56474 FPKM=36.30 DESC=BOB1_ARATH,79.29%ID,E:4e-92,RecName: Full=Protein BOBBER 1	35 kDa	0	0	0	0	0.00034	0.00031	0.00012	0	0	0.00029	0	0	0	0	0.00023	0.0001	0	0	0	0.00026	0	0	0	0	0.00027	0	0	0	0	0.00039	0	4.6e-05	9.3e-05	0	0.0011
502	TR28573|c1_g1_i1|g.62273 FPKM=44.81 DESC=RH38_ARATH,64.6%ID,E:4e-67,RecName: Full=DEAD-box ATP-dependent RNA helicase 38	57 kDa	0	0	0	0	0.00068	0	0	0	0	0	0	0	0	0	0.00049	0	0	0	0	0.00058	0	0	0	0	0.00071	0	0	0	0	0.00067	0	9.3e-05	4.6e-05	0	0
503	TR17518|c1_g1_i1|g.38860 FPKM=108.12 DESC=CYSK_CITLA,87.04%ID,E:7e-180,RecName: Full=Cysteine synthase	34 kDa	0	0	0	0	0.00049	0.0001	0	0	0	0	0	0	0	0	0.00026	5.1e-05	0	0	0	0.00032	5.4e-05	0.00011	0	0.0001	0.00066	0	0	0	0	0.00054	0	0.00037	0.00032	0	0.0002
504	TR2853|c3_g2_i1|g.6262 FPKM=64.32 DESC=PSB2A_ARATH,80.81%ID,E:2e-114,RecName: Full=Proteasome subunit beta type-2-A	23 kDa	0	0	0	0	0.00037	0.0001	0	0	0	9.6e-05	0	0	0	0	0.00043	0.00036	0	0	0.00012	0.00029	0	0	0	5.2e-05	0.00047	0	0	0	0	0.0003	0	0.00037	0.00032	0	0.00012
505	TR54903|c0_g1_i3|g.118259 FPKM=59.83 DESC=ENDUB_DANRE,41.62%ID,E:6e-30,RecName: Full=Poly(U)-specific endoribonuclease-B	53 kDa	0	0	0	0	0.00015	0	0	0	0	0	0	0	0	0	5.7e-05	0	0	0	0	8.7e-05	0	0	0	0	0.00015	0	0	7e-05	0	6e-05	0	0	0	0	0
506	TR38282|c1_g2_i4|g.82694 FPKM=22.40 DESC=IPO5_MOUSE,30.83%ID,E:3e-23,RecName: Full=Importin-5	110 kDa	0	0	0	0	0.00034	0	0	0	0	0	0	0	0	0	0.0004	0	0	0	0	0.00046	0	0	0	0	0.00086	0	0	0	0	0.00082	0	0	0	0	0
507	TR33863|c0_g1_i1|g.73412 FPKM=40.45 DESC=GLTB1_ARATH,67.76%ID,E:7e-177,RecName: Full=Ferredoxin-dependent glutamate synthase 1, chloroplastic/mitochondrial	177 kDa	0	0	0	0	0	0	0	0	0	0	0	0	6.1e-05	0	5.7e-05	0	7.4e-05	0	0	0.0002	0	0.001	0	0.00058	0.00039	0	0	0.00035	0	0.00039	0	0	0	0	0.00083
508	TR54903|c0_g1_i6|g.118262 FPKM=59.83 DESC=ENDUB_DANRE,41.62%ID,E:6e-30,RecName: Full=Poly(U)-specific endoribonuclease-B	45 kDa	0	0	0	0	0.00068	0.0001	0	0	0	0	0	0	0	0	0.0006	0.0001	0	0	0	0.00067	0	0	0	0	0.00056	0	0	0.00021	0	0.00033	0	9.3e-05	4.6e-05	0	0
509	TR14487|c0_g1_i8|g.31900 FPKM=50.13 DESC=NA	26 kDa	0	0	0	0	0	0	0	0	0	0	0	0	0	0	0	0	0	0	0	0	0	0.00016	0	5.2e-05	0	0	0	0	0	3e-05	0	0	0	0	0.00016
510	TR2740|c0_g1_i2|g.6116 FPKM=123.62 DESC=ROC4_NICSY,81.32%ID,E:2e-98,RecName: Full=31 kDa ribonucleoprotein, chloroplastic	37 kDa	0	0	0	0	0	0	0	0	0	0	0	8.8e-05	0	0	0	0	7.4e-05	0	0	0	0	0	0	0	0	0	0	0	0	0	0	0	0	0	0
511	TR30951|c0_g1_i1|g.67151 FPKM=173.11 DESC=SERB2_ARATH,79.8%ID,E:0,RecName: Full=Phosphoserine aminotransferase 2, chloroplastic	48 kDa	0	0	0	0	3.1e-05	5.2e-05	0	0	0	0	6.1e-05	8.8e-05	0.00018	0.00037	5.7e-05	0	0.00037	0.00018	0.00024	5.8e-05	5.4e-05	0.0013	0.00027	0.001	9.8e-05	0	0.00029	0.00021	0	0.00015	0	0	0	0	7.9e-05
512	TR29237|c0_g1_i3|g.63488 FPKM=94.92 DESC=IPYR_MAIZE,87.91%ID,E:1e-113,RecName: Full=Soluble inorganic pyrophosphatase	27 kDa	0	0	0	0	0.00034	0.0001	0	0	0	0	0	0	0	0	0.00043	0	0	0	0	0.00035	0	0	0	0	0.00054	0	0	0	0	0.00054	0	0.00014	0.00014	0	0.00016
513	TR44841|c0_g2_i3|g.96660 FPKM=188.67 DESC=BT3L4_DANRE,60.78%ID,E:3e-34,RecName: Full=Transcription factor BTF3 homolog 4	19 kDa	0	0	0	0	0.00031	0.00072	0	0	0.00012	0.00019	0	0	0	0	0.00023	0.00015	0	0	6.1e-05	0.00014	0	0	0	0	0.00037	0	0	0	0	0.00033	0	0.00051	0.0006	0	0.00036
514	TR35896|c0_g1_i1|g.78010 FPKM=50.30 DESC=NA	30 kDa	0	0	0	0	0	0	0	0	0	0	0	0.00062	0.0003	0.00037	5.7e-05	0.00031	0.00066	0.00048	0.00036	0.00012	0.00016	0.00075	9.1e-05	0.00037	4.9e-05	0	9.8e-05	7e-05	0	3e-05	0	4.6e-05	0.00014	0	0
515	TR26424|c0_g1_i1|g.57800 FPKM=598.82 DESC=SKP1B_ARATH,69.7%ID,E:1e-58,RecName: Full=SKP1-like protein 1B	16 kDa	0	0	0	0	0.00052	0.00026	0	0	0	0	0	0	0	0	0.00037	0.0002	0	0	0.00012	0.00032	5.4e-05	0	0	0	0.00029	0.00011	0	0	0	0.00048	0	0.00028	0.00028	0	0.00016
516	TR26622|c0_g1_i4|g.58250 FPKM=7.65 DESC=RABD1_ARATH,72.22%ID,E:1e-73,RecName: Full=Ras-related protein RABD1	23 kDa	0	0	0	0	3.1e-05	0	0	0	0	0	0.00036	0	0	0	2.9e-05	5.1e-05	0	0	0	2.9e-05	0.00059	0	0	0.00016	2.5e-05	0	0	0	0	6e-05	0	4.6e-05	4.6e-05	0	3.9e-05
517	TR34086|c1_g1_i5|g.74076 FPKM=339.15 DESC=NTF2_ARATH,83.74%ID,E:4e-72,RecName: Full=Nuclear transport factor 2	14 kDa	0	0	0	0	0.00058	0.00083	0	0	0.00012	0	0	0	0	0	0.0004	0.0002	0	0	0	0.00032	5.4e-05	0	0	0	0.00027	0	0	0	0	0.00036	0	0.00037	0.00037	0	0.00028
518	TR24318|c3_g1_i1|g.53484 FPKM=41.86 DESC=ODPB1_ARATH,80.43%ID,E:8e-101,RecName: Full=Pyruvate dehydrogenase E1 component subunit beta-1, mitochondrial	18 kDa	0	0	0	0	0	0	0	0	0	0	6.1e-05	0	0.00042	6.2e-05	0	0.0001	0	0.00067	0.00012	0	5.4e-05	0	0.00027	0.00021	0	0	0	7e-05	0	0	0	0	0	0	3.9e-05
519	TR25670|c0_g2_i1|g.56473 FPKM=36.30 DESC=BOB1_ARATH,79.29%ID,E:4e-92,RecName: Full=Protein BOBBER 1	35 kDa	0	0	0	0	0	0	0	0	0	0	0	0	0	0	0	0	0	0	0	0	0	0	0	0	9.8e-05	0	0	0	0	0	0	0	0	0	0.00012
520	TR41547|c0_g1_i1|g.89373 FPKM=120.86 DESC=Y5957_ARATH,43.27%ID,E:5e-24,RecName: Full=Uncharacterized protein At5g39570	28 kDa	0	0	0	0	0.00015	0.00057	0.00047	0.0004	0.00025	9.6e-05	0	0	0	0	0.00031	0.00036	0	0	0.00012	0.00014	5.4e-05	0	0	0	0.00022	0	0	0.00028	0.00012	0.00024	0.00053	0.0007	0.00056	0.00014	0
521	TR54325|c1_g1_i1|g.117152 FPKM=20.07 DESC=MDARP_ARATH,73.45%ID,E:3e-133,RecName: Full=Monodehydroascorbate reductase, chloroplastic	53 kDa	0	0	0	0	0	0	0	0	0	9.6e-05	0	8.8e-05	0.00042	0.00031	0	0	0.00037	0.00024	0.00012	5.8e-05	5.4e-05	0.0012	0.00018	0.00079	0	0	0.00029	0.00049	0	9.1e-05	0	0	0	0	0.00067
522	TR839|c0_g1_i1|g.1952 FPKM=1431.88 DESC=TCTP_HEVBR,80.95%ID,E:1e-83,RecName: Full=Translationally-controlled tumor protein homolog	22 kDa	0	0	0	0	0.00058	0.00041	0	0	0	0	0	0	0	0	0.00037	0	7.4e-05	6e-05	0	0.00026	0	0	0	0	0.00059	0.00011	9.8e-05	7e-05	0	0.00036	0.00032	0.00019	0.00014	0	3.9e-05
523	TR26597|c1_g1_i16|g.58154 FPKM=81.96 DESC=AGAL_COFAR,65.85%ID,E:4e-172,RecName: Full=Alpha-galactosidase	51 kDa	0	0	0	0	0	0	0	0	0	0	0.00018	0	0	0	0	0.00031	0	0	0	0	0.00027	0	0	0	0	0	0	0	0	0	0	0	0	0	0
524	TR22335|c0_g1_i1|g.49277 FPKM=37.00 DESC=IMB1_ARATH,82.78%ID,E:0,RecName: Full=Importin subunit beta-1 {ECO:0000305}	96 kDa	0	0	0	0	0.00065	0	0	0	0	0	0	0	0	0	0.00057	0	0	0	0	0.00035	0	0	0	0	0.00081	0	0	0	0	0.00051	0	0	0	0	0
525	TR43169|c0_g1_i6|g.92549 FPKM=439.67 DESC=ANXD1_ARATH,64.68%ID,E:9e-83,RecName: Full=Annexin D1	13 kDa	0	0	0	0	0.00031	0.00021	0.00023	0.00027	0.00012	0.00019	6.1e-05	0	0	0	0.00011	5.1e-05	0	0.00018	0.00018	0.00017	5.4e-05	0.00011	0.00018	5.2e-05	0.00012	0.00011	0	0.00014	0	0.00024	0.00011	0.00019	9.3e-05	0	0.00047
526	TR50139|c0_g1_i13|g.107972 FPKM=14.12 DESC=Y1181_ARATH,64.54%ID,E:1e-138,RecName: Full=Uncharacterized aarF domain-containing protein kinase At1g71810, chloroplastic	21 kDa	0	0	0.00045	0.0012	0	0	0	0.0004	0	0	0	0	0	0	0	0	0	0	0	0	0	0	0	0	0	0.00032	0.0002	0	0.00012	0	0.00011	0	0	0.00036	0
527	TR13773|c0_g1_i1|g.29926 FPKM=123.33 DESC=RD23D_ARATH,59.6%ID,E:1e-57,RecName: Full=Ubiquitin receptor RAD23d	40 kDa	0	0	0	0	0.00034	0.00062	0	0	0.00012	9.6e-05	0	0	0	0	0.00034	0.00015	0	0	0	0.00012	0	0	0	0	0.00017	0	0	0	0	0.00045	0	0.00056	0.00065	0	0.00039
528	TR33315|c0_g1_i4|g.72348 FPKM=107.25 DESC=PSA1A_ARATH,87.2%ID,E:4e-138,RecName: Full=Proteasome subunit alpha type-1-A	30 kDa	0	0	0	0	0.00034	0.00026	0	0	0	9.6e-05	0	0	0	0	0.00046	0.00015	0	0	6.1e-05	0.00035	0	0	0	0	0.00039	0	0	0	0	0.00048	0	0.00037	0.00032	0	3.9e-05
529	TR43055|c6_g1_i5|g.92293 FPKM=31.13 DESC=HSP7C_PETHY,86.39%ID,E:4e-77,RecName: Full=Heat shock cognate 70 kDa protein	54 kDa	0	0	0	0	9.2e-05	0	0	0	0	0	0.00012	0	0	0	2.9e-05	5.1e-05	0	0	0	2.9e-05	0.00016	0	0	0.00021	2.5e-05	0	0	0	0	0	0	0	0	0	3.9e-05
530	TR52375|c0_g1_i4|g.113115 FPKM=25.08 DESC=AKR2_ORYSI,66.92%ID,E:2e-42,RecName: Full=Probable aldo-keto reductase 2	38 kDa	0	0	0	0	0.00065	0.00016	0	0	0	0	0	0	0	0	0.00034	0	0	0	0	0.00029	0	0	0	0	0.00054	0	0	0	0	0.00094	0	0.00019	0	0	0.00032
531	TR46803|c1_g2_i2|g.100440 FPKM=36.64 DESC=G6PI_ARATH,82.76%ID,E:0,RecName: Full=Glucose-6-phosphate isomerase, cytosolic	62 kDa	0	0	0	0	9.2e-05	0	0	0	0	0	0	0	0	0	5.7e-05	0	0	0	0	8.7e-05	0	0	0	0	7.4e-05	0	0	0	0	9.1e-05	0	0	0	0	0
532	TR31263|c0_g1_i2|g.67534 FPKM=9.15 DESC=MFP1_TOBAC,44.66%ID,E:1e-136,RecName: Full=MAR-binding filament-like protein 1-1	81 kDa	0	0	0	0	0	0	0	0	0	0	0	0.00062	0.00067	0.00043	0	0.00031	0.00037	0.00067	0.00024	0	0	0.00038	9.1e-05	0.00026	0	0	0.0002	0	0	0	0	0.00019	0.00023	0	0
533	TR6049|c0_g1_i5|g.13587 FPKM=108.96 DESC=NA	33 kDa	0	0	0	0	3.1e-05	0	0	0	0	0	0	0	0	0	2.9e-05	0	0	6e-05	0	2.9e-05	0	0	0	0	4.9e-05	0	0	0	0	0	0	0	0	0	3.9e-05
534	TR3127|c0_g1_i2|g.7034 FPKM=39.21 DESC=TRXB2_ARATH,81.23%ID,E:4e-176,RecName: Full=Thioredoxin reductase 2	39 kDa	0	0	0	0	0	0	0	0	0	0	0	0	0	0	0	0	0	0	0	0	0	0	0	0	4.9e-05	0	0	0	0	3e-05	0	0	0	0	3.9e-05
535	TR6280|c0_g2_i1|g.14190 FPKM=106.20 DESC=VATC_ARATH,82.35%ID,E:0,RecName: Full=V-type proton ATPase subunit C	42 kDa	0	0	0	0	0.00037	0.00021	0	0	0	0	0	0	0	0	0.00014	0	0	0	6.1e-05	0.00017	0.00032	0	0	0.00021	0.00025	0	0	0.00028	0.00012	0.00064	0	0.00032	0.00019	0	3.9e-05
536	TR30425|c0_g1_i1|g.65946 FPKM=121.21 DESC=NA	21 kDa	0	0	0	0	0	0.00026	0	0	0	0	0.0015	8.8e-05	6.1e-05	0.00018	0	0.0012	0.0003	6e-05	0.0003	0	0.00048	0.00016	0	0.00016	0	0	0	0	0	0	0	9.3e-05	0.00019	0	0
537	TR23206|c1_g2_i1|g.50846 FPKM=119.64 DESC=NA	26 kDa	0	0	0	0	0.00015	0.0001	0	0	0	0	0	0	0	0	0.00011	0.0001	0	0	6.1e-05	0.00017	0	0	0	0	7.4e-05	0	0	0	0	6e-05	0	0.00019	9.3e-05	0	7.9e-05
538	TR26297|c0_g1_i1|g.57511 FPKM=100.30 DESC=NA	39 kDa	0	0	0	0	3.1e-05	5.2e-05	0.00012	0	0	0	0	0	0	0	0	0	0	0	0	0	0	0	0	0	0	0	0	0	0	0	0	4.6e-05	0	0	3.9e-05
539	TR12940|c0_g1_i2|g.28329 FPKM=117.05 DESC=NA	17 kDa	0	0	0	0	0.00037	0.00031	0	0	0.00012	0	0	0	0	0	0.00023	0.0001	0	0	0	0.00029	0.00011	0	0	0	0.00025	0	0	0	0	0.00039	0	0.00032	0.00042	0	0.00016
540	TR3127|c0_g1_i1|g.7033 FPKM=39.21 DESC=TRXB2_ARATH,81.23%ID,E:4e-176,RecName: Full=Thioredoxin reductase 2	39 kDa	0	0	0	0	0.00052	5.2e-05	0	0	0	9.6e-05	0	0	0	0	0.00043	5.1e-05	0	0	0	0.00043	5.4e-05	0	0	0	0.00039	0	0	0	0	0.00051	0	0.00028	0.00042	0	0.00051
541	TR15801|c0_g1_i1|g.34981 FPKM=68.36 DESC=SALAT_PAPSO,98.06%ID,E:0,RecName: Full=Salutaridinol 7-O-acetyltransferase	53 kDa	0	0	0	0	0.0004	0	0	0	0	0	0	0	0	0	0.00026	0	0	0	0	0.00038	0.00011	0	0	0	0.00064	0.00011	9.8e-05	0	0	0.00051	0.00011	0	0	0	0.00055
542	TR44841|c0_g2_i2|g.96659 FPKM=188.67 DESC=BT3L4_DANRE,60.78%ID,E:3e-34,RecName: Full=Transcription factor BTF3 homolog 4	19 kDa	0	0	0	0	0	0.00021	0	0	0	0	0	0	0	0	0	0	0	0	0	0	0	0	0	0	0	0	0	0	0	0	0	0	0.00014	0	0
543	TR1860|c0_g1_i2|g.4329 FPKM=23.46 DESC=FABD_MOUSE,37.93%ID,E:4e-59,RecName: Full=Malonyl-CoA-acyl carrier protein transacylase, mitochondrial	43 kDa	0	0	0	0	0	0	0	0	0	0	0	0.00018	0.00036	6.2e-05	2.9e-05	0.00015	0.00037	0.00042	0.00018	8.7e-05	0.00022	0.0012	0.00045	0.00063	7.4e-05	0	0.00039	0.00035	0	6e-05	0	0	0	0	0
544	TR3482|c0_g1_i1|g.7737 FPKM=224.89 DESC=UGDH4_ORYSJ,90%ID,E:0,RecName: Full=UDP-glucose 6-dehydrogenase 4	53 kDa	0	0	0	0	0	0	0	0	0	0	0	0	0	0	0	0	0	0	0	0	0	0	0	0	2.5e-05	0	0	0	0	3e-05	0	0	0	0	0
545	TR38282|c1_g2_i6|g.82696 FPKM=22.40 DESC=IPO5_MOUSE,30.83%ID,E:3e-23,RecName: Full=Importin-5	110 kDa	0	0	0	0	0	0	0	0	0	0	0	0	0	0	0	0	0	0	0	0	0	0	0	0	4.9e-05	0	0	0	0	0	0	0	0	0	0
546	TR28573|c1_g1_i2|g.62274 FPKM=44.81 DESC=RH38_ARATH,64.6%ID,E:4e-67,RecName: Full=DEAD-box ATP-dependent RNA helicase 38	56 kDa	0	0	0	0	0	0	0	0	0	0	0	0	0	0	0	0	0	0	0	0	0	0	0	0	2.5e-05	0	0	0	0	0	0	0	0	0	0
547	TR48620|c0_g1_i1|g.104687 FPKM=113.35 DESC=AROC_CAPSE,82.59%ID,E:0,RecName: Full=Chorismate synthase, chloroplastic	46 kDa	0	0	0	0	3.1e-05	0	0	0	0	0	6.1e-05	0	0.0003	0.00025	0.0002	0.00015	0.00015	0.00018	6.1e-05	0.00029	0.00022	0.00075	9.1e-05	0.00042	0.00015	0	9.8e-05	0.00014	0	9.1e-05	0	0	0	0	0
548	TR42141|c3_g1_i1|g.90491 FPKM=74.00 DESC=VATB2_GOSHI,96.27%ID,E:7e-86,RecName: Full=V-type proton ATPase subunit B 2	15 kDa	0	0	0	0	0.00025	0.00016	0	0	0	9.6e-05	0	0	0	0	8.6e-05	0.00015	0	0	6.1e-05	0.00017	0.00032	0	0	0.0001	9.8e-05	0.00022	0	0	0	9.1e-05	0	0.00019	0.00028	0	3.9e-05
549	TR911|c0_g1_i1|g.2175 FPKM=20.10 DESC=EIF3J_DROMO,34.78%ID,E:9e-08,RecName: Full=Eukaryotic translation initiation factor 3 subunit J {ECO:0000255|HAMAP-Rule:MF_03009}	25 kDa	0	0	0	0	0.00037	0.00067	0	0	0.00025	0	0	0	0	0	0.00017	0.00041	0	0	6.1e-05	0.00026	5.4e-05	0	0	5.2e-05	0.00015	0	0	0	0	0.00027	0.00011	0.00046	0.00056	0	7.9e-05
550	TR17305|c0_g1_i2|g.38322 FPKM=38.61 DESC=ARGD_ARATH,76.47%ID,E:1e-111,RecName: Full=Acetylornithine aminotransferase, chloroplastic/mitochondrial	37 kDa	0	0	0	0	0	0	0	0	0	0	0	0	0.00018	6.2e-05	0.00011	0	0.00015	0.00012	0.00012	0.00023	0.00048	0.00086	9.1e-05	0.00047	0.00022	0	9.8e-05	0.00035	0	0.00018	0	0	0	0	0.00016
551	TR21859|c1_g1_i4|g.48144 FPKM=155.39 DESC=ODPA1_ARATH,86.79%ID,E:9e-24,RecName: Full=Pyruvate dehydrogenase E1 component subunit alpha-1, mitochondrial	44 kDa	0.00011	0	0	0	0	0	0	0	0	0	0.00024	0	0.00073	0.00012	0	0.00031	0	0.00067	0.00012	0	0.00043	0.00032	0.00045	0.00052	0	0	0	0.00049	0	3e-05	0	0.00019	0.00019	0	0
552	TR54825|c0_g2_i3|g.118188 FPKM=69.09 DESC=ODPB2_ORYSJ,82.71%ID,E:0,RecName: Full=Pyruvate dehydrogenase E1 component subunit beta-2, mitochondrial	40 kDa	0	0	0	0	0	0	0	0	0	0	0.00018	0	0.00097	0.00018	0	0.00031	0	0.0013	0.00018	0	0.00011	0.00016	0.00018	0.00031	0	0	9.8e-05	0.00014	0	0	0	0.00014	9.3e-05	0	0
553	TR9616|c1_g2_i1|g.21470 FPKM=105.06 DESC=NAP1B_ORYSJ,85.71%ID,E:2e-79,RecName: Full=Nucleosome assembly protein 1	29 kDa	0	0	0	0	0.00055	0.00078	0.00012	0	0	0	0	0	0	0	0.00034	0.00046	0	0	6.1e-05	0.00026	0	0	0	0	0.00022	0	0	0.00021	0	0.00027	0	0.00032	0.00023	0	0
554	TR7346|c0_g1_i2|g.16123 FPKM=27.45 DESC=EFTM_ARATH,85.08%ID,E:0,RecName: Full=Elongation factor Tu, mitochondrial	49 kDa	0	0	0	0	0	0	0	0	0	0	0	0	0.00097	0.00025	0	0.00031	0	0.0012	0.0003	0	5.4e-05	0.00016	0.00045	0.00021	0	0	0	0.00014	0	0	0	0.00014	0.00019	0	0
555	TR16124|c0_g1_i1|g.35650 FPKM=26.55 DESC=IPYR_SOLTU,86.57%ID,E:7e-126,RecName: Full=Soluble inorganic pyrophosphatase	24 kDa	0	0	0	0	0.00018	5.2e-05	0	0	0	0	0	0	0	0	5.7e-05	0	0	0	0	8.7e-05	5.4e-05	0	0	0	0.00012	0.00011	0	0	0	0.00015	0	4.6e-05	9.3e-05	0	7.9e-05
556	TR29978|c1_g2_i4|g.65058 FPKM=98.26 DESC=AL2C4_ARATH,72.58%ID,E:0,RecName: Full=Aldehyde dehydrogenase family 2 member C4	55 kDa	0	0	0	0	0.00049	0	0	0	0	0	0	0	0	0	0.00057	0	0	0	0	0.00049	0	0	0	0	0.00034	0	0	0	0	0.0006	0	0.00014	0.00014	0	0.0002
557	TR3482|c0_g1_i3|g.7741 FPKM=224.89 DESC=UGDH4_ORYSJ,90%ID,E:0,RecName: Full=UDP-glucose 6-dehydrogenase 4	53 kDa	0	0	0	0	0.00028	0	0	0	0	0	0	0	0	0	0.00037	0	0	0	0	0.00029	0	0	0	0	0.00029	0	0	0	0	0.00033	0	0	9.3e-05	0	0.00043
558	TR46803|c1_g2_i5|g.100442 FPKM=36.64 DESC=G6PI_ARATH,82.76%ID,E:0,RecName: Full=Glucose-6-phosphate isomerase, cytosolic	62 kDa	0	0	0	0	0.00055	0	0	0	0	0	0	0	0	0	0.0004	0	0	0	0	0.00064	0	0	0	0	0.00056	0	0	0	0	0.00054	0	0	0	0	0.0002
559	TR7439|c0_g2_i3|g.16213 FPKM=122.73 DESC=WDR12_XENTR,43.08%ID,E:2e-13,RecName: Full=Ribosome biogenesis protein wdr12 {ECO:0000255|HAMAP-Rule:MF_03029}	52 kDa	0.00011	0.00015	0.0003	0	0	0.00021	0.00012	0.00013	0	0	0	0	0.00085	0.00037	0	0.00051	7.4e-05	0.00091	0.00024	0	5.4e-05	0.00016	0.00027	0.00031	0	0.00011	9.8e-05	0.00049	0.00012	3e-05	0.00011	4.6e-05	0.00028	0	0
560	TR56231|c0_g1_i2|g.121010 FPKM=44.43 DESC=2AAB_ARATH,91.09%ID,E:0,RecName: Full=Serine/threonine-protein phosphatase 2A 65 kDa regulatory subunit A beta isoform	52 kDa	0	0	0	0	0	0	0	0	0	0	0	0	0	0	0	0	0	0	0	0	0	0	0	0	4.9e-05	0	0	0	0	0	0	0	0	0	0
561	TR26297|c0_g1_i2|g.57513 FPKM=100.30 DESC=NA	39 kDa	0	0	0	0	0.00022	0.00052	0.00047	0.00027	0	9.6e-05	0	0	0	0.00012	0.00014	0	0	0	0.00012	0.00023	0	0	0	0	0.0002	0	9.8e-05	0.00014	0	0.00021	0	0.00037	0.00051	0	0.00047
562	TR19823|c7_g3_i2|g.43783 FPKM=3164.92 DESC=TBA_PRUDU,100%ID,E:3e-128,RecName: Full=Tubulin alpha chain	54 kDa	0	0	0	0	0.00061	0	0	0	0	0	0	0	0	0	0.00043	0	0	0	0	0.00041	0	0	0	0	0.00034	0	0	0.00021	0	0.00018	0.00011	0.00019	9.3e-05	0	0
563	TR4380|c0_g2_i4|g.9534 FPKM=506.87 DESC=UXS6_ARATH,94.44%ID,E:6e-25,RecName: Full=UDP-glucuronic acid decarboxylase 6	38 kDa	0	0	0	0	0.00028	0.0001	0	0	0	9.6e-05	0	0	0	0	0.00014	0	0	0	0	0.00023	0	0	0	0	0.00071	0	0	0	0	0.00057	0	9.3e-05	0.00014	0	0.00051
564	TR19941|c0_g1_i1|g.44090 FPKM=76.27 DESC=CFI_DIACA,63.04%ID,E:3e-07,RecName: Full=Chalcone--flavonone isomerase	26 kDa	0	0	0	0	0.00015	0.00021	0	0	0	9.6e-05	0	0	0	0	5.7e-05	0	0	0	0	5.8e-05	0	0	0	0	0.00015	0	0	0	0	0.00027	0	0	4.6e-05	0	0.0014
565	TR31485|c0_g1_i1|g.68099 FPKM=71.75 DESC=2AAB_ARATH,84.97%ID,E:0,RecName: Full=Serine/threonine-protein phosphatase 2A 65 kDa regulatory subunit A beta isoform	66 kDa	0	0	0	0	0.00043	0	0	0	0	0	0	0	0	0	0.00037	0	0	0	0	0.00049	0	0	0	0	0.00078	0.00022	0	0	0	0.00042	0.00011	0	0	0	0
566	TR13278|c0_g2_i1|g.28857 FPKM=21.93 DESC=KIME_ARATH,71.43%ID,E:2e-101,RecName: Full=Mevalonate kinase	41 kDa	0	0	0	0	0.00034	0	0	0	0	0	0	0	0	0	0.00063	0	0	0	0	0.00029	0	0	0	0	0.00047	0	0	0	0	0.00033	0.00011	9.3e-05	4.6e-05	0	0.00016
567	TR33511|c0_g1_i1|g.72909 FPKM=9.35 DESC=PR10-15	18 kDa	0	0	0	0	0	0	0	0	0	0	0	0	0	0	0.00011	0	0	0	0	5.8e-05	0	0	0	0	7.4e-05	0	0	0	0	0.00012	0	0	0	0	0
568	TR11109|c0_g1_i1|g.24700 FPKM=36.76 DESC=CLP41_ARATH,58.72%ID,E:1e-71,RecName: Full=Clp protease-related protein At4g12060, chloroplastic	26 kDa	0	0	0	0	0	0.00016	0	0	0	9.6e-05	0	0.00053	0.00024	6.2e-05	0	0.0002	0.00066	0.00036	0.00012	0	0	0.0012	0.00027	0.00058	0	0	9.8e-05	0	0	0	0	4.6e-05	4.6e-05	0	0.00043
569	TR1286|c0_g1_i1|g.2887 FPKM=1.30 DESC=IBB_MEDSC,69.81%ID,E:6e-18,RecName: Full=Bowman-Birk type proteinase inhibitor	19 kDa	0	0	0	0	0	5.2e-05	0	0	0	0	0.00055	0.00018	0	0	0	0.00051	0	0	6.1e-05	0	0.00091	0	9.1e-05	5.2e-05	2.5e-05	0	0	0	0	3e-05	0	0	0.00037	0	3.9e-05
570	TR23578|c0_g2_i1|g.51811 FPKM=56.03 DESC=PSA6_TOBAC,91.06%ID,E:2e-167,RecName: Full=Proteasome subunit alpha type-6	27 kDa	0	0	0	0	0.00055	0.00026	0.00012	0	0	9.6e-05	0	0	0	0	0.00057	0	0	6e-05	6.1e-05	0.00041	0	0	0	0	0.00034	0	0	0	0	0.0003	0	0.00023	0.00023	0	3.9e-05
571	TR51741|c0_g1_i3|g.111624 FPKM=5.04 DESC=NA	55 kDa	0	0	0	0	0	0	0	0	0	0	0.00012	0	0.00024	0.00098	0	0.00015	0	0.00042	0.00054	0	0	0	0.00027	0.00068	2.5e-05	0	0	0	0	0	0	4.6e-05	0	0	3.9e-05
572	TR22343|c1_g1_i2|g.49316 FPKM=33.60 DESC=SPD1_PEA,77.1%ID,E:2e-132,RecName: Full=Spermidine synthase 1	34 kDa	0	0	0	0	0.00028	0.00016	0	0	0	0	0	0	0	0	0.00052	0.0001	0	0	0	0.00041	5.4e-05	0	0	0	0.00047	0	0	7e-05	0	0.00036	0	9.3e-05	0	0	0.00067
573	TR35209|c2_g2_i3|g.76346 FPKM=120.63 DESC=HST_TOBAC,79.44%ID,E:0,RecName: Full=Shikimate O-hydroxycinnamoyltransferase	48 kDa	0	0	0	0	0.00028	0	0	0	0	0	0	0	0	0	0.00011	0	0	0	0	0.0002	0	0	0	0	0.0002	0	0	0	0	0.00036	0	4.6e-05	4.6e-05	0	0.00012
574	TR55119|c1_g4_i9|g.118617 FPKM=82.60 DESC=NA	28 kDa	0	0	0	0	0	0	0	0	0	0	0	0	0	0	0	0	0	0	0	0	0	0	0	0	0	0	0	0	0	0	0	0	0	0	0.00012
575	TR3372|c0_g1_i3|g.7639 FPKM=72.00 DESC=LEUD3_ARATH,79.01%ID,E:7e-87,RecName: Full=3-isopropylmalate dehydratase small subunit 3	30 kDa	0	0.00015	0	0	0	5.2e-05	0	0	0	0	0.00024	0.00035	0.00024	0.00025	0	0.00031	0.00044	0.00036	0.0003	5.8e-05	0.00027	0.00086	0.00018	0.00042	4.9e-05	0	9.8e-05	0.00021	0	0.00012	0	4.6e-05	0.00014	0	0.0002
576	TR49410|c0_g2_i2|g.106469 FPKM=45.44 DESC=TATA_PEA,64.29%ID,E:2e-34,RecName: Full=Sec-independent protein translocase protein TATA, chloroplastic	16 kDa	0	0	0	0	0	0.0001	0	0	0.00012	0	0	0.00026	6.1e-05	0.00018	0	0.0001	0.00052	0.00024	6.1e-05	2.9e-05	5.4e-05	0.00043	9.1e-05	0.00016	0	0	0.0002	7e-05	0	3e-05	0	9.3e-05	0.00032	0	3.9e-05
577	TR5921|c0_g1_i11|g.13352 FPKM=57.70 DESC=RISA_SCHPO,51.24%ID,E:1e-60,RecName: Full=Riboflavin synthase	32 kDa	0	0.00015	0	0	0	5.2e-05	0	0	0	0	0	0.00035	0.0003	0.00012	0	0.00015	0.00037	0.00024	0.00018	2.9e-05	5.4e-05	0.0007	0.00036	0.00037	2.5e-05	0	0.0002	0.00021	0	6e-05	0	0.00023	0.00023	0	7.9e-05
578	TR33511|c0_g2_i1|g.72910 FPKM=2.65 DESC=ML146_PAPSO,63.06%ID,E:1e-65,RecName: Full=Major latex protein 146	18 kDa	0	0	0	0	0.00012	5.2e-05	0.00012	0	0	0	6.1e-05	0	0	0	0.00052	5.1e-05	0	0	0.00018	0.00067	0	0	0	0	0.00037	0	9.8e-05	0	0	0.00042	0.00011	0	4.6e-05	0	0.0002
579	TR4800|c1_g7_i5|g.10610 FPKM=61.88 DESC=OOPDA_ARATH,85.57%ID,E:0,RecName: Full=Organellar oligopeptidase A, chloroplastic/mitochondrial	55 kDa	0	0	0	0	0.00052	5.2e-05	0	0	0	0.00019	0	0	0	0	0.00014	5.1e-05	0	0	0	0.00023	0	0.00011	0	0.00016	0.00039	0	0	0	0	0.00057	0	9.3e-05	9.3e-05	0	0.0002
580	TR890|c0_g1_i4|g.2055 FPKM=25.30 DESC=GLMM_CALBD,34.6%ID,E:1e-20,RecName: Full=Phosphoglucosamine mutase {ECO:0000255|HAMAP-Rule:MF_01554}	70 kDa	0	0	0	0	0	0	0	0	0	0	0	8.8e-05	6.1e-05	6.2e-05	0	0	7.4e-05	0	0	0	0	0.00016	0	5.2e-05	0	0	0	0	0	6e-05	0	0	4.6e-05	0	3.9e-05
581	TR5398|c0_g4_i1|g.12128 FPKM=54.49 DESC=NB5R2_ARATH,73.37%ID,E:4e-111,RecName: Full=NADH-cytochrome b5 reductase-like protein	38 kDa	0	0	0	0	0	0	0	0	0	0	0	0	0	0	0	0	0	0.00012	6.1e-05	0	0	5.4e-05	9.1e-05	5.2e-05	0	0	0	0	0	0	0	0	0	0	3.9e-05
582	TR14952|c0_g1_i1|g.32967 FPKM=16.44 DESC=Y358_HAEIN,27.31%ID,E:4e-15,RecName: Full=Uncharacterized protein HI_0358	74 kDa	0	0	0	0	0.00034	0	0	0	0	0	0	0	0	0	0.00034	0	0	0	0	0.00052	0	5.4e-05	0	0	0.00061	0.00011	0	0	0	0.00045	0	0.00014	0	0	0
583	TR33315|c0_g1_i3|g.72347 FPKM=107.25 DESC=PSA1A_ARATH,87.2%ID,E:4e-138,RecName: Full=Proteasome subunit alpha type-1-A	30 kDa	0	0	0	0	9.2e-05	5.2e-05	0	0	0	0	0	0	0	0	5.7e-05	0	0	0	0	5.8e-05	0	0	0	0	4.9e-05	0	0	0	0	6e-05	0	0	0.00014	0	3.9e-05
584	TR22358|c0_g1_i1|g.49409 FPKM=44.02 DESC=SGT1_ORYSJ,63.59%ID,E:1e-139,RecName: Full=Protein SGT1 homolog	41 kDa	0	0	0	0	9.2e-05	5.2e-05	0	0	0	0	0	0	0	0	5.7e-05	0	0	0	0	5.8e-05	0	0	0	0	7.4e-05	0	0	0	0	9.1e-05	0	9.3e-05	0	0	0
585	TR481|c0_g1_i2|g.1195 FPKM=98.49 DESC=CATR_ATRNU,83.23%ID,E:8e-92,RecName: Full=Caltractin	19 kDa	0	0	0	0.00012	0.00012	0.00041	0.00023	0	0	0	6.1e-05	0	0	0.00031	0	0.0002	0	6e-05	0.0003	0	0	0	0.00027	0.00037	7.4e-05	0	9.8e-05	0.00014	0.00012	9.1e-05	0.00011	0.00042	0.0007	0.00022	3.9e-05
586	TR48291|c0_g1_i1|g.104008 FPKM=45.95 DESC=STR1_ARATH,71.48%ID,E:1e-148,RecName: Full=Thiosulfate/3-mercaptopyruvate sulfurtransferase 1, mitochondrial	41 kDa	0	0	0	0	0	0.0001	0	0	0	0	6.1e-05	0.00026	0.00067	0.00037	0	0.00036	0.0003	0.0011	0.00024	0	0.00016	0.00043	0.00036	0.00037	2.5e-05	0	9.8e-05	0.00021	0	6e-05	0	0	9.3e-05	0	0
587	TR18673|c4_g3_i12|g.41080 FPKM=49.97 DESC=BGL04_ORYSJ,63.64%ID,E:1e-43,RecName: Full=Beta-glucosidase 4	34 kDa	0	0	0	0	0.00055	0.00031	0	0	0.00012	0	6.1e-05	0	0	0	0.00023	0.00015	7.4e-05	6e-05	0.00018	0.0002	0.00011	0	0	5.2e-05	0.00025	0	9.8e-05	7e-05	0	0.00033	0.00011	0.00028	0.00023	0	7.9e-05
588	TR48193|c0_g1_i1|g.103824 FPKM=18.69 DESC=MVD1_DANRE,50.73%ID,E:6e-116,RecName: Full=Diphosphomevalonate decarboxylase	46 kDa	0	0	0	0	0.00025	0	0	0	0	0	0	0	0	0	0.00057	0	0	0	0	0.00046	0	0	0	0	0.00054	0	0	0.00014	0	0.00042	0	4.6e-05	9.3e-05	0	0.00012
589	TR30320|c1_g2_i2|g.65762 FPKM=238.15 DESC=VATF_ARATH,82.54%ID,E:1e-68,RecName: Full=V-type proton ATPase subunit F	14 kDa	0	0	0	0	0.00018	0.00041	0	0	0	9.6e-05	6.1e-05	0	0	0.00012	5.7e-05	0.0002	0	0.00012	0.00012	0.00014	0.00016	0	0	0.0001	0.0002	0	0	0	0	0.00018	0	0.00028	0.00032	0	0.00032
590	TR14491|c1_g1_i2|g.31928 FPKM=38.04 DESC=ACO2M_ARATH,78.61%ID,E:2e-96,RecName: Full=Aconitate hydratase 2, mitochondrial	28 kDa	0.00011	0	0	0	0	0	0	0	0	0	6.1e-05	0	0.00036	0.00012	0	0	0	0.00018	0.00012	0	0	0.00027	0.00055	0.00021	0	0.00011	0	0.00028	0	9.1e-05	0	0	4.6e-05	0	0
591	TR25385|c0_g1_i1|g.55792 FPKM=20.29 DESC=HMCS_ARATH,78%ID,E:0,RecName: Full=Hydroxymethylglutaryl-CoA synthase	51 kDa	0	0	0	0	0.00061	0	0	0	0	9.6e-05	0	0	0	0	0.00023	0	0	0	0	0.00043	0	0	0	0	0.00042	0	0	0	0	0.0007	0.00011	4.6e-05	0	0	3.9e-05
592	TR5158|c0_g2_i4|g.11529 FPKM=79.37 DESC=DHAR3_ARATH,53.57%ID,E:2e-26,RecName: Full=Glutathione S-transferase DHAR3, chloroplastic	29 kDa	0	0	0	0	0	5.2e-05	0	0	0	0	0	8.8e-05	0	0	0	0.0001	7.4e-05	6e-05	6.1e-05	0	0	0.00048	0	0.00026	0	0	0	0	0	0	0	0	0	0	0
593	TR5158|c0_g2_i2|g.11527 FPKM=79.37 DESC=DHAR3_ARATH,53.57%ID,E:2e-26,RecName: Full=Glutathione S-transferase DHAR3, chloroplastic	27 kDa	0	0	0	0	0	0	0	0	0	0	0	0	0	0	0	0	0	0	0	0	0	5.4e-05	0	5.2e-05	0	0	0	0	0	0	0	0	0	0	0
594	TR22115|c0_g1_i2|g.48808 FPKM=1356.94 DESC=NA	22 kDa	0	0	0	0	0	0	0	0	0	0	0	0	0	0	0	0	0	0	0	0	0	0	0	0	2.5e-05	0	0	0	0	0	0	0	0	0	0
595	TR14271|c3_g1_i7|g.31297 FPKM=25.32 DESC=LEU3_BRANA,39.86%ID,E:1e-18,RecName: Full=3-isopropylmalate dehydrogenase, chloroplastic	44 kDa	0	0	0	0	0	5.2e-05	0	0	0	0	0	0	6.1e-05	6.2e-05	0	0	7.4e-05	6e-05	6.1e-05	0	5.4e-05	0.00011	0	5.2e-05	0	0	9.8e-05	0	0	0	0	0	0	0	3.9e-05
596	TR43705|c0_g2_i2|g.93588 FPKM=30.03 DESC=VILI4_ARATH,85.33%ID,E:5e-38,RecName: Full=Villin-4 {ECO:0000303|PubMed:10631247}	82 kDa	0	0	0	0	0.00025	0	0	0	0	0	0	0	0	0	0.0004	5.1e-05	0	0	0	0.00035	0	0	0	0.00026	0.00049	0	0	0	0	0.00076	0.00011	0.00014	9.3e-05	0	0
597	TR22453|c0_g1_i1|g.49560 FPKM=103.60 DESC=KCAB_ORYSJ,46.72%ID,E:7e-21,RecName: Full=Probable voltage-gated potassium channel subunit beta	42 kDa	0	0	0	0	0.00037	0.00021	0	0	0	0.00029	0	0	0	0	0.00029	0	0	0	0	0.00032	0	0	0	0	0.00027	0	0	0	0	0.0003	0	9.3e-05	9.3e-05	0	0.00039
598	TR4161|c1_g2_i6|g.9152 FPKM=147.26 DESC=DCE_PETHY,84.64%ID,E:0,RecName: Full=Glutamate decarboxylase	63 kDa	0	0	0	0	0.00018	0	0	0	0	0	0	0	0	0	0.00031	0	0	0	0	0.00032	0	0	0	0	0.00039	0	0	0	0	0.00027	0	4.6e-05	0	0	0
599	TR882|c0_g1_i1|g.1984 FPKM=27.21 DESC=HACL_ARATH,69.83%ID,E:0,RecName: Full=2-hydroxyacyl-CoA lyase	62 kDa	0	0	0	0	0.00025	0	0	0	0	0	0	0	0	0	0.00037	0	0	0	0	0.00043	0	0	0	0	0.00037	0	0	0	0	0.00054	0	0	0	0	0.00075
600	TR890|c0_g1_i2|g.2053 FPKM=25.30 DESC=GLMM_CALBD,34.6%ID,E:1e-20,RecName: Full=Phosphoglucosamine mutase {ECO:0000255|HAMAP-Rule:MF_01554}	68 kDa	0	0.00015	0	0	0.00012	5.2e-05	0	0	0	0	0	8.8e-05	0.0003	0.00012	2.9e-05	0.00015	0.00015	0.00012	0.00024	8.7e-05	0.00011	0.00081	9.1e-05	0.00079	0.00012	0	0.0002	0.00014	0	0.00018	0	0.00014	4.6e-05	0	0.00032
601	TR15340|c0_g2_i1|g.33907 FPKM=82.86 DESC=PSDE_ARATH,91.41%ID,E:1e-94,RecName: Full=26S proteasome non-ATPase regulatory subunit 14 homolog	35 kDa	0	0	0	0	0.00028	0.00041	0	0	0	0	0	0	0	0	0.0002	0.00036	0	0.00012	0.00012	0.0002	0.00016	0	0	5.2e-05	0.00037	0	0.0002	0	0	0.00018	0	0.00028	0.00023	0	3.9e-05
602	TR5398|c0_g4_i5|g.12131 FPKM=54.49 DESC=NB5R2_ARATH,73.37%ID,E:4e-111,RecName: Full=NADH-cytochrome b5 reductase-like protein	38 kDa	0	0	0	0	0	0.00016	0	0	0	9.6e-05	0.00036	0	0.00054	0.00025	0	0.00041	0	0.00054	0	0	0.00016	0.00011	0.00036	0.00031	0	0	9.8e-05	0.00028	0	3e-05	0	0	0.00014	0	0.00047
603	TR26597|c1_g1_i18|g.58157 FPKM=81.96 DESC=AGAL_COFAR,65.85%ID,E:4e-172,RecName: Full=Alpha-galactosidase	48 kDa	0	0	0	0	0	0	0	0	0	0	0.00085	0	0.00012	0.00025	0	0.00061	0	0.00018	0.00018	0	0.0013	0.00032	9.1e-05	0.00047	4.9e-05	0	0	0	0	0	0	0	9.3e-05	0	0
604	TR23206|c1_g2_i3|g.50848 FPKM=119.64 DESC=NA	26 kDa	0	0	0	0	0.00022	0.0001	0	0	0	0	0	0	0	0	0.00052	0	0	0	0	0.00023	0	0	0	0	0.00032	0	0	0	0	0.00042	0	0.00051	0.00032	0	0
605	TR35209|c2_g2_i5|g.76348 FPKM=120.63 DESC=HST_TOBAC,79.44%ID,E:0,RecName: Full=Shikimate O-hydroxycinnamoyltransferase	49 kDa	0	0	0	0	9.2e-05	0	0	0	0	0	0	0	0	0	0	0	0	0	0	5.8e-05	0	0	0	0	4.9e-05	0	0	0	0	0.00012	0	0	0	0	0
606	TR35438|c1_g1_i5|g.76867 FPKM=126.44 DESC=CYSKP_SPIOL,83.82%ID,E:3e-99,RecName: Full=Cysteine synthase, chloroplastic/chromoplastic	41 kDa	0	0	0	0	0	0	0	0	0	0	0	0	0	0	0	0	0	0	0	0	0	5.4e-05	0	0	0	0	0	0	0	0	0	0	0	0	0
607	TR54454|c0_g1_i2|g.117418 FPKM=26.65 DESC=UMP2_ARATH,61.74%ID,E:2e-09,RecName: Full=Uncharacterized protein At2g27730, mitochondrial	12 kDa	0	0	0.0003	0	3.1e-05	0.00021	0.00012	0.00013	0	9.6e-05	0	0.00018	0.00054	0.00025	2.9e-05	0.00031	7.4e-05	0.00054	0.00024	0	5.4e-05	0	0.00027	0.00016	0	0	9.8e-05	0.00021	0	6e-05	0	0.00019	0.00032	7.2e-05	7.9e-05
608	TR35438|c1_g1_i8|g.76870 FPKM=126.44 DESC=CYSKP_SPIOL,83.82%ID,E:3e-99,RecName: Full=Cysteine synthase, chloroplastic/chromoplastic	41 kDa	0	0	0	0	0	5.2e-05	0	0	0	0	0	0.00026	0.00018	0.00018	5.7e-05	5.1e-05	0.00037	0.0003	0.00024	8.7e-05	0.00027	0.0011	0.00018	0.00031	0	0	0.00039	0.00014	0	0.00015	0	9.3e-05	0.00014	0	3.9e-05
609	TR1753|c0_g1_i2|g.4043 FPKM=19.51 DESC=SERA1_ARATH,80.33%ID,E:1e-162,RecName: Full=D-3-phosphoglycerate dehydrogenase 1, chloroplastic	66 kDa	0	0	0	0	0	0	0	0	0	0	0	0.00018	0	0.00018	5.7e-05	0	0.0003	0.00012	6.1e-05	0.00023	5.4e-05	0.00054	9.1e-05	0.00026	7.4e-05	0	9.8e-05	0.00021	0	0.00012	0	0	0	0	7.9e-05
610	TR6403|c0_g1_i1|g.14470 FPKM=19.07 DESC=PPO_MALDO,39%ID,E:1e-10,RecName: Full=Polyphenol oxidase, chloroplastic	27 kDa	0	0.00015	0	0	0	5.2e-05	0	0	0	9.6e-05	6.1e-05	0.00026	6.1e-05	0	0	0	0.00015	6e-05	0.00018	0	5.4e-05	5.4e-05	9.1e-05	5.2e-05	0	0	9.8e-05	7e-05	0.00012	0	0	0	4.6e-05	0	3.9e-05
611	TR20920|c1_g1_i3|g.46084 FPKM=54.09 DESC=EIF3B_TOBAC,77.7%ID,E:0,RecName: Full=Eukaryotic translation initiation factor 3 subunit B {ECO:0000255|HAMAP-Rule:MF_03001}	83 kDa	0	0	0	0	0.00034	0.0001	0	0	0	0	0	0	0	0	0.0004	0.00036	0	0	6.1e-05	0.00035	5.4e-05	0	0	0.0001	0.00049	0	0	7e-05	0	0.00021	0	0.00023	0.00019	0	0
612	TR17305|c0_g1_i12|g.38332 FPKM=38.61 DESC=ARGD_ARATH,76.47%ID,E:1e-111,RecName: Full=Acetylornithine aminotransferase, chloroplastic/mitochondrial	38 kDa	0	0	0	0	0	0	0	0	0	0	0	0	0	6.2e-05	8.6e-05	0	0	0	6.1e-05	0.00012	5.4e-05	0.00011	0	0.00016	0	0	0	0	0	0	0	0	0	0	7.9e-05
613	TR2513|c1_g1_i2|g.5720 FPKM=5.57 DESC=NA	33 kDa	0	0	0	0	0	0	0	0	0	0	0	0	0.00018	0	0	0	0	0.00018	0	2.9e-05	0	0	0	0	0	0	0	0	0	0	0	0	0	0	0
614	TR42585|c1_g1_i5|g.91430 FPKM=711.02 DESC=GRP1_SINAL,83.53%ID,E:7e-46,RecName: Full=Glycine-rich RNA-binding protein GRP1A	13 kDa	0	0	0	0	0	0	0	0	0	0	0	0	0	0	0	0	0	0	0	0	0	0	0	0	0	0	0	0	0	6e-05	0	4.6e-05	4.6e-05	0	0
615	TR882|c0_g1_i2|g.1985 FPKM=27.21 DESC=HACL_ARATH,69.83%ID,E:0,RecName: Full=2-hydroxyacyl-CoA lyase	62 kDa	0	0	0	0	0	0	0	0	0	0	0	0	0	0	0	0	0	0	0	0	0	0	0	0	2.5e-05	0	0	0	0	3e-05	0	0	0	0	0
616	TR20468|c0_g1_i3|g.45268 FPKM=83.58 DESC=RAH1B_ARATH,93.27%ID,E:5e-140,RecName: Full=Ras-related protein RABH1b	23 kDa	0	0	0	0	6.1e-05	5.2e-05	0	0	0	0	0.00055	0	6.1e-05	0.00018	0	0.0002	0	0	6.1e-05	0	0.0013	0.00011	0	0.00047	4.9e-05	0	0	0.00014	0	3e-05	0	4.6e-05	9.3e-05	7.2e-05	0.00043
617	TR27033|c0_g2_i1|g.59050 FPKM=6.69 DESC=NCS_THLFG,38.4%ID,E:1e-20,RecName: Full=S-norcoclaurine synthase	15 kDa	0	0	0	0	0.00055	0.00047	0	0	0	9.6e-05	0	0	0	0	0.0002	5.1e-05	0	0	0	0.00043	5.4e-05	0	0	0	0.0002	0	0	0	0	0.00033	0	0.00014	0.00014	0	0.00032
618	TR33501|c0_g1_i1|g.72881 FPKM=168.65 DESC=PSA3_ARATH,83.11%ID,E:4e-89,RecName: Full=Proteasome subunit alpha type-3	27 kDa	0	0	0	0	0.00049	0.00016	0	0	0	0	0	0	0	0	0.00034	0.0002	0	0	6.1e-05	0.00035	0	0	0	0	0.00029	0	0	0	0	0.00045	0	0.00037	0.00028	0	3.9e-05
619	TR19237|c0_g4_i6|g.42441 FPKM=180.61 DESC=MTND2_VITVI,79.79%ID,E:5e-115,RecName: Full=1,2-dihydroxy-3-keto-5-methylthiopentene dioxygenase 2 {ECO:0000255|HAMAP-Rule:MF_03154}	23 kDa	0	0	0	0	9.2e-05	0.0001	0	0	0	0	0	0	0	0	8.6e-05	0	0	0	0	0	0	0	0	0	0.0002	0	0	0	0	0.00012	0	9.3e-05	4.6e-05	0	0
620	TR56017|c2_g2_i3|g.120429 FPKM=90.74 DESC=SYGM1_ARATH,79.59%ID,E:0,RecName: Full=Glycine--tRNA ligase 1, mitochondrial	81 kDa	0	0	0	0	0.00031	0	0	0	0	0	0	0	0	0	0.00037	0	0	0	0	0.00041	0	0	0	0	0.00054	0	0	0	0	0.00064	0	0	0	0	0
621	TR4979|c0_g2_i1|g.11004 FPKM=23.08 DESC=XPO1_MOUSE,51.11%ID,E:0,RecName: Full=Exportin-1	105 kDa	0	0	0	0	0.00037	0	0	0	0	0	0	0	0	0	0.00043	0	0	0	0	0.00043	0	0	0	0	0.00064	0	0	0	0	0.00064	0	0	0	0	0
622	TR42582|c0_g1_i2|g.91426 FPKM=45.00 DESC=FABG_CUPLA,76.83%ID,E:1e-156,RecName: Full=3-oxoacyl-[acyl-carrier-protein] reductase, chloroplastic	34 kDa	0	0.00015	0	0	0	0.00021	0	0	0	9.6e-05	6.1e-05	0.00018	6.1e-05	0	2.9e-05	0.0001	0.00015	6e-05	0	0	0.00027	0.00065	0	0.00042	9.8e-05	0	0.00029	7e-05	0	0.00018	0	0.00014	0.00023	0	0.00036
623	TR20037|c0_g1_i1|g.44216 FPKM=47.61 DESC=SCRK6_ARATH,85.86%ID,E:2e-97,RecName: Full=Probable fructokinase-6, chloroplastic	42 kDa	0	0.00015	0	0	0	0	0	0	0	0	0	8.8e-05	0.00024	0.00018	0	0.00015	0.0003	0.00012	6.1e-05	0	0.00011	0.001	0.00018	0.00058	0	0	0.0002	0	0	0	0	4.6e-05	0.00014	0	0
624	TR37176|c0_g1_i2|g.80598 FPKM=40.67 DESC=PSMF1_ARATH,47.35%ID,E:1e-60,RecName: Full=Probable proteasome inhibitor	32 kDa	0	0	0	0	0.00018	0.00047	0	0	0.00037	0.00038	0	0	0	0	2.9e-05	5.1e-05	0	0	0	5.8e-05	0	0	0	0	0.00025	0	0	0	0	0.00024	0.00011	0.00088	0.00065	0	3.9e-05
625	TR45598|c0_g1_i1|g.98158 FPKM=667.36 DESC=ADF1_PETHY,80%ID,E:2e-69,RecName: Full=Actin-depolymerizing factor 1	16 kDa	0	0	0	0	0.00049	0.00016	0	0	0	0	0	0	0	0	0.00031	0.0001	0	0	0	0.00035	0.00016	0	0	0	0.00044	0	0	0	0	0.00015	0	0.00019	0.00019	0	7.9e-05
626	TR20254|c0_g1_i5|g.44669 FPKM=17.12 DESC=UBXN8_MOUSE,38.75%ID,E:7e-06,RecName: Full=UBX domain-containing protein 8	64 kDa	0	0	0	0	0.00018	0.00062	0.00012	0	0	0	0	0	0	0	0.00023	0.00026	0	0	6.1e-05	2.9e-05	0	0	0	0	0.00012	0	0	0	0	0.0003	0	0.00065	0.001	0	0
627	TR7536|c1_g3_i2|g.16663 FPKM=205.27 DESC=Y8359_ORYSI,65.38%ID,E:2e-55,RecName: Full=Uncharacterized protein OsI_027940	17 kDa	0	0	0	0	6.1e-05	0	0	0	0	0	0	0	0	0	5.7e-05	0.0001	0	0	0	8.7e-05	0	0	0	0	7.4e-05	0	0	0	0	0.00012	0	0.00014	4.6e-05	0	3.9e-05
628	TR3614|c4_g2_i6|g.7961 FPKM=48.62 DESC=IPYR1_ARATH,78.35%ID,E:8e-46,RecName: Full=Soluble inorganic pyrophosphatase 1, chloroplastic	39 kDa	0	0	0	0	0	0.0001	0	0	0	0	0	0.00026	0.00024	6.2e-05	0	0.0002	0.00037	0.00042	0.00036	2.9e-05	0.00038	0.00059	0.00045	0.00058	4.9e-05	0	0.00029	0.00014	0	3e-05	0	9.3e-05	0.00019	0	0.00016
629	TR27767|c0_g1_i2|g.60415 FPKM=135.35 DESC=GCSH2_ARATH,76.32%ID,E:9e-77,RecName: Full=Glycine cleavage system H protein 2, mitochondrial	23 kDa	0	0	0	0	0	0	0	0	0	0	6.1e-05	0	0.0016	0.00012	0	0.00031	0	0.0015	0	0	0.00011	0.00011	0.00045	0.00026	0	0	0	0.00021	0	0	0	0.00019	0.00019	0	0
630	TR5712|c0_g2_i2|g.12688 FPKM=44.43 DESC=VAC14_ARATH,60.87%ID,E:2e-60,RecName: Full=Protein VAC14 homolog	18 kDa	0	0	0	0	0.0004	0.00026	0	0	0	0	0	0	0	0	0.00029	5.1e-05	0	0	0	0.0002	0	0	0	0	0.00037	0	0	0	0	0.00024	0.00021	0.00042	0.00037	0	0.00012
631	TR53982|c0_g2_i1|g.116317 FPKM=79.38 DESC=PMM_WHEAT,85.54%ID,E:1e-157,RecName: Full=Phosphomannomutase	28 kDa	0	0	0	0	0.00028	0.00016	0	0	0	0	0	0	0	0	0.00029	0	0	0	0	0.00035	5.4e-05	0	0	0	0.00044	0	0	0	0	0.00027	0	0.00014	0.00014	0	0.00012
632	TR6749|c0_g1_i1|g.15250 FPKM=4.78 DESC=GALE2_CYATE,82%ID,E:0,RecName: Full=UDP-glucose 4-epimerase GEPI48	42 kDa	0	0	0	0	0.00049	0	0	0	0	9.6e-05	0	0	0	0	0.00031	0	0	0	0	0.00043	0	0	0	0	0.00049	0	0	0	0	0.00036	0	0.00019	4.6e-05	0	0.00012
633	TR23767|c0_g1_i7|g.52124 FPKM=179.63 DESC=FKB65_ARATH,53.1%ID,E:9e-162,RecName: Full=Peptidyl-prolyl cis-trans isomerase FKBP65	62 kDa	0	0	0	0	0.00012	0	0	0	0	0	0	0	0	0	8.6e-05	0	0	0	0	5.8e-05	0.0011	0.00011	0	0.00031	0.00098	0.00011	0	0	0	0.00027	0	0	0	0	0
634	TR35771|c2_g3_i3|g.77621 FPKM=122.69 DESC=ADHX_ARATH,95.6%ID,E:1e-105,RecName: Full=Alcohol dehydrogenase class-3	29 kDa	0	0	0	0	0.00015	0	0	0	0	0	0	0	0	0	0.00046	0.0001	0	0	0.00012	0.00061	0	0	0	0	0.00049	0	0	0	0	0.00042	0	0	0	0	0.00012
635	TR19695|c0_g1_i2|g.43321 FPKM=34.37 DESC=UBE11_ARATH,72.03%ID,E:5e-46,RecName: Full=Ubiquitin-activating enzyme E1 1	128 kDa	0	0	0	0	0.00052	0	0	0	0	0	0	0	0	0	0.00037	0	0	0	0	0.00029	0	0	0	0	0.00078	0	0	0	0	0.00048	0	0	0	0	0
636	TR6386|c1_g1_i1|g.14299 FPKM=26.03 DESC=USP_CUCME,72.69%ID,E:9e-113,RecName: Full=UDP-sugar pyrophosphorylase	69 kDa	0	0	0	0	0.00034	0	0	0	0	0	0	0	0	0	0.00054	0	0	0	0	0.00041	0	0	0	0	0.00069	0	0	0	0	0.00042	0	0	0	0	0
637	TR52879|c0_g1_i1|g.114096 FPKM=124.98 DESC=DJ1E_ARATH,54.27%ID,E:4e-118,RecName: Full=DJ-1 protein homolog E	42 kDa	0	0	0	0	0.00018	0	0	0	0	0	0	0	0	0	0.0004	0	0	0	0	0.00032	0	0	0	0	0.00088	0.00022	0	7e-05	0	0.00033	0.00011	0.00019	0	0	0
638	TR33484|c0_g1_i2|g.72748 FPKM=54.23 DESC=GEM_ARATH,61.35%ID,E:3e-96,RecName: Full=GLABRA2 expression modulator	34 kDa	0	0	0	0	0	0	0	0	0	0	0	0	0	0	2.9e-05	0	0	0	0	8.7e-05	0	0	0	0	4.9e-05	0	0	0	0	6e-05	0	4.6e-05	0	0	3.9e-05
639	TR51245|c0_g1_i1|g.110607 FPKM=34.59 DESC=PSD1A_ARATH,81.01%ID,E:0,RecName: Full=26S proteasome non-ATPase regulatory subunit 1 homolog A	110 kDa	0	0	0	0	0.00022	0	0	0	0	0	0	0	0	0	0.00043	0	0	0	0	0.00041	0	0	0	0	0.00086	0	0	0.00014	0	0.00033	0	0	0	0	0
640	TR20254|c0_g1_i2|g.44666 FPKM=17.12 DESC=UBXN8_MOUSE,38.75%ID,E:7e-06,RecName: Full=UBX domain-containing protein 8	63 kDa	0	0	0	0	0	0	0	0	0	0	0	0	0	0	0	0	0	0	0	0	0	0	0	0	0	0	0	0	0	0	0	0	9.3e-05	0	0
641	TR20254|c0_g1_i3|g.44667 FPKM=17.12 DESC=UBXN8_MOUSE,38.75%ID,E:7e-06,RecName: Full=UBX domain-containing protein 8	64 kDa	0	0	0	0	0	0	0	0	0	0	0	0	0	0	0	0	0	0	0	0	0	0	0	0	0	0	0	0	0	0	0	0.00014	4.6e-05	0	0
642	TR19695|c0_g1_i1|g.43320 FPKM=34.37 DESC=UBE11_ARATH,72.03%ID,E:5e-46,RecName: Full=Ubiquitin-activating enzyme E1 1	128 kDa	0	0	0	0	0	0	0	0	0	0	0	0	0	0	0	0	0	0	0	0	0	0	0	0	2.5e-05	0	0	0	0	0	0	0	0	0	0
643	TR30411|c0_g1_i2|g.65888 FPKM=125.09 DESC=ACOC_CUCMA,87.23%ID,E:0,RecName: Full=Aconitate hydratase, cytoplasmic	55 kDa	0.00011	0	0	0	0	0	0	0	0	0	0.00012	0	0.00061	6.2e-05	0.00011	5.1e-05	0	0.00036	0.00024	0	0.00016	0.00011	0.00055	0.00037	7.4e-05	0	0	0.00056	0	6e-05	0	0	0	0	3.9e-05
644	TR32197|c0_g1_i1|g.69861 FPKM=27.63 DESC=NA	51 kDa	0	0	0	0	0.00012	0.00041	0	0	0.00012	0	0	0	0	0	0.00011	0.00036	7.4e-05	0	0.00012	5.8e-05	0.00016	0	0	0	0.00012	0	0	7e-05	0	0.00021	0	0.00097	0.00074	7.2e-05	0
645	TR31602|c1_g1_i3|g.68335 FPKM=4.66 DESC=PMA10_ARATH,80.39%ID,E:0,RecName: Full=ATPase 10, plasma membrane-type	80 kDa	0.00044	0	0	0	0.00031	0	0	0	0	0	0.0003	0	0.00012	0	0	0.0001	0	0	6.1e-05	0.00023	0.00043	0	0	0.0001	0.00012	0.00022	0	0.00063	0.00012	0.00045	0	0	4.6e-05	0	0
646	TR51894|c0_g1_i3|g.112060 FPKM=137.03 DESC=MPPB_ARATH,75.14%ID,E:6e-97,RecName: Full=Probable mitochondrial-processing peptidase subunit beta	59 kDa	0	0	0	0	0	0.0001	0	0	0	0	0	0	0.00097	6.2e-05	0	0.00026	0	0.00091	0.00012	0	0.00016	0	0.00027	0.00021	0	0	0	0.00021	0	0	0	0.00014	0.00023	0	0
647	TR51245|c0_g1_i2|g.110608 FPKM=34.59 DESC=PSD1A_ARATH,81.01%ID,E:0,RecName: Full=26S proteasome non-ATPase regulatory subunit 1 homolog A	110 kDa	0	0	0	0	3.1e-05	0	0	0	0	0	0	0	0	0	2.9e-05	0	0	0	0	0	0	0	0	0	0	0	0	0	0	3e-05	0	0	0	0	0
648	TR10604|c0_g1_i1|g.23684 FPKM=57.21 DESC=GSA_BRANA,88.71%ID,E:0,RecName: Full=Glutamate-1-semialdehyde 2,1-aminomutase, chloroplastic	53 kDa	0	0	0	0	0	0	0	0	0	0	0	0.00018	0.00024	0.00018	2.9e-05	0.00015	0.00037	0.0003	0.0003	8.7e-05	0.00022	0.0007	9.1e-05	0.00068	0.00012	0	0.00029	0.00021	0	9.1e-05	0	4.6e-05	0	0	0
649	TR47607|c1_g1_i2|g.102389 FPKM=153.33 DESC=CX5B2_ARATH,52.87%ID,E:5e-44,RecName: Full=Cytochrome c oxidase subunit 5b-2, mitochondrial	18 kDa	0	0	0.00015	0	0	5.2e-05	0	0	0	0	0	0	0.0015	0.00025	0	0.00041	0	0.0012	0.00018	0	0	0	0.00036	0.0001	0	0	0.0002	0.00021	0	0	0	0.00014	0.00028	7.2e-05	0
650	TR49592|c2_g1_i1|g.106713 FPKM=44.78 DESC=ACAP1_ARATH,67.1%ID,E:2e-162,RecName: Full=Cyclase-associated protein 1	41 kDa	0	0	0	0	0.00049	0	0	0	0	0	0	0	0	0	0.00031	0.00031	0	0	6.1e-05	0.00029	0.00027	0	0	0	0.00044	0	0	0	0	0.00021	0	4.6e-05	9.3e-05	0	0
651	TR12183|c0_g1_i1|g.26925 FPKM=8.27 DESC=KPYC_TOBAC,87.8%ID,E:0,RecName: Full=Pyruvate kinase, cytosolic isozyme	55 kDa	0	0	0	0	0.00022	0	0	0	0	0	0	0	0	0	0.00037	0	0	0	0	0.00041	0	0	0	0	0.00047	0	0	0	0	0.00048	0	0	0	0	3.9e-05
652	TR10604|c0_g1_i2|g.23685 FPKM=57.21 DESC=GSA_BRANA,88.71%ID,E:0,RecName: Full=Glutamate-1-semialdehyde 2,1-aminomutase, chloroplastic	53 kDa	0	0	0	0	0	0	0	0	0	0	0	0	0	0	0	0	0	0	0	0	0	5.4e-05	0	0.0001	0	0	0	0	0	0	0	0	0	0	0
653	TR49410|c0_g2_i1|g.106468 FPKM=45.44 DESC=TATA_PEA,64.29%ID,E:2e-34,RecName: Full=Sec-independent protein translocase protein TATA, chloroplastic	16 kDa	0	0	0	0	0	5.2e-05	0	0	0	0	0	0.00026	0.00018	6.2e-05	2.9e-05	5.1e-05	0.00059	0.00018	0.00018	2.9e-05	0	0.00027	0	0.00016	2.5e-05	0	0.00029	0	0	3e-05	0	0.00014	0.00032	0	3.9e-05
654	TR30320|c1_g2_i1|g.65761 FPKM=238.15 DESC=VATF_ARATH,82.54%ID,E:1e-68,RecName: Full=V-type proton ATPase subunit F	14 kDa	0	0	0	0	6.1e-05	0.00016	0	0	0	9.6e-05	0	0	0	0	5.7e-05	0.00015	0	0	0	2.9e-05	0	0	0	0	7.4e-05	0	0	0	0.00012	9.1e-05	0	0.00019	0.00019	0	7.9e-05
655	TR4979|c0_g2_i2|g.11006 FPKM=23.08 DESC=XPO1_MOUSE,51.11%ID,E:0,RecName: Full=Exportin-1	90 kDa	0	0	0	0	0	0	0	0	0	0	0	0	0	0	5.7e-05	0	0	0	0	2.9e-05	0	0	0	0	2.5e-05	0	0	0	0	0	0	0	0	0	0
656	TR10608|c0_g2_i1|g.23710 FPKM=90.45 DESC=DAPAT_ORYSJ,84.5%ID,E:0,RecName: Full=Probable LL-diaminopimelate aminotransferase, chloroplastic	41 kDa	0	0	0	0	0	0	0	0	0	0	0	0	0.00012	0.00012	2.9e-05	0.0001	0.00015	0.00012	0.00012	5.8e-05	0.00011	0.00022	0.00027	0.00026	2.5e-05	0	9.8e-05	7e-05	0	9.1e-05	0	0	0	0	3.9e-05
657	TR21862|c0_g1_i2|g.48159 FPKM=37.61 DESC=FENR2_PEA,72.28%ID,E:2e-81,RecName: Full=Ferredoxin--NADP reductase, root isozyme, chloroplastic	42 kDa	0	0	0	0	0	0	0	0	0	0.00038	0	8.8e-05	0.00018	0.00012	0	0	0.00022	0.00012	6.1e-05	0	0.00016	0.00065	0.00027	0.00042	0	0	9.8e-05	0.00014	0	9.1e-05	0	0	0	0	0.00051
658	TR53325|c1_g2_i1|g.115110 FPKM=40.88 DESC=MTBC_ORYSI,77.42%ID,E:5e-08,RecName: Full=Probable bifunctional methylthioribulose-1-phosphate dehydratase/enolase-phosphatase E1 {ECO:0000255|HAMAP-Rule:MF_03118}	57 kDa	0	0	0	0	0.00037	0	0	0	0	0	0	0	0	0	0.00043	0	0	6e-05	0	0.00043	0	0.00011	0	5.2e-05	0.00037	0.00011	0	0	0	0.00048	0.00011	9.3e-05	4.6e-05	0	0
659	TR10079|c0_g3_i1|g.22414 FPKM=499.00 DESC=METE2_ORYSJ,88.54%ID,E:2e-96,RecName: Full=5-methyltetrahydropteroyltriglutamate--homocysteine methyltransferase 2	18 kDa	0	0	0	0	0.00025	0	0	0	0	0	0	0	0	0	0.00034	0.0001	0	0	0	0.00064	0	0	0	0	0.00049	0	0	0	0	0.00042	0	9.3e-05	9.3e-05	0	0.00012
660	TR46183|c1_g1_i1|g.99220 FPKM=246.62 DESC=PABP2_ARATH,75.48%ID,E:0,RecName: Full=Polyadenylate-binding protein 2	70 kDa	0	0	0	0	0.00046	0	0	0	0	0	0	0	0	0	0.00046	0.0001	0	0	0	0.00026	0	0	0	0	0.00056	0	0	0	0	0.00042	0	0.00019	0	0	0
661	TR30425|c0_g1_i2|g.65947 FPKM=121.21 DESC=NA	22 kDa	0	0	0	0	0	0	0	0	0	0	0.00036	0	6.1e-05	0.00012	0	0	0	0	0	0	0.00016	0.00011	0	5.2e-05	0	0	0	0	0	0	0	0	0	0	0
662	TR886|c1_g2_i1|g.2024 FPKM=18.44 DESC=PXM16_ARATH,68.34%ID,E:0,RecName: Full=Zinc-metallopeptidase, peroxisomal	111 kDa	0	0	0	0	0.00034	0	0	0	0	0	0	0	0	0	0.00011	0	0	0	0	0.00035	0	0	0	0	0.00071	0	0	0	0	0.00064	0	0	0	0	0
663	TR49199|c0_g2_i1|g.105989 FPKM=32.38 DESC=UPTG_MAIZE,87.72%ID,E:0,RecName: Full=Alpha-1,4-glucan-protein synthase [UDP-forming]	49 kDa	0	0	0	0	0	0	0	0	0	0	0	0	0	0	0	0	0	0	0	0	0	0	0	0	7.4e-05	0	0	0	0	0	0	0	0	0	0.0002
664	TR32895|c0_g1_i1|g.71470 FPKM=63.18 DESC=NA	48 kDa	0	0	0	0	0	0	0	0	0	0	0	8.8e-05	0.00018	0.00018	8.6e-05	0.00015	0.00022	0.00012	0.00018	8.7e-05	5.4e-05	0.00075	0.00027	0.00031	4.9e-05	0	0.0002	7e-05	0	9.1e-05	0	4.6e-05	9.3e-05	0	7.9e-05
665	TR341|c0_g1_i15|g.784 FPKM=89.38 DESC=NA	24 kDa	0	0.0003	0	0	3.1e-05	0.00031	0	0	0	0	0	0.00053	0.00018	0.00012	0	0.00031	0.00037	0.00012	0.00012	0	0	0.00032	0.00027	0.00021	0	0	0.00039	0.00021	0.00012	3e-05	0	4.6e-05	0.00042	0	0
666	TR25262|c1_g1_i2|g.55386 FPKM=98.03 DESC=ILV5_ARATH,86.33%ID,E:2e-173,RecName: Full=Ketol-acid reductoisomerase, chloroplastic	66 kDa	0	0	0	0	3.1e-05	0	0	0	0	0	0	0	0.00018	0.00025	0.00011	0	0.0003	0.00012	0.00018	8.7e-05	0.00022	0.0007	0.00018	0.00052	2.5e-05	0	0	0.00014	0	9.1e-05	0	0	0	0	0.00016
667	TR47592|c0_g1_i4|g.102315 FPKM=53.15 DESC=NA	20 kDa	0	0	0	0	0.00015	0.00047	0.00035	0.00013	0.00012	0.00019	0	0	0	0	0.00011	0.00015	0	6e-05	0.00018	0.00032	0	0	0	0	7.4e-05	0	0	0	0	0.00015	0	0.00065	0.00042	7.2e-05	0.00024
668	TR32207|c0_g1_i1|g.69938 FPKM=302.61 DESC=GSTF9_ARATH,57.26%ID,E:1e-86,RecName: Full=Glutathione S-transferase F9	24 kDa	0	0	0	0	0.00018	5.2e-05	0	0	0	0	0	0	0	0	0.00023	0	0	0	0	0.00023	0.00032	0	0	0.00016	0.00088	0	0	0	0	9.1e-05	0	4.6e-05	4.6e-05	0	0.00024
669	TR55790|c0_g1_i4|g.119858 FPKM=53.01 DESC=AS1_ANTMA,45.32%ID,E:1e-142,RecName: Full=Aureusidin synthase	70 kDa	0	0	0	0	0	0	0	0	0	0	0.0027	8.8e-05	6.1e-05	0.00031	0	0.00082	0	6e-05	0	0	0.00027	0	0	0	0	0	0	0	0	0	0	0	0.00028	0	0.00012
670	TR47124|c2_g2_i1|g.101152 FPKM=38.01 DESC=NILP1_ARATH,82.35%ID,E:2e-20,RecName: Full=N-carbamoylputrescine amidase	33 kDa	0	0	0	0	0.00034	0.00021	0	0	0	0	0	0	0	0	0.0002	0	0	0	0	0.00017	0	0	0	0	0.00029	0	0	0	0	0.0003	0.00011	0	4.6e-05	0	0.00079
671	TR34086|c1_g1_i4|g.74075 FPKM=339.15 DESC=NTF2_ARATH,83.74%ID,E:4e-72,RecName: Full=Nuclear transport factor 2	17 kDa	0	0	0	0	0.00022	0	0	0	0	0	0	0	0	0	0.00026	0	0	0	0	0.00017	0	0	0	0	0.00054	0	0	0	0	0.00027	0	0	0	0	0
672	TR20037|c0_g1_i2|g.44218 FPKM=47.61 DESC=SCRK6_ARATH,85.86%ID,E:2e-97,RecName: Full=Probable fructokinase-6, chloroplastic	42 kDa	0	0	0	0	0	0	0	0	0	0	0	0	0	0	0	0	0	0	0	0	0	0.00016	0	0	0	0	0	0	0	0	0	0	0	0	0
673	TR41202|c0_g1_i3|g.88645 FPKM=16.03 DESC=NA	26 kDa	0	0	0	0	0	0.00067	0	0	0	0	0	0.00018	0.0003	0.00012	0	0.00031	0.00015	0.00012	6.1e-05	0	0.00027	0.00016	0.00018	0.00021	0	0	9.8e-05	0.00014	0.00012	0	0	0.00037	0.00028	0	7.9e-05
674	TR48065|c0_g1_i1|g.103593 FPKM=41.51 DESC=GSH1_SOLLC,78.33%ID,E:0,RecName: Full=Glutamate--cysteine ligase, chloroplastic	59 kDa	0	0	0	0	0	0	0	0	0	0	0	0	0.00024	6.2e-05	2.9e-05	0.00015	0.00052	0.0003	0.00012	5.8e-05	0.00022	0.0011	0	0.00079	9.8e-05	0	9.8e-05	0	0	0	0	4.6e-05	9.3e-05	0	0
675	TR6421|c0_g1_i2|g.14537 FPKM=137.15 DESC=TRH22_ORYSJ,55.91%ID,E:4e-45,RecName: Full=Thioredoxin H2-2	14 kDa	0	0	0	0	0	0.0001	0	0	0	0	0.001	8.8e-05	0.00012	0.00031	0	0.00026	0.00015	0.00018	0.00024	2.9e-05	0.00075	0.00011	0	0.0001	2.5e-05	0	0	0	0	0	0	4.6e-05	9.3e-05	0	0.00032
676	TR53778|c0_g1_i1|g.115934 FPKM=4.18 DESC=INV1_MAIZE,72.55%ID,E:1e-46,RecName: Full=Beta-fructofuranosidase 1	11 kDa	0	0	0	0	0	0	0	0	0	0	0.0011	0	0	0	0	0.00031	0	6e-05	0	0	0.0011	0.00016	0	0.00016	2.5e-05	0	0	0	0	6e-05	0	4.6e-05	0	0	0.00016
677	TR13621|c0_g1_i2|g.29636 FPKM=47.75 DESC=EIF3F_ARATH,75.54%ID,E:1e-74,RecName: Full=Eukaryotic translation initiation factor 3 subunit F {ECO:0000255|HAMAP-Rule:MF_03005}	31 kDa	0	0	0	0	0.00022	0.00021	0	0	0	0	0	0	0	0	0.00026	0.0002	0	0	0	0.00029	0.00016	0	0	0	0.00025	0	0	0.00021	0	9.1e-05	0	0.00037	0.00028	0	0
678	TR1353|c0_g1_i1|g.3047 FPKM=23.21 DESC=YBDL_ECOLI,39.79%ID,E:1e-100,RecName: Full=Methionine aminotransferase	50 kDa	0	0	0	0	0.00031	0	0	0	0	0	0	0	0.00012	0	0.00029	0	0	0	0	0.00026	0	0.00022	0	5.2e-05	0.00039	0	0	0	0	0.00048	0	9.3e-05	0	0	0.00028
679	TR14508|c0_g1_i7|g.32035 FPKM=76.66 DESC=GALM_BOVIN,47.43%ID,E:6e-97,RecName: Full=Aldose 1-epimerase	37 kDa	0	0	0	0	0.0004	5.2e-05	0	0	0	0	0	0	0	0	0.00037	0.0001	0	0	0	0.00043	0	0	0	0	0.00032	0	0	0	0	0.0003	0	0.00019	9.3e-05	0	0.00047
680	TR52674|c0_g2_i2|g.113780 FPKM=122.78 DESC=TCPB_ARATH,88.61%ID,E:0,RecName: Full=T-complex protein 1 subunit beta {ECO:0000303|PubMed:11599560}	57 kDa	0	0	0	0	0.0004	5.2e-05	0	0	0	0	0	0	0	0	0.00026	0.0001	0	0	6.1e-05	0.00038	0	0	0	0	0.00059	0	0	7e-05	0	0.00045	0	0	4.6e-05	0	0
681	TR9836|c0_g2_i3|g.21962 FPKM=96.28 DESC=GMPPA_DICDI,49.25%ID,E:3e-65,RecName: Full=Mannose-1-phosphate guanyltransferase alpha	46 kDa	0	0	0	0	0.00034	0	0	0	0	0	0	0	0	0	0.00049	0	0	0	0	0.00038	0	0	0	0	0.00056	0.00011	9.8e-05	0	0	0.00064	0.00011	0	4.6e-05	0	3.9e-05
682	TR29241|c1_g1_i1|g.63515 FPKM=5.26 DESC=ACCH3_SOLLC,51.11%ID,E:8e-36,RecName: Full=1-aminocyclopropane-1-carboxylate oxidase homolog	16 kDa	0	0	0	0	3.1e-05	5.2e-05	0	0	0	0	0	0	0	0	0.0002	0	0	0	0	8.7e-05	0	0	0	0	2.5e-05	0	0	0	0	9.1e-05	0.00011	4.6e-05	0	0	0
683	TR11078|c0_g1_i1|g.24449 FPKM=20.90 DESC=NA	78 kDa	0	0	0	0	0.00046	0	0	0	0	0	0	0	0	0	0.00037	0	0	0	0	0.00055	0	0	0	0	0.00047	0	0	0	0	0.00039	0	9.3e-05	0	0	0
684	TR12475|c0_g1_i5|g.27611 FPKM=237.81 DESC=MBF1B_ARATH,75.35%ID,E:6e-70,RecName: Full=Multiprotein-bridging factor 1b	19 kDa	0	0	0	0	9.2e-05	0.00078	0.00012	0	0	9.6e-05	0	0	0	6.2e-05	0.00011	0.00026	7.4e-05	6e-05	6.1e-05	0.00029	0.00016	0	9.1e-05	0	0.00017	0.00011	0	7e-05	0.00012	0.00024	0	0.00014	0.00037	0	0.00043
685	TR19225|c0_g1_i4|g.42370 FPKM=88.73 DESC=PAP3_BRACM,69.79%ID,E:5e-99,RecName: Full=Plastid lipid-associated protein 3, chloroplastic	38 kDa	0	0.00015	0	0	0	0.00016	0	0	0	0	0	0.00018	0.00012	0.00018	0	0.0002	0.00037	0.00024	6.1e-05	0	0.00022	0.00038	9.1e-05	0.00016	0	0	0.0002	0	0	3e-05	0	0.00028	0.00042	0	0
686	TR14271|c3_g1_i1|g.31291 FPKM=25.32 DESC=LEU3_BRANA,39.86%ID,E:1e-18,RecName: Full=3-isopropylmalate dehydrogenase, chloroplastic	44 kDa	0	0	0	0	0	0.0001	0	0	0	0	0	0.00018	0	0.00012	0	0	0.00037	6e-05	0.00018	0	0.00027	0.0007	9.1e-05	0.00042	0	0	0	0	0	0	0	0	0	0	0.00071
687	TR33484|c0_g1_i1|g.72747 FPKM=54.23 DESC=GEM_ARATH,61.35%ID,E:3e-96,RecName: Full=GLABRA2 expression modulator	33 kDa	0	0	0	0	6.1e-05	0.00026	0	0	0	0	0	0	0	0	0.00026	0	0	0	0	0.0002	0.00022	0	0	0	0.00044	0	0	0	0	0.00027	0	0.00019	9.3e-05	0	0.00067
688	TR10089|c1_g1_i3|g.22481 FPKM=35.02 DESC=TRNH1_ARATH,57.64%ID,E:7e-88,RecName: Full=Tropinone reductase homolog At1g07440	25 kDa	0	0	0	0	0.00018	5.2e-05	0	0	0	0.00019	0	0	0	0	0.00011	0	0	0	0	0.00014	0	0	0	0	0.00017	0	0	0	0	0.00018	0	4.6e-05	9.3e-05	0	0.00028
689	TR14276|c1_g2_i7|g.31362 FPKM=99.97 DESC=GSTL2_ARATH,62.65%ID,E:1e-30,RecName: Full=Glutathione S-transferase L2, chloroplastic	26 kDa	0	0	0	0	0	0	0	0	0	0	0	0	0	0	0	0	0	0	0	0	0	5.4e-05	0	0	0	0	0	0	0	0	0	0	0	0	7.9e-05
690	TR126|c0_g3_i2|g.354 FPKM=32.85 DESC=CLPAA_SOLLC,91.04%ID,E:0,RecName: Full=ATP-dependent Clp protease ATP-binding subunit clpA homolog CD4A, chloroplastic	102 kDa	0	0	0	0	0	0	0	0	0	0	0	0	0	0	0	0	0	0	0	0	0	0.00027	0	0.00031	0	0	0	0	0	0	0	0	0	0	0
691	TR44692|c0_g3_i1|g.96118 FPKM=5.18 DESC=PDI_MEDSA,81.82%ID,E:3e-34,RecName: Full=Protein disulfide-isomerase	12 kDa	0	0	0.00015	0.00012	0	0.00016	0	0	0	0	6.1e-05	8.8e-05	0.0003	0.00049	0	0.0002	7.4e-05	0.00036	0.00042	0	0.00011	0.00016	0.00036	0.00026	0	0	9.8e-05	0.00014	0.00012	0	0	0.00019	0.00014	0	3.9e-05
692	TR34752|c1_g1_i5|g.75427 FPKM=76.83 DESC=NA	47 kDa	0	0	0	0	0	0	0	0	0	0	0	0	0.00018	0.00025	2.9e-05	0	0.00037	0.00018	0.00018	8.7e-05	0.00011	0.00086	0.00027	0.00037	9.8e-05	0	9.8e-05	0.00014	0	3e-05	0	0	4.6e-05	0	0
693	TR51741|c0_g1_i1|g.111622 FPKM=5.04 DESC=NA	56 kDa	0	0	0	0	0	0	0	0	0	0	0	0	0	6.2e-05	0	0	0	0.00012	6.1e-05	0	0	0	9.1e-05	0.00026	0	0	0	0	0	3e-05	0	0	0	0	3.9e-05
694	TR25041|c1_g1_i1|g.55012 FPKM=16.22 DESC=UBP14_ARATH,82.85%ID,E:0,RecName: Full=Ubiquitin carboxyl-terminal hydrolase 14	89 kDa	0	0	0	0	0.00034	0	0	0	0	0	0	0	0	0	0.00031	0	0	0	0	0.00043	0	0	0	0	0.00054	0	0	0	0	0.00054	0	4.6e-05	0	0	0
695	TR23578|c0_g1_i1|g.51810 FPKM=65.74 DESC=PSA6_TOBAC,91.46%ID,E:8e-167,RecName: Full=Proteasome subunit alpha type-6	27 kDa	0	0	0	0	0	0	0	0	0	0	0	0	0	0	2.9e-05	0	0	0	0	0	0	0	0	0	2.5e-05	0	0	0	0	0	0	9.3e-05	4.6e-05	0	0
696	TR15709|c0_g1_i9|g.34751 FPKM=111.24 DESC=PSA7_SOLLC,94.06%ID,E:1e-148,RecName: Full=Proteasome subunit alpha type-7	27 kDa	0	0	0	0	0.00031	0.00021	0	0	0	0.00019	0	0	0	0	0.00029	0.0002	0	6e-05	0.0003	0.0002	0	0	0	0	0.00032	0	0	0	0	0.00039	0	0.00023	0.00023	0	3.9e-05
697	TR43708|c1_g1_i1|g.93608 FPKM=52.85 DESC=SYS_HELAN,81.62%ID,E:2e-111,RecName: Full=Serine--tRNA ligase	51 kDa	0	0	0	0	0.00031	0	0	0	0	0	0	0	0	0	0.00037	0	0	0	0	0.00041	0	0	0	0	0.00037	0	0	0	0	0.00027	0	0	9.3e-05	0.00014	0.00024
698	TR50627|c1_g1_i2|g.109168 FPKM=141.86 DESC=ALL8_OLEEU,56.63%ID,E:3e-32,RecName: Full=Calcium-binding allergen Ole e 8	14 kDa	0	0	0	0	3.1e-05	0.00021	0	0	0	9.6e-05	0	0	0	0	0	0	0	0	0	0	0	0	0	0	0	0	0	0	0	3e-05	0	4.6e-05	9.3e-05	7.2e-05	0
699	TR35771|c2_g3_i6|g.77625 FPKM=122.69 DESC=ADHX_ARATH,95.6%ID,E:1e-105,RecName: Full=Alcohol dehydrogenase class-3	23 kDa	0	0	0	0	0.00028	0	0	0	0	0	0	0	0	0	0.00063	0	0	0	0	0.00052	0	0	0	0	0.00054	0	0	0	0	0.00021	0	0	0	0	0
700	TR25947|c0_g2_i1|g.56885 FPKM=15.75 DESC=NA	82 kDa	0	0	0	0	0.00031	0	0	0	0	0	0	0	0	0	0.00037	0	0	0	0	0.00023	0	0	0	0	0.00071	0	0	0	0	0.00048	0	0	0	0	0
701	TR46694|c0_g1_i4|g.100158 FPKM=98.70 DESC=ODPA3_ARATH,78.01%ID,E:0,RecName: Full=Pyruvate dehydrogenase E1 component subunit alpha-3, chloroplastic	48 kDa	0	0	0	0	0	0	0	0	0	0	0.00024	0.00018	0.00024	0.00031	0	0.00036	0.0003	0.00018	0.00036	0.00014	0	0.00081	0	0.00047	2.5e-05	0	0	0.00028	0	0.00015	0	0	0	0	0
702	TR20821|c0_g1_i1|g.45970 FPKM=37.67 DESC=VIPI_SCHPO,28.33%ID,E:2e-07,RecName: Full=Protein vip1	30 kDa	0	0	0	0	9.2e-05	0.00036	0.00012	0	0.00025	0.00019	0	0	0	0	0.00011	5.1e-05	0	0	0	0.00012	0	0	0	5.2e-05	0.00027	0	0	0	0	0.00027	0	0.00042	0.00042	0	0.00036
703	TR29253|c0_g3_i2|g.63577 FPKM=42.19 DESC=DODA_BETVU,58.05%ID,E:1e-73,RecName: Full=4,5-DOPA dioxygenase extradiol	30 kDa	0	0	0	0	0.00068	0.00026	0	0	0	0	0	0	0	0	0.00023	0.00015	0	6e-05	0	0.00012	0.00016	0.00011	0	0	0.00027	0	0	0	0	0.00021	0	0.00023	0.00014	0	0.00016
704	TR26597|c1_g1_i12|g.58150 FPKM=81.96 DESC=AGAL_COFAR,65.85%ID,E:4e-172,RecName: Full=Alpha-galactosidase	47 kDa	0	0	0	0	0	5.2e-05	0	0	0	0	0.00018	0	6.1e-05	0.00018	0	0.00026	0.00015	6e-05	0.00012	0	0.00016	5.4e-05	0	0.0001	0	0	0	0	0	0	0	0	4.6e-05	0	0
705	TR2057|c2_g1_i1|g.4573 FPKM=157.77 DESC=CALX_SOYBN,76.32%ID,E:0,RecName: Full=Calnexin homolog	61 kDa	0	0	0	0	0	0.0001	0	0	0	0	0	0	0.00018	0.0008	0	0.0001	0	0.00012	0.00018	0	0	0	9.1e-05	0.00073	0	0	0	0.00014	0	0	0	0.00032	0.00051	0	0
706	TR47479|c0_g1_i1|g.102000 FPKM=147.79 DESC=PDX1_HEVBR,94.17%ID,E:0,RecName: Full=Probable pyridoxal biosynthesis protein PDX1	33 kDa	0	0	0	0	0.00046	0	0	0	0	0	0	0	0	0	0.00034	0.00015	0	0	0.00012	0.00014	0	0	0	0	0.00017	0	0	0	0	0.00048	0	0.00032	0.00014	0	0.00024
707	TR29674|c0_g1_i9|g.64605 FPKM=27.53 DESC=ERG8_YEAST,29.69%ID,E:5e-30,RecName: Full=Phosphomevalonate kinase	55 kDa	0	0	0	0	0.00034	0	0	0	0	0	0	0	0	0	0.00031	0	0	0	0	0.00032	0	0	0	0	0.00054	0	0	0	0	0.00064	0	0.00014	9.3e-05	0	3.9e-05
708	TR44819|c0_g1_i2|g.96492 FPKM=235.89 DESC=DHSO_ARATH,83.95%ID,E:0,RecName: Full=Sorbitol dehydrogenase	39 kDa	0	0	0	0	0.00018	0	0	0	0	0	0	0	0	0	0.00046	0	0	0	0	0.00046	0	0	0	0	0.00074	0	0	0	0	0.00045	0	0	0	0	0
709	TR20254|c0_g1_i1|g.44665 FPKM=17.12 DESC=UBXN8_MOUSE,38.75%ID,E:7e-06,RecName: Full=UBX domain-containing protein 8	64 kDa	0	0	0	0	0	0.0001	0	0	0	0	0	0	0	0	2.9e-05	0	0	0	0	0	0	0	0	0	0	0	0	0	0	0	0	4.6e-05	0.00014	0	0
710	TR13304|c0_g2_i1|g.29012 FPKM=117.15 DESC=ACP1_CASGL,67.88%ID,E:3e-50,RecName: Full=Acyl carrier protein 1, chloroplastic	14 kDa	0	0.00061	0.00015	0	3.1e-05	0	0	0	0	0	6.1e-05	0.00044	0.00012	0.00012	0.00011	0.0001	0.00044	0.00012	0.00012	5.8e-05	5.4e-05	0.00027	0.00027	0.00021	2.5e-05	0	0.00029	0.00014	0.00012	6e-05	0	4.6e-05	0	7.2e-05	7.9e-05
711	TR19870|c0_g1_i1|g.43855 FPKM=44.28 DESC=MSRB1_ARATH,76.98%ID,E:3e-78,RecName: Full=Peptide methionine sulfoxide reductase B1, chloroplastic	23 kDa	0	0	0.00045	0	0	0	0	0	0	0	0	0	0	0	0	0	0	0	0	0	0	0	0	0	0	0	0	0	0	0	0	0	0	0	0
712	TR5401|c0_g4_i1|g.12148 FPKM=13.36 DESC=SALR_PAPBR,53.35%ID,E:9e-105,RecName: Full=Salutaridine reductase {ECO:0000312|EMBL:ABO93462.1}	34 kDa	0	0	0	0	0.00022	0.00021	0	0	0	0	0	0	0	0	0.00014	0.00015	0	0	0	0.00029	0.00027	0	0	0	0.00037	0	0	0	0	0.0003	0	0.00028	0.00023	0	0.00016
713	TR31386|c0_g1_i2|g.67988 FPKM=129.11 DESC=PRS6B_HELAN,98.43%ID,E:2e-83,RecName: Full=26S protease regulatory subunit 6B homolog {ECO:0000250|UniProtKB:P54778}	47 kDa	0	0	0	0	0.00025	0.0001	0	0	0	0	0	0	0	0	0.00031	0.0001	0	0	0	0.00035	0.00011	0	0	0	0.00049	0	0	7e-05	0	0	0	0.00019	0.00019	0.00014	0
714	TR715|c1_g3_i3|g.1627 FPKM=64.38 DESC=FKB70_WHEAT,63.5%ID,E:2e-146,RecName: Full=70 kDa peptidyl-prolyl isomerase	36 kDa	0	0	0	0	0.00031	0	0	0	0	0	0	0	0	0	0.00017	5.1e-05	0	0	0	0.00023	0	0	0	0	0.00054	0.00022	0	0	0	0.00048	0	9.3e-05	4.6e-05	0	0.00012
715	TR3941|c1_g1_i3|g.8746 FPKM=37.18 DESC=TCPA_ARATH,90.83%ID,E:0,RecName: Full=T-complex protein 1 subunit alpha {ECO:0000303|PubMed:11599560}	59 kDa	0	0	0	0	9.2e-05	0	0	0	0	0	0	0	0	0	5.7e-05	0	0	0	0	0.00012	0	0	0	0	0.00012	0.00022	0	0	0	0.00015	0	0	0	0	0
716	TR2057|c2_g1_i3|g.4575 FPKM=157.77 DESC=CALX_SOYBN,76.32%ID,E:0,RecName: Full=Calnexin homolog	61 kDa	0	0	0	0	0	0	0	0	0	0	0	0	0	0.00012	0	0	0	0	6.1e-05	0	0	0	0	0	0	0	0	0	0	0	0	0	4.6e-05	0	0
717	TR6386|c1_g1_i3|g.14301 FPKM=26.03 DESC=USP_CUCME,72.69%ID,E:9e-113,RecName: Full=UDP-sugar pyrophosphorylase	69 kDa	0	0	0	0	6.1e-05	0	0	0	0	0	0	0	0	0	2.9e-05	0	0	0	0	5.8e-05	0	0	0	0	2.5e-05	0	0	0	0	0	0	0	0	0	0
718	TR45594|c0_g1_i1|g.98152 FPKM=128.60 DESC=NDK4_ARATH,76.47%ID,E:1e-126,RecName: Full=Nucleoside diphosphate kinase IV, chloroplastic/mitochondrial	26 kDa	0	0	0	0	3.1e-05	0.00021	0	0	0	0	0.00012	0	0.00036	0.00018	2.9e-05	0.0002	0	0.00067	0	5.8e-05	0.00016	0.00016	0.00045	0.00021	0	0	0	0.00063	0.00012	0.00012	0	9.3e-05	0.00023	0	0.0002
719	TR6935|c0_g1_i2|g.15430 FPKM=311.81 DESC=CATA2_ARATH,90.02%ID,E:0,RecName: Full=Catalase-2	57 kDa	0	0	0	0	0	0	0	0	0	0	6.1e-05	0	0.0003	0.00037	5.7e-05	0.0001	0	0	0	5.8e-05	0.00016	0.00022	0.00018	0.00047	2.5e-05	0	0	0.00042	0	0.00012	0	4.6e-05	0	0	3.9e-05
720	TR22358|c0_g1_i2|g.49410 FPKM=44.02 DESC=SGT1_ORYSJ,63.59%ID,E:1e-139,RecName: Full=Protein SGT1 homolog	41 kDa	0	0	0	0	0.00034	0.00021	0	0	0	0	0	0	0	0	0.00017	0.0001	0	0	0	0.00023	5.4e-05	0	0	0	0.00029	0.00022	0	0	0	0.00027	0	0.00032	0.00032	0	0.00016
721	TR21685|c0_g2_i2|g.47786 FPKM=99.78 DESC=PRS4A_ARATH,92.59%ID,E:0,RecName: Full=26S proteasome regulatory subunit 4 homolog A	42 kDa	0	0	0	0	0.00031	5.2e-05	0	0	0	0	0	0	0	0	0.00026	0.0002	0	0	0	0.00038	0.00016	0	0	0	0.00049	0	0	7e-05	0	9.1e-05	0	0.00023	9.3e-05	0	0
722	TR53877|c1_g1_i9|g.116097 FPKM=87.76 DESC=NA	61 kDa	0	0	0	0	0.00018	0	0	0	0	0	0	0	0	0	0.00029	0	0	0	0	0.00035	0	0	0	0	0.00051	0	0	0	0	0.00036	0	0	0	0	0.00016
723	TR19920|c0_g4_i1|g.43928 FPKM=39.80 DESC=IMPA4_ARATH,79.01%ID,E:0,RecName: Full=Importin subunit alpha-4 {ECO:0000305}	62 kDa	0	0	0	0	0.00046	5.2e-05	0	0	0	0	0	0	0	0	0.00054	0	0	0	0	0.00032	0	0	0	0	0.00049	0	0	7e-05	0	0.00027	0	4.6e-05	0	0	0
724	TR26407|c0_g2_i3|g.57718 FPKM=32.68 DESC=PLAP_MOUSE,34.24%ID,E:6e-99,RecName: Full=Phospholipase A-2-activating protein	74 kDa	0	0	0	0	0.00022	0	0	0	0	0	0	0	0	0	0.00049	0	0	0	0	0.00023	0	0	0	0	0.00059	0	0	0	0	0.00048	0	0	0	0	0
725	TR43695|c1_g3_i5|g.93542 FPKM=24.45 DESC=DHQSD_ARATH,70%ID,E:0,RecName: Full=Bifunctional 3-dehydroquinate dehydratase/shikimate dehydrogenase, chloroplastic	54 kDa	0	0	0	0	0	0	0	0	0	0	0	0	0	0	0	0	0	0	0	0	0	0.00011	0	0	0	0	0	0	0	0	0	0	0	0	0
726	TR27767|c0_g1_i4|g.60417 FPKM=135.35 DESC=GCSH2_ARATH,76.32%ID,E:9e-77,RecName: Full=Glycine cleavage system H protein 2, mitochondrial	17 kDa	0	0	0	0	0	0	0	0	0	0	0	0	0	0	0	5.1e-05	0	0.00012	0	0	0	0	0	0	0	0	0	0	0	0	0	0	0	0	0
727	TR14271|c3_g1_i10|g.31299 FPKM=25.32 DESC=LEU3_BRANA,39.86%ID,E:1e-18,RecName: Full=3-isopropylmalate dehydrogenase, chloroplastic	46 kDa	0	0	0	0	0	0	0	0	0	0	0	0	0	0	0	0	0	0	0	0	0	0.00011	0	0	0	0	0	0	0	0	0	0	0	0	0.00012
728	TR10192|c0_g1_i1|g.22668 FPKM=42.11 DESC=MAF1_SOLLC,62.14%ID,E:2e-30,RecName: Full=MFP1 attachment factor 1	19 kDa	0	0	0	0	0.00012	0.00036	0.00023	0	0	0	6.1e-05	0	0	0.00025	8.6e-05	0.0002	0.00015	6e-05	0.00024	5.8e-05	5.4e-05	0	9.1e-05	0.00021	4.9e-05	0	9.8e-05	7e-05	0	9.1e-05	0	0.00032	0.00056	7.2e-05	0.0002
729	TR7536|c1_g3_i1|g.16662 FPKM=205.27 DESC=Y8359_ORYSI,65.38%ID,E:2e-55,RecName: Full=Uncharacterized protein OsI_027940	21 kDa	0	0	0	0	0.00022	0.00016	0	0	0	0	0.00012	0	0	0	0.00011	0.00026	0	6e-05	6.1e-05	8.7e-05	5.4e-05	0	0	5.2e-05	7.4e-05	0	0	0	0	9.1e-05	0	0.00023	0.00014	0	3.9e-05
730	TR10608|c0_g2_i3|g.23713 FPKM=90.45 DESC=DAPAT_ORYSJ,84.5%ID,E:0,RecName: Full=Probable LL-diaminopimelate aminotransferase, chloroplastic	36 kDa	0	0	0	0	3.1e-05	0	0	0	0	0	0	0	6.1e-05	0.00012	0.0002	5.1e-05	0.00015	0	0	0.00014	0.00011	0.0007	0.00027	0.00042	0.00015	0	0.00039	0.00021	0	9.1e-05	0	0	0	0	0.00012
731	TR50268|c0_g2_i3|g.108366 FPKM=43.08 DESC=NACA_PINTA,86.47%ID,E:4e-72,RecName: Full=Nascent polypeptide-associated complex subunit alpha-like protein	23 kDa	0	0	0	0.00012	0.00015	0.00036	0	0	0.00012	0	0	0	0	0	2.9e-05	0	0	0	0	2.9e-05	0	0	0	0	7.4e-05	0	0	0	0	9.1e-05	0	4.6e-05	0.00023	0	0.00012
732	TR4380|c0_g4_i7|g.9553 FPKM=591.64 DESC=UXS3_ARATH,93.45%ID,E:5e-105,RecName: Full=UDP-glucuronic acid decarboxylase 3	38 kDa	0	0	0	0	6.1e-05	0	0	0	0	0	0	0	0	0	8.6e-05	0	0	0	0	8.7e-05	0	0	0	0	0.00012	0	0	0	0	6e-05	0	0	0	0	0
733	TR251|c0_g1_i1|g.710 FPKM=50.06 DESC=ACP3_CUPLA,66.67%ID,E:9e-44,RecName: Full=Acyl carrier protein 3, chloroplastic	14 kDa	0	0.00061	0	0	0	0.00021	0	0	0	0	0	0.00018	6.1e-05	6.2e-05	0	5.1e-05	7.4e-05	6e-05	0	0	5.4e-05	0.00059	0.00036	0.00037	4.9e-05	0	0.00039	7e-05	0.00012	3e-05	0	0.00014	0.00019	0	3.9e-05
734	TR6275|c1_g1_i1|g.14122 FPKM=41.52 DESC=HSP7G_ARATH,58.62%ID,E:4e-28,RecName: Full=Heat shock 70 kDa protein 7, chloroplastic	24 kDa	0	0.00015	0	0	3.1e-05	0	0	0	0	0	0	0	0.00012	6.2e-05	8.6e-05	0.0001	0.00015	0.00012	0	2.9e-05	0.00011	0.00054	0.00018	0.00021	2.5e-05	0	0.00029	0.00014	0	6e-05	0	0	0	0	0.00012
735	TR11710|c0_g1_i1|g.25969 FPKM=60.81 DESC=ZB14_MAIZE,81.42%ID,E:2e-60,RecName: Full=14 kDa zinc-binding protein	21 kDa	0	0	0	0	0.00012	0.00057	0	0	0.00037	0.00029	0	0	0	0	5.7e-05	0.00031	0	6e-05	0.00012	5.8e-05	0.00016	0	0	5.2e-05	7.4e-05	0	0	0	0	0.00018	0	0.00032	0.00056	7.2e-05	0.00012
736	TR36235|c0_g2_i2|g.78589 FPKM=42.51 DESC=NA	24 kDa	0	0	0	0	0	0.00036	0	0	0	0	6.1e-05	0	6.1e-05	6.2e-05	0	0.00015	0	0	6.1e-05	0	0.00032	0.00016	9.1e-05	0.00021	0	0	0	0	0	6e-05	0	0.00032	0.00023	0	0.00036
737	TR5932|c0_g1_i1|g.13433 FPKM=40.76 DESC=VA711_ARATH,80.37%ID,E:3e-118,RecName: Full=Vesicle-associated membrane protein 711	25 kDa	0	0	0	0	0	0	0	0	0	0	0.0012	0	0	6.2e-05	0	0.00026	0	0	0	0	0.0017	0	0	0	0	0	0	0	0	0.00012	0	0	0	0	0
738	TR33650|c0_g2_i15|g.73045 FPKM=76.26 DESC=ADH1_ORYSJ,84.53%ID,E:0,RecName: Full=Alcohol dehydrogenase 1	41 kDa	0	0	0	0	0.00015	0	0	0	0	9.6e-05	0	0	0	0	0.00031	0	0	0	0	0.00041	0	0	0	0	0.00049	0	0	0	0	0.00042	0.00011	0	0	0	7.9e-05
739	TR35438|c1_g1_i9|g.76871 FPKM=126.44 DESC=CYSKP_SPIOL,83.82%ID,E:3e-99,RecName: Full=Cysteine synthase, chloroplastic/chromoplastic	41 kDa	0	0	0	0	0	0	0	0	0	0	0	0	0	0	0	0	0	0	0	0	0	0.00011	0	5.2e-05	0	0	0	0	0	0	0	0	0	0	0
740	TR481|c0_g1_i1|g.1194 FPKM=98.49 DESC=CATR_ATRNU,83.23%ID,E:8e-92,RecName: Full=Caltractin	19 kDa	0	0	0	0	0	5.2e-05	0	0	0	0	0	0	0	0	0	0	0	0	0	0	0	0	0	0	0	0	0	0	0	0	0	0	0.00014	0	0
741	TR5921|c0_g1_i3|g.13343 FPKM=57.70 DESC=RISA_SCHPO,51.24%ID,E:1e-60,RecName: Full=Riboflavin synthase	31 kDa	0	0	0	0	0	0	0	0	0	0	0	8.8e-05	0	0	0	5.1e-05	0.00015	6e-05	0	0	0	5.4e-05	9.1e-05	0.00021	0	0	9.8e-05	7e-05	0	6e-05	0	4.6e-05	4.6e-05	0	0
742	TR27576|c0_g1_i1|g.60058 FPKM=51.71 DESC=PITH1_ARATH,77.67%ID,E:9e-49,RecName: Full=PITH domain-containing protein At3g04780	20 kDa	0	0	0	0	0.00018	0.00047	0	0	0	0	0	0	0	0	8.6e-05	0	0	0	0	0.00017	0	0	0	0	0.00025	0	0	0	0	0.0003	0	0.00023	0.00042	0	0.00032
743	TR7767|c1_g7_i1|g.17132 FPKM=101.28 DESC=UGE1_PEA,87.54%ID,E:0,RecName: Full=Bifunctional UDP-glucose 4-epimerase and UDP-xylose 4-epimerase 1	39 kDa	0	0	0	0	0.00037	5.2e-05	0	0	0	0	0	0	0	0	0.00037	0	0	0	0	0.00032	0	0	0	0	0.00037	0	0	0	0	0.00033	0	0	0	0	0.00032
744	TR22130|c0_g1_i2|g.48911 FPKM=5.71 DESC=GPX6_ARATH,85.11%ID,E:4e-72,RecName: Full=Probable phospholipid hydroperoxide glutathione peroxidase 6, mitochondrial	27 kDa	0	0	0	0	0	0	0	0	0	0	0	0	0	0	0	0	0	6e-05	0	0	0	0	0	0	0	0	0	0	0	0	0	0	0	0	0
745	TR43695|c1_g3_i6|g.93543 FPKM=24.45 DESC=DHQSD_ARATH,70%ID,E:0,RecName: Full=Bifunctional 3-dehydroquinate dehydratase/shikimate dehydrogenase, chloroplastic	58 kDa	0	0	0	0	0.00015	0	0	0	0	0	0	0.00018	0.00012	0.00018	5.7e-05	0	7.4e-05	6e-05	0.00012	0.00014	5.4e-05	0.00027	9.1e-05	0.00031	9.8e-05	0.00011	9.8e-05	0.00014	0	6e-05	0	0	0	0	0.00067
746	TR44689|c0_g1_i3|g.96107 FPKM=66.64 DESC=DHQS_ACTCH,87.4%ID,E:0,RecName: Full=3-dehydroquinate synthase, chloroplastic	48 kDa	0	0	0	0	3.1e-05	0	0	0	0	0	0	0.00018	0.00042	0.00025	5.7e-05	5.1e-05	0.0003	0.00024	0.00018	0.00014	0.00011	0.00065	0	0.00047	4.9e-05	0	9.8e-05	0.00014	0	9.1e-05	0	0	0	0	0.00012
747	TR9600|c1_g1_i5|g.21360 FPKM=127.21 DESC=AROA_ARATH,83.73%ID,E:6e-130,RecName: Full=3-phosphoshikimate 1-carboxyvinyltransferase, chloroplastic	61 kDa	0	0	0	0	3.1e-05	0	0	0	0	0	0	0	0.00024	0.00018	0.00011	0	0.00037	0.0003	0.00018	8.7e-05	0.00011	0.00059	0.00018	0.00063	0.00015	0	9.8e-05	7e-05	0	0.00018	0	0	0	0	0
748	TR53573|c0_g1_i2|g.115598 FPKM=19.79 DESC=NQR1_ORYSJ,72.41%ID,E:4e-07,RecName: Full=Probable NADPH:quinone oxidoreductase 1	22 kDa	0	0	0	0	0.00018	0.00016	0	0	0	9.6e-05	0	0	0.00018	0	0.00017	5.1e-05	0	6e-05	0.00012	0.00023	5.4e-05	0	0	0	0.00029	0	0	0	0	0.00021	0	0.00014	0.00014	0	0.00024
749	TR3368|c0_g1_i6|g.7626 FPKM=262.24 DESC=MSBP2_ARATH,78.06%ID,E:3e-63,RecName: Full=Membrane steroid-binding protein 2	23 kDa	0	0	0	0	3.1e-05	0.0001	0	0	0	0	6.1e-05	0	0	0.00043	0	0	0	0	0.0003	0	0	0	0	0.00016	0	0	0	0	0	3e-05	0	4.6e-05	9.3e-05	0	3.9e-05
750	TR36536|c0_g3_i2|g.79213 FPKM=55.20 DESC=PRS8A_ARATH,86.54%ID,E:4e-144,RecName: Full=26S protease regulatory subunit 8 homolog A	38 kDa	0	0	0	0	0.00028	0	0	0	0	0	0	0	0	0	0.00023	5.1e-05	0	0	0	0.00023	0	0	0	0	0.00049	0	0	7e-05	0	6e-05	0	0.00014	4.6e-05	7.2e-05	0
751	TR43844|c0_g3_i2|g.93983 FPKM=16.84 DESC=NA	76 kDa	0	0	0	0	0.00031	0	0	0	0	0	0	0	0	0	0.00031	0	0	0	0	0.00038	0	0	0	0	0.00039	0.00011	0	0	0	0.00036	0.00011	4.6e-05	4.6e-05	0	0
752	TR32207|c0_g1_i2|g.69939 FPKM=302.61 DESC=GSTF9_ARATH,57.26%ID,E:1e-86,RecName: Full=Glutathione S-transferase F9	25 kDa	0	0	0	0	0	0	0	0	0	0	0	0	0	0	0.00014	0	0	0	0	2.9e-05	0	0	0	0	0.00034	0	0	0	0	0	0	0	0	0	0
753	TR25271|c0_g2_i1|g.55458 FPKM=34.32 DESC=TNPO1_ORYSJ,72.55%ID,E:1e-127,RecName: Full=Transportin-1	99 kDa	0	0	0	0	0.00025	0	0	0	0	0	0	0	0	0	0.00049	0	0	0	0	0.00046	0	0	0	0	0.00071	0	0	7e-05	0	0.00015	0	0	0	0	0
754	TR52577|c0_g1_i1|g.113524 FPKM=73.29 DESC=HS177_ORYSJ,84.21%ID,E:6e-27,RecName: Full=17.7 kDa class I heat shock protein	19 kDa	0	0	0	0	6.1e-05	0.00016	0	0	0	0	0	0	0	0	0	0	0	0	0	0	5.4e-05	0	0	0	2.5e-05	0	0	0	0	0	0	4.6e-05	9.3e-05	0	0
755	TR341|c0_g1_i8|g.779 FPKM=89.38 DESC=NA	28 kDa	0	0.00015	0	0	0	0	0	0	0	0	0	0	0	0	0	0	0	0	0	0	0	0.00016	0	0.0001	0	0	0	0	0	0	0	0	4.6e-05	0	0
756	TR4713|c0_g1_i1|g.10537 FPKM=29.97 DESC=IDI2_CAMAC,68.81%ID,E:5e-146,RecName: Full=Isopentenyl-diphosphate Delta-isomerase II	35 kDa	0	0	0	0	0.00018	0.00021	0	0	0	0.00019	0	0	6.1e-05	0.00012	2.9e-05	0.0001	0.00022	0.00018	0.00012	5.8e-05	5.4e-05	0.00043	9.1e-05	0.00016	0.00015	0	0	0	0	0.00021	0	0.00014	0.00019	0	0.00016
757	TR19827|c0_g1_i2|g.43817 FPKM=186.42 DESC=CLC2_ARATH,68.26%ID,E:3e-65,RecName: Full=Clathrin light chain 2	35 kDa	0	0	0	0.00012	9.2e-05	0.00047	0	0	0.00012	0	0	0	0	0.00037	2.9e-05	0.00046	0	0.00012	0.00042	5.8e-05	0	0	0	0.0001	0.00015	0	0	0	0	6e-05	0	0.00046	0.00023	0	3.9e-05
758	TR51773|c0_g1_i1|g.111864 FPKM=103.23 DESC=NA	29 kDa	0	0	0	0	0.00022	0.00031	0	0	0	0.00038	0	0	0	0	0.00017	0	0	0	6.1e-05	0.00023	0	0	0	0	0.00029	0.00011	9.8e-05	0	0	0.00018	0	0	0	0	0.00059
759	TR3963|c0_g2_i2|g.8830 FPKM=1.72 DESC=HYES_PIG,30.75%ID,E:8e-52,RecName: Full=Bifunctional epoxide hydrolase 2	35 kDa	0	0	0	0	0.00034	0.0001	0	0	0	0	0	0	0	0	0.00023	0	0	0	0	0.00035	0	0	0	0	0.00039	0	0	0	0	0.00054	0	4.6e-05	9.3e-05	0	0.00012
760	TR19823|c7_g2_i1|g.43780 FPKM=74.30 DESC=TBA_PRUDU,98.94%ID,E:0,RecName: Full=Tubulin alpha chain	42 kDa	0	0	0	0	9.2e-05	0	0	0	0	0	0	0	0	0	2.9e-05	0	0	0	0	2.9e-05	0	0	0	0	7.4e-05	0	0	0	0	3e-05	0	0	0	0	0
761	TR6049|c0_g1_i4|g.13586 FPKM=108.96 DESC=NA	23 kDa	0	0	0	0	0	0	0	0	0	0	0	0	0	0	5.7e-05	0	0	0	0	0	0	0	0	0	2.5e-05	0	0	0	0	0	0	0	0	0	0
762	TR18673|c4_g3_i1|g.41072 FPKM=49.97 DESC=BGL04_ORYSJ,63.64%ID,E:1e-43,RecName: Full=Beta-glucosidase 4	39 kDa	0	0	0	0	0	0	0	0	0	0	0	0	0	0	0	0	0	0	0	0	0	0	0	0	7.4e-05	0	0	0	0	0	0	0	0	0	0
763	TR33966|c0_g1_i1|g.73655 FPKM=34.30 DESC=THRC_SOLTU,87.08%ID,E:0,RecName: Full=Threonine synthase, chloroplastic	58 kDa	0	0	0	0	6.1e-05	0	0	0	0	0	0	8.8e-05	6.1e-05	0.00012	5.7e-05	0	0.00015	0	0	0.00014	0.00011	0.00091	9.1e-05	0.00047	0.00017	0	0.0002	0.00028	0	0.00012	0	0	0	0	0
764	TR48636|c0_g1_i1|g.104774 FPKM=134.37 DESC=PIN1_MALDO,77.31%ID,E:5e-60,RecName: Full=Peptidyl-prolyl cis-trans isomerase Pin1	13 kDa	0	0	0	0	0.00015	0.00026	0	0	0.00037	9.6e-05	0	0	0	0	0.00014	5.1e-05	0	0	0	0.00023	5.4e-05	0	0	0	9.8e-05	0	0	0	0	0.00024	0	0.00023	0.00023	0	0.00055
765	TR18996|c0_g2_i4|g.41740 FPKM=12.24 DESC=HSP83_IPONI,89.78%ID,E:1e-48,RecName: Full=Heat shock protein 83	29 kDa	0	0	0	0	0.00025	0	0	0	0	0	0	0	0	0	5.7e-05	0	0	0	6.1e-05	5.8e-05	5.4e-05	0	0	0	0.00012	0	0	7e-05	0	0.00027	0	9.3e-05	9.3e-05	0	0
766	TR3941|c1_g1_i2|g.8745 FPKM=37.18 DESC=TCPA_ARATH,90.83%ID,E:0,RecName: Full=T-complex protein 1 subunit alpha {ECO:0000303|PubMed:11599560}	59 kDa	0	0	0	0	0.00031	5.2e-05	0	0	0	0	0	0	0	0	0.0002	5.1e-05	0	0	0	0.00029	0	0	0	0	0.00047	0	0	7e-05	0	0.00042	0	4.6e-05	4.6e-05	0	0
767	TR20589|c0_g1_i1|g.45430 FPKM=34.79 DESC=NA	60 kDa	0	0	0	0	0.00028	0	0	0	0	0	0	0	0	0	0.00046	5.1e-05	0	0	0	0.00038	0	0	0	0	0.00027	0	0	0	0	0.0003	0	0	0	0	0
768	TR50721|c1_g1_i1|g.109431 FPKM=30.81 DESC=SYDC_MOUSE,52.46%ID,E:2e-166,RecName: Full=Aspartate--tRNA ligase, cytoplasmic	60 kDa	0	0	0	0	0.00043	0	0	0	0	0	0	0	0	0	0.00034	0	0	0	0	0.0002	0	0	0	0	0.00039	0	0	0.00014	0	0.00039	0	4.6e-05	0	0	0
769	TR6403|c0_g1_i2|g.14471 FPKM=19.07 DESC=PPO_MALDO,39%ID,E:1e-10,RecName: Full=Polyphenol oxidase, chloroplastic	27 kDa	0	0	0	0	0	0	0	0	0	0	0	8.8e-05	0	0	0	0	0.00015	0	0	0	0	0.00011	0	5.2e-05	0	0	0	0	0	0	0	0	0	0	7.9e-05
770	TR23767|c0_g1_i9|g.52126 FPKM=179.63 DESC=FKB65_ARATH,53.1%ID,E:9e-162,RecName: Full=Peptidyl-prolyl cis-trans isomerase FKBP65	57 kDa	0	0	0	0	6.1e-05	0	0	0	0	0	0	0	0	0	2.9e-05	0	0	0	0	0	5.4e-05	0	0	0	4.9e-05	0.00011	0	0	0	6e-05	0	0	0	0	0
771	TR38295|c0_g1_i4|g.82805 FPKM=42.67 DESC=GSHRP_TOBAC,84.52%ID,E:0,RecName: Full=Glutathione reductase, chloroplastic	51 kDa	0	0	0	0	0	0	0	0	0	0	0	0	6.1e-05	0	0	0	0	6e-05	0	0	0	5.4e-05	0	5.2e-05	0	0	0	0	0	0	0	0	0	0	0
772	TR18996|c0_g3_i2|g.41743 FPKM=7.19 DESC=HSP83_IPONI,90.91%ID,E:1e-120,RecName: Full=Heat shock protein 83	22 kDa	0	0	0	0	0	0	0	0	0	0	0	0	0	0	2.9e-05	0	0	0	0	0	0	0	0	0	4.9e-05	0	0	0	0	3e-05	0	0	0	0	0
773	TR44819|c0_g1_i11|g.96500 FPKM=235.89 DESC=DHSO_ARATH,83.95%ID,E:0,RecName: Full=Sorbitol dehydrogenase	39 kDa	0	0	0	0	3.1e-05	0	0	0	0	0	0	0	0	0	2.9e-05	0	0	0	0	0	0	0	0	0	2.5e-05	0	0	0	0	3e-05	0	0	0	0	0
774	TR55895|c2_g1_i7|g.120110 FPKM=63.76 DESC=IPMKB_ARATH,58.87%ID,E:3e-113,RecName: Full=Inositol polyphosphate multikinase beta	33 kDa	0	0	0	0	0.00043	0.0001	0	0	0	0	0	0	0	0	0.00031	0	0	0	0	0.00017	5.4e-05	0	0	0	0.00049	0	0	0	0	0.00033	0	9.3e-05	4.6e-05	0	3.9e-05
775	TR55895|c2_g1_i5|g.120108 FPKM=63.76 DESC=IPMKB_ARATH,58.87%ID,E:3e-113,RecName: Full=Inositol polyphosphate multikinase beta	33 kDa	0	0	0	0	9.2e-05	0	0	0	0	0	0	0	0	0	5.7e-05	0	0	0	0	5.8e-05	0	0	0	0	4.9e-05	0	0	0	0	6e-05	0	0.00019	4.6e-05	0	0
776	TR41930|c2_g2_i1|g.90147 FPKM=26.84 DESC=TCPH_ARATH,89.8%ID,E:2e-179,RecName: Full=T-complex protein 1 subunit eta {ECO:0000303|PubMed:11599560}	60 kDa	0	0	0	0	0.00034	0	0	0	0	0	0	0	0	0	0.00023	0	0	0	0	0.00035	0	0	0	0	0.00061	0	0	0	0	0.0003	0	0	0	0	0
777	TR14619|c0_g1_i3|g.32231 FPKM=213.35 DESC=6GPD3_ARATH,91.33%ID,E:1e-98,RecName: Full=6-phosphogluconate dehydrogenase, decarboxylating 3	17 kDa	0	0	0	0	3.1e-05	0	0	0	0	0	0	0	0	0	0	0	0	0	0	2.9e-05	0	0	0	0	0	0	0	0	0	3e-05	0	0	0	0	0
778	TR17346|c0_g1_i1|g.38486 FPKM=3.90 DESC=HSP11_DAUCA,71.07%ID,E:4e-67,RecName: Full=17.8 kDa class I heat shock protein	20 kDa	0	0	0	0	0	0	0	0	0	0	0	0	0	0	0	0	0	0	0	0	0	0	0	0	7.4e-05	0	0	0	0	0	0	4.6e-05	0	0	0
779	TR33315|c0_g1_i2|g.72346 FPKM=107.25 DESC=PSA1A_ARATH,87.2%ID,E:4e-138,RecName: Full=Proteasome subunit alpha type-1-A	30 kDa	0	0	0	0	0	0	0	0	0	0	0	0	0	0	0	0	0	0	0	0	0	0	0	0	2.5e-05	0	0	0	0	0	0	4.6e-05	0	0	0
780	TR31169|c0_g1_i1|g.67447 FPKM=13.60 DESC=TRPC_ARATH,58.61%ID,E:4e-173,RecName: Full=Indole-3-glycerol phosphate synthase, chloroplastic	44 kDa	0	0	0	0	3.1e-05	0	0	0	0	0	6.1e-05	8.8e-05	0.00024	0.00012	5.7e-05	0.0001	7.4e-05	0.00024	0.00012	2.9e-05	5.4e-05	0.00043	9.1e-05	0.00026	7.4e-05	0	0	0	0	3e-05	0	4.6e-05	9.3e-05	0	0.00032
781	TR15718|c0_g1_i2|g.34798 FPKM=168.17 DESC=ATPO_IPOBA,78.12%ID,E:4e-27,RecName: Full=ATP synthase subunit O, mitochondrial	26 kDa	0	0	0	0	0	0.00052	0	0	0	0	0	0	0.00048	0.00018	0	0.00031	0	0.00091	6.1e-05	0	5.4e-05	5.4e-05	0	5.2e-05	0	0	0	0	0	0	0	0.00028	0.00051	0	3.9e-05
782	TR30530|c0_g1_i1|g.66257 FPKM=46.13 DESC=NA	32 kDa	0	0	0	0	0.00025	0.0001	0	0	0	9.6e-05	0	0	0	0	0.00034	5.1e-05	0	0	0	0.00035	0	0	0	0	0.00022	0	0	7e-05	0	0.00018	0	0.00028	0.00028	0	0
783	TR48518|c0_g1_i5|g.104426 FPKM=476.42 DESC=TBB1_LUPAL,96.53%ID,E:0,RecName: Full=Tubulin beta-1 chain	45 kDa	0	0	0	0	0.00012	0	0	0	0	0	0	0	0	0	8.6e-05	0	0	0	0	2.9e-05	0	0	0	0	0.00015	0	0	0	0	6e-05	0	9.3e-05	0	0	0
784	TR51038|c3_g3_i1|g.110266 FPKM=7.61 DESC=U92A1_ARATH,38.31%ID,E:1e-111,RecName: Full=UDP-glycosyltransferase 92A1	58 kDa	0	0	0	0	0.00031	0	0	0	0	0	0	0	0	0	0.00026	0	0	0	0	0.00049	0	0	0	0	0.00069	0	0	0	0	0.00042	0	0	0	0	0
785	TR29568|c0_g1_i2|g.64239 FPKM=55.11 DESC=PAP6_ARATH,61.25%ID,E:1e-27,RecName: Full=Probable plastid-lipid-associated protein 6, chloroplastic	30 kDa	0	0	0	0	0	0.00016	0	0	0	9.6e-05	0	8.8e-05	0.0003	0.00012	0	0.00036	0.00052	0.00036	0.00018	0	0.00016	0.00022	0	0.0001	0	0	9.8e-05	7e-05	0	0	0	0.00014	0.00042	0	0
786	TR12460|c0_g1_i2|g.27571 FPKM=176.33 DESC=CBSX3_ARATH,92.39%ID,E:4e-52,RecName: Full=CBS domain-containing protein CBSX3, mitochondrial	23 kDa	0	0	0	0	0	5.2e-05	0	0	0	0	0	0	0.00079	0.00018	0	0.00015	0	0.00085	6.1e-05	0	0.00011	0.00016	0.00027	0.00021	0	0	0	7e-05	0	0	0	9.3e-05	0.00023	0	0
787	TR39361|c0_g1_i1|g.84873 FPKM=74.15 DESC=RABC1_ARATH,84.09%ID,E:2e-12,RecName: Full=Ras-related protein RABC1	23 kDa	0	0	0	0	0	0	0	0	0	0	0.00067	0	0	6.2e-05	0	0.00041	0	0	0	0	0.00091	0	0	0.00031	0	0	0	0	0	0.00012	0	0	0	0	3.9e-05
788	TR29674|c0_g1_i6|g.64603 FPKM=27.53 DESC=ERG8_YEAST,29.69%ID,E:5e-30,RecName: Full=Phosphomevalonate kinase	55 kDa	0	0	0	0	6.1e-05	0	0	0	0	0	0	0	0	0	0	0	0	0	0	0	0	0	0	0	2.5e-05	0	0	0	0	3e-05	0	0	0	0	0
789	TR19827|c0_g1_i1|g.43816 FPKM=186.42 DESC=CLC2_ARATH,68.26%ID,E:3e-65,RecName: Full=Clathrin light chain 2	35 kDa	0	0	0	0	0	0	0	0	0.00012	0	0	0	0	0	0	0	0	0	0	0	0	0	0	0	0	0	0	0	0	0	0	0	0	0	0
790	TR54667|c0_g1_i11|g.117759 FPKM=93.95 DESC=FRI2_VIGUN,84.42%ID,E:1e-36,RecName: Full=Ferritin-2, chloroplastic	30 kDa	0	0	0	0	0	0	0	0	0.00012	0	0	8.8e-05	0	6.2e-05	0	0	0.00015	6e-05	0.00018	0	0.00043	0.00081	0.00036	0.00063	2.5e-05	0	9.8e-05	0	0	3e-05	0	9.3e-05	9.3e-05	0	7.9e-05
791	TR10300|c0_g1_i2|g.22972 FPKM=43.33 DESC=PUR_ARATH,77.49%ID,E:1e-145,RecName: Full=Transcription factor Pur-alpha 1	31 kDa	0	0	0	0	0.00012	0.00016	0	0	0	0	0	0	0	6.2e-05	0.00011	0.00015	0	0	0	2.9e-05	0	0	0	0	0.00012	0	9.8e-05	0.00028	0	9.1e-05	0	0.00051	0.00042	0	3.9e-05
792	TR53753|c2_g1_i1|g.115804 FPKM=38.24 DESC=ACCA_ARATH,85.93%ID,E:6e-107,RecName: Full=Acetyl-coenzyme A carboxylase carboxyl transferase subunit alpha, chloroplastic	81 kDa	0	0	0	0	0	0	0	0	0	0	6.1e-05	8.8e-05	0.00048	0.00037	2.9e-05	0	0.00015	0.00024	0.00012	2.9e-05	0	0.00081	9.1e-05	0.00052	2.5e-05	0	0	0.00014	0	0	0	0	0	0	0
793	TR34421|c0_g1_i2|g.74746 FPKM=48.77 DESC=ERF1Z_ARATH,88.21%ID,E:0,RecName: Full=Eukaryotic peptide chain release factor subunit 1-3	49 kDa	0	0	0	0	0.00015	0.0001	0	0	0	0	0.00018	0	0	6.2e-05	0.00029	0.0001	0	0	0	0.00017	0.00027	0	0	0	0.00015	0	0	0.00021	0	0.00012	0	0.00037	0.00023	0	0
794	TR41547|c0_g1_i2|g.89375 FPKM=120.86 DESC=Y5957_ARATH,43.27%ID,E:5e-24,RecName: Full=Uncharacterized protein At5g39570	28 kDa	0	0	0	0	0.00015	0.00041	0.00012	0	0	0	0	0	0	0	0.00017	0	0	0	0	0	0	0	0	0	0.00017	0	0	0	0	0.00018	0.00011	0.00051	0.00032	7.2e-05	0
795	TR48643|c0_g1_i5|g.104814 FPKM=2.87 DESC=NA	13 kDa	0	0	0	0	0.00028	5.2e-05	0	0	0	0	0	0	0	0	0.00011	0.0001	0	0	0	0.00017	5.4e-05	0	0	0	7.4e-05	0	0	0	0	9.1e-05	0	4.6e-05	4.6e-05	0	7.9e-05
796	TR47680|c0_g1_i4|g.102531 FPKM=42.04 DESC=PSD11_ARATH,86.47%ID,E:0,RecName: Full=26S proteasome non-ATPase regulatory subunit 11 homolog	47 kDa	0	0	0	0	0.0004	0	0	0	0	0	0	0	0	0	0.00037	0	0	0	0	0.00038	0	0	0	0	0.00037	0.00011	0	0	0	0.00015	0.00021	0.00014	0.00014	0	0
797	TR10885|c1_g1_i7|g.24097 FPKM=209.40 DESC=GMPP1_ARATH,88.37%ID,E:0,RecName: Full=Mannose-1-phosphate guanylyltransferase 1	39 kDa	0	0	0	0	0.00015	0	0	0	0	0	0	0	0	0	0.00017	0	0	0	0	0.00017	0	0	0	0	0.00047	0	0	7e-05	0	0.00051	0	4.6e-05	0	0	0.00012
798	TR24057|c2_g1_i6|g.52823 FPKM=19.51 DESC=UBP12_ARATH,85.98%ID,E:0,RecName: Full=Ubiquitin carboxyl-terminal hydrolase 12	73 kDa	0	0	0	0	0.00055	0	0	0	0	0	0	0	0	0	0.00017	0	0	0	0	0.00023	0	0	0	0	0.00047	0	0	0	0	0.00054	0	0	0	0	0
799	TR37507|c0_g2_i1|g.81397 FPKM=585.77 DESC=TBA6_MAIZE,97.11%ID,E:0,RecName: Full=Tubulin alpha-6 chain	40 kDa	0	0	0	0	0.00012	0	0	0	0	0	0	0	0	0	2.9e-05	0	0	0	0	0	0	0	0	0	0.00017	0	0	0	0	3e-05	0	0	0	0	0
800	TR43695|c1_g3_i11|g.93548 FPKM=24.45 DESC=DHQSD_ARATH,70%ID,E:0,RecName: Full=Bifunctional 3-dehydroquinate dehydratase/shikimate dehydrogenase, chloroplastic	56 kDa	0	0	0	0	0	0	0	0	0	0	0	0	0	0	0	0	0	0	0	0	0	5.4e-05	0	5.2e-05	0	0	0	0	0	0	0	0	0	0	0.0002
801	TR29241|c1_g3_i1|g.63517 FPKM=1.17 DESC=ACCH1_ARATH,48.15%ID,E:5e-43,RecName: Full=1-aminocyclopropane-1-carboxylate oxidase homolog 1	19 kDa	0	0	0	0	0.00012	0	0	0	0	0	0	0	0	0	0	0	0	0	0	0.00014	0	0	0	0	4.9e-05	0	0	0	0	0	0	0	0	0	0
802	TR38295|c0_g1_i1|g.82802 FPKM=42.67 DESC=GSHRP_TOBAC,84.52%ID,E:0,RecName: Full=Glutathione reductase, chloroplastic	51 kDa	0	0	0	0	0	0	0	0	0	0	0	0	0.00024	6.2e-05	0	5.1e-05	0	6e-05	6.1e-05	5.8e-05	0	0.00059	9.1e-05	0.00037	2.5e-05	0	0.0002	7e-05	0	6e-05	0	0	0	0	0.00055
803	TR20714|c0_g1_i1|g.45747 FPKM=92.67 DESC=PDCD5_PONAB,45.8%ID,E:5e-25,RecName: Full=Programmed cell death protein 5	15 kDa	0	0	0	0	6.1e-05	0.00057	0	0	0	9.6e-05	0	0	0	0	5.7e-05	0.00015	0	0	0	8.7e-05	0	0	0	0	7.4e-05	0	0	0	0	0.00027	0	0.00014	0.00023	0	0.00079
804	TR48743|c0_g1_i1|g.105013 FPKM=54.28 DESC=SYP52_ARATH,66.32%ID,E:5e-71,RecName: Full=Syntaxin-52	25 kDa	0	0	0	0	0	0	0	0	0	0	0.00055	0	0	0	0	0.00041	0	0	0	0	0.0019	0	0	0	2.5e-05	0.00011	0	0.00014	0	9.1e-05	0	0	0	0	7.9e-05
805	TR48936|c0_g1_i5|g.105344 FPKM=10.37 DESC=SHGR2_ARATH,75.16%ID,E:1e-75,RecName: Full=Phospholipase SGR2	100 kDa	0.00022	0	0	0	0.00018	0	0	0	0	0	0.00067	0	0	0	5.7e-05	0	0	0	0	0.00017	0.00038	0	0	0	7.4e-05	0.00011	0	0.00014	0	0.00027	0	0	0	0	0
806	TR38070|c0_g1_i1|g.82429 FPKM=2.33 DESC=PGP2_ARATH,70.73%ID,E:7e-73,RecName: Full=Phosphoglycolate phosphatase 2	38 kDa	0	0	0	0	0.00034	0	0	0	0	0	0	0	0	0	0.00037	0	0	0	0	0.00023	0	0	0	0	0.00044	0.00011	0	0	0	0.00027	0	0	0	0	0.00039
807	TR40280|c0_g1_i1|g.86768 FPKM=53.19 DESC=RAB7_PRUAR,93.84%ID,E:3e-93,RecName: Full=Ras-related protein Rab7	23 kDa	0	0	0	0	0	0	0	0	0	0	0.00012	0	0	0	2.9e-05	0	0	0	0	5.8e-05	0.00027	0	0	0	0	0	0	0	0	0	0	0	0	0	0
808	TR27469|c0_g1_i8|g.59737 FPKM=123.61 DESC=DHBK_SOLLC,72.9%ID,E:6e-64,RecName: Full=Putative 3,4-dihydroxy-2-butanone kinase	25 kDa	0	0	0	0	0.0004	0	0	0	0	0	0	0	0	0	0.00037	0	0	0	0	0.00046	0	0	0	0	0.00049	0	0	0	0	0.00039	0	0	0	0	0
809	TR44321|c0_g8_i6|g.95309 FPKM=33.52 DESC=HSP70_MAIZE,78.35%ID,E:8e-32,RecName: Full=Heat shock 70 kDa protein	11 kDa	0	0	0	0	0.00012	0	0	0	0	0	0	0	0	0	5.7e-05	0	0	0	0	5.8e-05	5.4e-05	0	0	0	2.5e-05	0	0	0	0	0.00012	0	0	0	0	0.00012
810	TR48643|c0_g1_i4|g.104813 FPKM=2.87 DESC=NA	16 kDa	0	0	0	0	9.2e-05	5.2e-05	0	0	0	0	0	0	0	0	2.9e-05	0	0	0	0	0.00012	0	0	0	0	2.5e-05	0	0	0	0	0.00018	0	0	0	0	3.9e-05
811	TR46283|c0_g1_i7|g.99417 FPKM=22.64 DESC=SYQ_LUPLU,75.1%ID,E:0,RecName: Full=Glutamine--tRNA ligase	91 kDa	0	0	0	0	0.00025	0	0	0	0	0	0	0	0	0	0.00031	0	0	0	0	0.00026	0	0	0	0	0.00059	0	0	0	0	0.00036	0	0	0	0	0
812	TR9834|c0_g1_i6|g.21957 FPKM=173.29 DESC=PSB4_ARATH,80.35%ID,E:6e-136,RecName: Full=Proteasome subunit beta type-4	27 kDa	0	0	0	0	0	0	0	0	0	0	0	0	0	0	2.9e-05	0	0	0	0	0	0	0	0	0	7.4e-05	0	0	0	0	6e-05	0	0	0	0	0
813	TR46489|c0_g1_i1|g.99839 FPKM=59.47 DESC=RIDA_ARATH,84%ID,E:2e-67,RecName: Full=Reactive Intermediate Deaminase A, chloroplastic {ECO:0000303|PubMed:25070638}	14 kDa	0	0	0	0	9.2e-05	0	0	0	0	0.00038	6.1e-05	0.00018	0.0003	0	0	0.00015	0.00022	0.00018	0.00012	0	0.00016	0.00043	9.1e-05	0.00047	0	0	9.8e-05	0.00014	0	3e-05	0	0	4.6e-05	0	0.00028
814	TR49978|c0_g3_i2|g.107674 FPKM=109.63 DESC=LEA1_CICAR,36.07%ID,E:1e-08,RecName: Full=Late embryogenesis abundant protein 1	12 kDa	0	0	0	0	0.00012	0.00047	0.00023	0	0.00025	0.00019	0	0	0	0	5.7e-05	5.1e-05	0	6e-05	0	0.00017	0	0	0	0	0.00017	0	0	0	0	0.00018	0	0	9.3e-05	0	0.00039
815	TR35464|c1_g1_i1|g.77019 FPKM=35.61 DESC=CNBL3_ORYSJ,86.32%ID,E:1e-48,RecName: Full=Calcineurin B-like protein 3	26 kDa	0.00022	0	0	0	0	0	0	0	0	0	0.00043	0	0	0.00012	0	0.00041	7.4e-05	0.00012	0.00018	0	0.0011	0	0	5.2e-05	0	0.00011	0	0.00014	0	9.1e-05	0	0	9.3e-05	0	0
816	TR6264|c0_g1_i3|g.14065 FPKM=382.98 DESC=ASPR_HORVU,69.39%ID,E:4e-95,RecName: Full=Phytepsin	55 kDa	0	0	0	0	0	0.00016	0	0	0	0	0.0014	0	0	0.00012	8.6e-05	0.00031	0	0	0	2.9e-05	0.00016	5.4e-05	0	0	0	0	0	0	0.00023	3e-05	0	9.3e-05	0.00019	0	0
817	TR1382|c0_g1_i4|g.3245 FPKM=166.69 DESC=NA	24 kDa	0	0	0	0	0.00012	0.00016	0	0	0	0	0	0	0	0	0.00023	0.0001	0	0	0	0.00029	0	0	0	0	0.00039	0	0	0	0	0.00015	0	9.3e-05	0.00014	0	3.9e-05
818	TR48518|c0_g1_i3|g.104424 FPKM=476.42 DESC=TBB1_LUPAL,96.53%ID,E:0,RecName: Full=Tubulin beta-1 chain	45 kDa	0	0	0	0	0.0004	5.2e-05	0	0	0	0	0	0	0	0	0.00023	0	0	0	0	0.00038	0	0	0	0	0.00056	0	0	0.00014	0	9.1e-05	0	0	4.6e-05	7.2e-05	0
819	TR22968|c0_g1_i4|g.50405 FPKM=94.74 DESC=PSD7A_ARATH,90.26%ID,E:0,RecName: Full=26S proteasome non-ATPase regulatory subunit 7 homolog A	35 kDa	0	0	0	0	0.00034	0.0001	0	0	0	0	0	0	0	0	0.0002	5.1e-05	0	0	0.00012	0.00017	0	0	0	0	0.00037	0	0	0	0	0.00036	0	0.00014	9.3e-05	0	0
820	TR46482|c0_g1_i1|g.99811 FPKM=105.06 DESC=NA	55 kDa	0	0	0	0	0.00018	0.00016	0	0	0	0	0	0	0	0	0.00026	0	0	0	0	0.0002	0	0	0	0	0.00032	0	0	0	0	0.00024	0	0.00042	0.00037	0	0
821	TR9834|c0_g1_i3|g.21954 FPKM=173.29 DESC=PSB4_ARATH,80.35%ID,E:6e-136,RecName: Full=Proteasome subunit beta type-4	27 kDa	0	0	0	0	0.00043	0	0	0	0	0	0	0	0	0	0.00026	0.0001	0	0	0	0.00029	0	0	0	0	0.00042	0	0	0	0	0.00045	0	9.3e-05	9.3e-05	0	0
822	TR24056|c0_g2_i5|g.52814 FPKM=290.18 DESC=PMA4_NICPL,89.05%ID,E:0,RecName: Full=Plasma membrane ATPase 4	102 kDa	0	0	0	0	0	0	0	0	0	0	0	0	0	0	0	5.1e-05	0	0	0	0	0	0	0	0	0	0	0	0	0	0	0	0	0	0	0
823	TR56380|c0_g1_i1|g.121288 FPKM=30.01 DESC=DNPEP_RICCO,82.08%ID,E:8e-117,RecName: Full=Probable aspartyl aminopeptidase	53 kDa	0	0	0	0	0.00015	0	0	0	0	9.6e-05	0	0	0	0	0.00026	0	0	0	0	0.00029	0	0	0	0	0.00044	0	0	0	0	0.00039	0	0	0	0	0.00024
824	TR25638|c0_g2_i2|g.56253 FPKM=35.19 DESC=PRS8A_ARATH,89.43%ID,E:0,RecName: Full=26S protease regulatory subunit 8 homolog A	46 kDa	0	0	0	0	3.1e-05	0	0	0	0	0	0	0	0	0	2.9e-05	0	0	0	0	2.9e-05	0	0	0	0	4.9e-05	0	0	0	0	0	0	0	0	0	0
825	TR48936|c0_g1_i1|g.105341 FPKM=10.37 DESC=SHGR2_ARATH,75.16%ID,E:1e-75,RecName: Full=Phospholipase SGR2	100 kDa	0.00011	0	0	0	0	0	0	0	0	0	0.00012	0	0	0	0	0	0	0	0	0	0	0	0	0	0	0.00011	0	0	0	6e-05	0	0	0	0	0
826	TR46283|c0_g1_i2|g.99410 FPKM=22.64 DESC=SYQ_LUPLU,75.1%ID,E:0,RecName: Full=Glutamine--tRNA ligase	91 kDa	0	0	0	0	0	0	0	0	0	0	0	0	0	0	2.9e-05	0	0	0	0	0	0	0	0	0	0	0	0	0	0	0	0	0	0	0	0
827	TR35438|c1_g1_i13|g.76874 FPKM=126.44 DESC=CYSKP_SPIOL,83.82%ID,E:3e-99,RecName: Full=Cysteine synthase, chloroplastic/chromoplastic	29 kDa	0	0	0	0	0	0	0	0	0	0	0	0	0	0	0	0	0	0	0	0	0	5.4e-05	0	0	0	0	0	0	0	0	0	0	0	0	0
828	TR52577|c0_g1_i2|g.113525 FPKM=73.29 DESC=HS177_ORYSJ,84.21%ID,E:6e-27,RecName: Full=17.7 kDa class I heat shock protein	19 kDa	0	0.00015	0	0	6.1e-05	0.00026	0.00023	0.00027	0.00049	9.6e-05	0	0	0	0	0	5.1e-05	0	0	0	0	0.00027	5.4e-05	9.1e-05	5.2e-05	0.00012	0.00011	9.8e-05	7e-05	0	6e-05	0.00021	0.00023	0.00028	0	7.9e-05
829	TR52466|c1_g1_i2|g.113264 FPKM=177.42 DESC=COPE1_ARATH,84.11%ID,E:8e-162,RecName: Full=Coatomer subunit epsilon-1	32 kDa	0	0	0	0	0.00018	5.2e-05	0	0	0	0	0	0	0	0	8.6e-05	5.1e-05	0	0	6.1e-05	0.00014	5.4e-05	0	0	0	0.00017	0	0	0.00014	0.00023	0.00012	0	9.3e-05	9.3e-05	0	0
830	TR26992|c0_g1_i1|g.58954 FPKM=36.00 DESC=LEUC_ARATH,80.16%ID,E:0,RecName: Full=3-isopropylmalate dehydratase large subunit	55 kDa	0	0	0	0	0	0	0	0	0	0	0	0	0.00024	0.00025	2.9e-05	0	0.00022	0	0.00012	2.9e-05	0.00016	0.00091	0.00018	0.00037	2.5e-05	0	0.00029	0.00014	0	9.1e-05	0	0	0	0	0.0002
831	TR17208|c2_g2_i4|g.38148 FPKM=248.24 DESC=4CLL6_ARATH,46.83%ID,E:1e-23,RecName: Full=4-coumarate--CoA ligase-like 6	15 kDa	0	0	0	0	0	0	0	0	0	0	0	0	0.00012	0	0	0	0	0.00018	6.1e-05	0	5.4e-05	0	9.1e-05	0	0	0	0	7e-05	0	0	0	0	4.6e-05	0	3.9e-05
832	TR53877|c1_g1_i6|g.116095 FPKM=87.76 DESC=NA	61 kDa	0	0	0	0	0.00012	0	0	0	0	0	0	0	0	0	2.9e-05	0	0	0	0	2.9e-05	0	0	0	0	2.5e-05	0	0	0	0	0.00012	0	0	0	0	3.9e-05
833	TR35885|c0_g1_i1|g.77931 FPKM=124.27 DESC=IF4A9_TOBAC,89.04%ID,E:4e-90,RecName: Full=Eukaryotic initiation factor 4A-9	16 kDa	0	0	0	0	0.00015	0	0	0	0	0	0	0	0	0	0.00014	0	0	0	0	0.00012	0	0	0	0	0.0002	0	0	0	0	9.1e-05	0	0	0	0	0
834	TR1739|c2_g1_i2|g.3921 FPKM=18.47 DESC=HSP7C_PETHY,74.73%ID,E:8e-147,RecName: Full=Heat shock cognate 70 kDa protein	30 kDa	0	0	0	0.00023	0	0	0	0	0	0	0	0	0	0	0	0	0	0	0	0	0	0	0	0	0	0	0	0	0	0	0	0	0	0	0
835	TR39709|c0_g2_i1|g.85484 FPKM=1.18 DESC=HSP7C_PETHY,74.58%ID,E:2e-59,RecName: Full=Heat shock cognate 70 kDa protein	14 kDa	0	0	0	0	0	0	0	0	0	0	0	0	0	0	0	0	0	0	0	0	5.4e-05	0	0	5.2e-05	0	0	0	0	0	0	0	0	0	0	0
836	TR43957|c0_g2_i1|g.94166 FPKM=268.00 DESC=FQRL1_ARATH,93.07%ID,E:7e-48,RecName: Full=Probable NAD(P)H dehydrogenase (quinone) FQR1-like 1 {ECO:0000305}	10 kDa	0	0	0	0	0.00022	0.00031	0	0	0.00012	0.00029	6.1e-05	0	6.1e-05	0	0.00017	0.00015	0	0.00012	0.00018	0.00012	0	0	0	5.2e-05	0.0002	0	0	0	0	0.00015	0	9.3e-05	0.00019	0	0.00039
837	TR6396|c2_g2_i1|g.14416 FPKM=22.71 DESC=HSP7J_ARATH,74.77%ID,E:3e-103,RecName: Full=Heat shock 70 kDa protein 10, mitochondrial	22 kDa	0	0	0	0	0	0	0	0	0	0	6.1e-05	0	0.00036	0.00025	0	0.0001	0	0.00036	0	0	0.00032	0.00016	0.00036	0.00021	0	0	9.8e-05	0.00028	0	3e-05	0	9.3e-05	0.00023	0	0.0002
838	TR45556|c2_g1_i3|g.97972 FPKM=475.70 DESC=RS18_ARATH,94.74%ID,E:4e-92,RecName: Full=40S ribosomal protein S18	18 kDa	0	0	0	0	9.2e-05	0.00026	0	0	0	0	0.00012	0	0	0	0.00017	0.0002	0	0	0.00018	0.00029	0.00016	0	0	5.2e-05	0.00017	0	0	0.00014	0	0	0	0.00019	9.3e-05	7.2e-05	3.9e-05
839	TR43725|c0_g1_i3|g.93740 FPKM=28.06 DESC=LACS4_ARATH,77.11%ID,E:0,RecName: Full=Long chain acyl-CoA synthetase 4	48 kDa	0	0	0	0	3.1e-05	0	0	0	0	0	0.00018	0	0	0	5.7e-05	0	0	0	0	5.8e-05	0.00022	0	0	5.2e-05	0.0002	0	0	7e-05	0	0.00024	0	0	0	0	0
840	TR2076|c0_g1_i4|g.4720 FPKM=20.23 DESC=FTZ22_ARATH,78.95%ID,E:6e-63,RecName: Full=Cell division protein FtsZ homolog 2-2, chloroplastic	51 kDa	0	0	0	0	0	0.00016	0	0	0	0	0	0.00044	0.00024	0.00018	0	0.0001	0.0003	6e-05	0.00024	0	0	0.0007	0	0.00042	0	0	0.0002	0	0	0	0	0.00023	0.00023	0	0
841	TR45556|c4_g5_i1|g.97973 FPKM=73.92 DESC=VP322_ARATH,85.64%ID,E:6e-88,RecName: Full=Vacuolar protein sorting-associated protein 32 homolog 2	27 kDa	0	0	0	0	0.00022	0.00026	0	0	0.00012	9.6e-05	0	0	0	0	8.6e-05	0.00015	0	0	0	0.00014	0.00011	0	0	0	0.00025	0	0	0	0.00012	0.00012	0	0.00042	0.00042	0	7.9e-05
842	TR24727|c0_g1_i2|g.54469 FPKM=106.08 DESC=PS6AA_ARATH,89.54%ID,E:1e-168,RecName: Full=26S protease regulatory subunit 6A homolog A	35 kDa	0	0	0	0	0.0004	0.0001	0	0	0	0	0	0	0	0	0.0002	5.1e-05	0	0	0	0.00017	0	0	0	0	0.00032	0	0	0	0	3e-05	0	9.3e-05	9.3e-05	0	0
843	TR30306|c0_g2_i3|g.65638 FPKM=29.42 DESC=PIRL9_ARATH,43.4%ID,E:2e-46,RecName: Full=Plant intracellular Ras-group-related LRR protein 9	53 kDa	0	0	0	0	0.00025	5.2e-05	0	0	0	0	0	0	0	0	0.0004	5.1e-05	0	0	0	0.0002	0	0	0	0	0.00025	0	0	0	0	0.00045	0	0.00032	9.3e-05	0	0
844	TR21250|c0_g2_i2|g.46962 FPKM=42.19 DESC=NA	50 kDa	0	0	0	0	0.00022	0	0	0	0	0	0	0	0	0	0.00014	0	0	0	0	0.00017	0	0	0	0	0.00039	0	0	0	0	0.00051	0	0.00023	0.00014	0	0
845	TR16989|c0_g1_i1|g.37632 FPKM=17.35 DESC=PSD2B_ARATH,72.82%ID,E:3e-136,RecName: Full=26S proteasome non-ATPase regulatory subunit 2 homolog B	39 kDa	0	0	0	0	0.00046	0	0	0	0	0	0	0	0	0	0.00034	0	0	0	0	0.00032	0	0	0	0	0.00064	0	0	0.00014	0	6e-05	0	0	0	0	0
846	TR18996|c0_g3_i6|g.41747 FPKM=7.19 DESC=HSP83_IPONI,90.91%ID,E:1e-120,RecName: Full=Heat shock protein 83	22 kDa	0	0	0	0	3.1e-05	0	0	0	0	0	0	0	0	0	0	0	0	0	0	0	0	0	0	0	4.9e-05	0	0	0	0	6e-05	0	0	0	0	0
847	TR43597|c0_g1_i1|g.93424 FPKM=48.54 DESC=KASC1_ARATH,67.5%ID,E:5e-61,RecName: Full=3-oxoacyl-[acyl-carrier-protein] synthase I, chloroplastic	51 kDa	0	0	0	0	0	0	0	0	0	0	0	8.8e-05	6.1e-05	0.00012	8.6e-05	5.1e-05	7.4e-05	6e-05	0.00018	8.7e-05	0.00027	0.00065	0.00018	0.00031	7.4e-05	0	0.00039	0.00035	0	9.1e-05	0	0	0	0	0
848	TR3368|c0_g1_i2|g.7622 FPKM=262.24 DESC=MSBP2_ARATH,78.06%ID,E:3e-63,RecName: Full=Membrane steroid-binding protein 2	23 kDa	0	0	0	0	0	0.00026	0	0	0	0	0	0	0.00012	0.00043	0	5.1e-05	0	0	0.00018	0	0.00027	0	9.1e-05	0.00058	0	0	0	0	0	3e-05	0	0.00023	0.00032	0	0.00012
849	TR45862|c0_g1_i2|g.98500 FPKM=40.18 DESC=NILP3_ARATH,75.49%ID,E:4e-159,RecName: Full=Omega-amidase,chloroplastic	42 kDa	0	0	0	0	0.00022	0	0	0	0	0	0	0	0	0	0	5.1e-05	7.4e-05	6e-05	0	0.00012	0	0.00048	9.1e-05	0.00021	0.00022	0	0	7e-05	0	0.00027	0	4.6e-05	0	0	0.0002
850	TR10529|c0_g1_i1|g.23458 FPKM=108.61 DESC=VTI11_ARATH,70.73%ID,E:2e-54,RecName: Full=Vesicle transport v-SNARE 11	25 kDa	0.00033	0	0	0	3.1e-05	0	0	0	0	0	0.00036	0.00026	0.00024	6.2e-05	0	0.0002	0	0	0	0	0.0011	0	9.1e-05	5.2e-05	0	0	0	7e-05	0	6e-05	0	4.6e-05	4.6e-05	0	0.0002
851	TR35223|c1_g5_i3|g.76463 FPKM=166.70 DESC=CAMT3_ARATH,59.86%ID,E:7e-53,RecName: Full=Probable caffeoyl-CoA O-methyltransferase At4g26220	27 kDa	0	0	0	0	0.00025	5.2e-05	0	0	0	0	0	0	0	0	0.00014	0.00015	0	0	0	0.00023	0	0	0	0	0.00047	0	0	0	0	0.00021	0	0.00014	9.3e-05	0	0.0002
852	TR18885|c0_g1_i3|g.41545 FPKM=92.65 DESC=NA	41 kDa	0	0	0	0	0.00022	0.0001	0	0	0	0	0	0	0	0	0.00014	0	0	0	0	8.7e-05	0	0	0	0	0.00032	0	0	0	0	0.00036	0	0.00014	0.00019	0	0.00012
853	TR41202|c0_g1_i1|g.88643 FPKM=16.03 DESC=NA	26 kDa	0	0	0	0	0	0	0	0	0	0	0	8.8e-05	0.00012	0.00012	0	0	7.4e-05	0.00012	0	0	0.00011	0.00016	0	0	0	0	0	0	0	0	0	0	4.6e-05	0	0
854	TR8240|c2_g1_i1|g.18133 FPKM=83.76 DESC=RB11C_TOBAC,96.3%ID,E:4e-50,RecName: Full=Ras-related protein Rab11C	13 kDa	0	0	0	0	0	0	0	0	0	0	0.00024	0	0	6.2e-05	0	0	0	0	0	0	0.00011	0	0	0	2.5e-05	0	0	0	0	3e-05	0	0	0	0	0
855	TR18996|c0_g3_i5|g.41746 FPKM=7.19 DESC=HSP83_IPONI,90.91%ID,E:1e-120,RecName: Full=Heat shock protein 83	22 kDa	0	0	0	0	3.1e-05	0	0	0	0	0	0	0	0	0	0	0	0	0	0	0	0	0	0	0	2.5e-05	0	0	0	0	3e-05	0	0	0	0	0
856	TR9834|c0_g1_i1|g.21952 FPKM=173.29 DESC=PSB4_ARATH,80.35%ID,E:6e-136,RecName: Full=Proteasome subunit beta type-4	27 kDa	0	0	0	0	0	0	0	0	0	0	0	0	0	0	2.9e-05	0	0	0	0	0	0	0	0	0	0	0	0	0	0	3e-05	0	0	0	0	0
857	TR18766|c0_g1_i2|g.41337 FPKM=23.68 DESC=ETHE1_ARATH,83.33%ID,E:2e-39,RecName: Full=Persulfide dioxygenase ETHE1 homolog, mitochondrial	32 kDa	0	0	0	0	0.00015	0	0	0	0	0	6.1e-05	0	0.00042	0.00012	5.7e-05	0.0001	0	0.00042	0	5.8e-05	0.00011	0.00032	0.00018	0.00021	4.9e-05	0	0	7e-05	0	0.00015	0	4.6e-05	9.3e-05	0	7.9e-05
858	TR15985|c0_g2_i3|g.35343 FPKM=41.44 DESC=CC124_MOUSE,48.91%ID,E:1e-08,RecName: Full=Coiled-coil domain-containing protein 124	26 kDa	0	0	0	0	0.00018	0.00036	0	0	0	0.00019	0	0	0	0.00012	0	0.0001	0	6e-05	0.00012	8.7e-05	0.00022	0	0	0.00021	7.4e-05	0	0	0	0	0.00015	0	4.6e-05	9.3e-05	0	0.00043
859	TR6161|c2_g1_i1|g.13857 FPKM=18.38 DESC=NA	18 kDa	0	0.00015	0	0	0	5.2e-05	0	0	0	0	0	0	0.0003	0.00012	0	0.0001	0	0.00048	6.1e-05	0	0.00011	5.4e-05	9.1e-05	0.0001	0	0	0	0.00035	0	0	0	0	0.00019	0	0.00012
860	TR30105|c0_g2_i1|g.65281 FPKM=29.17 DESC=NA	13 kDa	0	0	0	0	9.2e-05	0.00036	0	0	0	0	0	0	0	0.00018	0.00011	0	0	0	0	8.7e-05	0.00011	0	0	0	0.00022	0	0	0	0	0.00021	0	0	9.3e-05	0	0.00043
861	TR5712|c0_g2_i5|g.12691 FPKM=44.43 DESC=VAC14_ARATH,60.87%ID,E:2e-60,RecName: Full=Protein VAC14 homolog	18 kDa	0	0	0	0	0.00012	0.0001	0	0	0	0	0	0	0	0	2.9e-05	0.0001	0	0	0	2.9e-05	0	0	0	0	4.9e-05	0	0	0	0	6e-05	0	9.3e-05	9.3e-05	0	3.9e-05
862	TR20024|c1_g2_i3|g.44128 FPKM=57.68 DESC=SYA_ARATH,67.15%ID,E:5e-53,RecName: Full=Alanine--tRNA ligase {ECO:0000255|HAMAP-Rule:MF_03133}	73 kDa	0	0	0	0	0.00028	0	0	0	0	0	0	0	0	0	0.00017	0	0	0	0	0.00035	0	0	0	0	0.00039	0	0	0	0	0.00051	0	0	0	0	0
863	TR24082|c0_g1_i1|g.53064 FPKM=14.52 DESC=FIMB5_ARATH,71.27%ID,E:0,RecName: Full=Fimbrin-5 {ECO:0000305}	85 kDa	0	0	0	0	0	0	0	0	0	0	0	0	0	0	5.7e-05	0	0	0	0	2.9e-05	0	0	0	0	4.9e-05	0	0	0	0	3e-05	0	0	0	0	0
864	TR31602|c0_g1_i1|g.68331 FPKM=0.91 DESC=PMA6_ARATH,85.47%ID,E:3e-73,RecName: Full=ATPase 6, plasma membrane-type	18 kDa	0.00022	0	0	0	0.00015	5.2e-05	0	0	0	0	0.00018	0	6.1e-05	0.00012	8.6e-05	0.0001	0	0.00018	0.00018	0.0002	0.00016	5.4e-05	0.00018	0.0001	4.9e-05	0.00022	0	0.00035	0.00012	0.00015	0	4.6e-05	0	0	0
865	TR7161|c0_g1_i5|g.15885 FPKM=247.15 DESC=QCR71_ARATH,75.42%ID,E:2e-47,RecName: Full=Cytochrome b-c1 complex subunit 7-1	16 kDa	0	0	0	0	0	0.00026	0	0.00013	0	9.6e-05	0	8.8e-05	0.00079	0.00018	0	0.00015	7.4e-05	0.00097	0.00012	0	5.4e-05	0	9.1e-05	5.2e-05	0	0	0	0	0.00012	0	0	9.3e-05	0.00023	0	0
866	TR29826|c0_g2_i6|g.64751 FPKM=52.23 DESC=MAO1_ARATH,85.98%ID,E:4e-59,RecName: Full=NAD-dependent malic enzyme 1, mitochondrial	70 kDa	0.00011	0	0	0	0	0	0	0	0	0	6.1e-05	0	0.00085	0.00025	0	5.1e-05	0	0.0006	0.00018	0	0.00016	0.00011	9.1e-05	0.00026	0	0	0	0.00042	0	3e-05	0	0	0.00019	0	0
867	TR10726|c0_g1_i1|g.23842 FPKM=71.07 DESC=P2SAF_ORYSJ,88.37%ID,E:3e-43,RecName: Full=Photosystem II stability/assembly factor HCF136, chloroplastic	46 kDa	0	0	0	0	0	5.2e-05	0	0	0	0	0	0	6.1e-05	6.2e-05	0	0.00026	0.00044	0.00024	0	0	0.00027	0.0011	0	0.00037	0	0	0	0	0	0	0	4.6e-05	0.00019	0	0
868	TR54914|c0_g1_i1|g.118331 FPKM=42.13 DESC=FUM1_ARATH,89.3%ID,E:1e-176,RecName: Full=Fumarate hydratase 1, mitochondrial	54 kDa	0.00022	0	0	0	0	0	0	0	0	0	6.1e-05	0	0.00079	0.00031	0	0.00015	0	0.00054	0.00024	0	0.00011	0	0.00036	0.00037	0	0	0	0.00056	0	0	0	0	0	0	0
869	TR48643|c0_g1_i3|g.104812 FPKM=2.87 DESC=NA	14 kDa	0	0	0	0	6.1e-05	0.0001	0	0	0	0	0	0	0	0	5.7e-05	5.1e-05	0	0	0	0.00012	0	0	0	0	9.8e-05	0	0	0	0	6e-05	0	0	0	0	0
870	TR24082|c0_g1_i4|g.53067 FPKM=14.52 DESC=FIMB5_ARATH,71.27%ID,E:0,RecName: Full=Fimbrin-5 {ECO:0000305}	85 kDa	0	0	0	0	0.00034	0	0	0	0	0	0	0	0	0	0.00029	0	0	0	0	0.00032	0	0	0	0	0.00042	0	0	0	0	0.00039	0	0	0	0	0
871	TR35223|c1_g5_i8|g.76466 FPKM=166.70 DESC=CAMT3_ARATH,59.86%ID,E:7e-53,RecName: Full=Probable caffeoyl-CoA O-methyltransferase At4g26220	21 kDa	0	0	0	0	0	0	0	0	0	0	0	0	0	0	0	0	0	0	0	0	0	0	0	0	7.4e-05	0	0	0	0	0	0	0	0	0	0
872	TR16774|c0_g2_i1|g.37010 FPKM=91.72 DESC=ATP4_IPOBA,75.53%ID,E:7e-95,RecName: Full=ATP synthase subunit delta', mitochondrial	22 kDa	0	0	0.00015	0	0	0.00021	0	0	0.00012	0	0	8.8e-05	0.00061	0.00018	0	0.00015	0	0.00054	0.00018	0	5.4e-05	0.00011	0.00018	0.0001	0	0	9.8e-05	7e-05	0.00012	3e-05	0	0.00014	0.00037	0	3.9e-05
873	TR36642|c0_g1_i1|g.79420 FPKM=110.37 DESC=IF4E2_ORYSJ,73.44%ID,E:2e-22,RecName: Full=Eukaryotic translation initiation factor isoform 4E-2	26 kDa	0	0	0	0	6.1e-05	0	0	0	0	0	0	0	0	0	5.7e-05	0	0	0	6.1e-05	0.00012	0	0	0	5.2e-05	0.00012	0	0	7e-05	0	0.00021	0	9.3e-05	0	0	0
874	TR7043|c0_g1_i3|g.15642 FPKM=33.23 DESC=EIF3J_XENLA,40.66%ID,E:3e-12,RecName: Full=Eukaryotic translation initiation factor 3 subunit J {ECO:0000255|HAMAP-Rule:MF_03009}	28 kDa	0	0	0	0	0.00018	0.00031	0	0	0.00012	0	0	0	0	0	5.7e-05	0.0002	0	0	0	2.9e-05	0	0	0	0	4.9e-05	0	0	0	0	0.00015	0	0.00028	0.00019	0	3.9e-05
875	TR38045|c1_g1_i1|g.82368 FPKM=60.88 DESC=FOLD2_ARATH,81.57%ID,E:4e-170,RecName: Full=Bifunctional protein FolD 2	32 kDa	0	0	0	0	0.00022	5.2e-05	0	0	0	0	0	0	0	0	0.00023	0	0	0	0	0.00032	0	0	0	0	0.00037	0	0	0	0	0.00042	0	4.6e-05	4.6e-05	0	3.9e-05
876	TR34663|c0_g1_i2|g.75319 FPKM=90.48 DESC=NA	20 kDa	0	0	0	0	0	5.2e-05	0	0	0	0	0	0	0	0	2.9e-05	0	0	0	0	0	0	0	0	0	9.8e-05	0	0	0	0	6e-05	0.00011	0.00028	0.00019	0	7.9e-05
877	TR25174|c1_g1_i1|g.55283 FPKM=7.09 DESC=CCR2_ARATH,31.4%ID,E:8e-18,RecName: Full=Cinnamoyl-CoA reductase 2	31 kDa	0	0	0	0	0.00034	0	0	0	0	0	0	0	0	0	0.00043	0	0	0	0	0.00023	0	0	0	0	0.00047	0	0	0	0	0.00024	0	4.6e-05	0	0	0
878	TR29568|c0_g1_i1|g.64238 FPKM=55.11 DESC=PAP6_ARATH,61.25%ID,E:1e-27,RecName: Full=Probable plastid-lipid-associated protein 6, chloroplastic	32 kDa	0	0	0	0	0	0	0	0	0	0	0	0	0	6.2e-05	0	0	0	0	0	0	0	5.4e-05	0	0	0	0	0	0	0	0	0	0	0.00014	0	0
879	TR16989|c0_g1_i2|g.37633 FPKM=17.35 DESC=PSD2B_ARATH,72.82%ID,E:3e-136,RecName: Full=26S proteasome non-ATPase regulatory subunit 2 homolog B	39 kDa	0	0	0	0	0	0	0	0	0	0	0	0	0	0	2.9e-05	0	0	0	0	0	0	0	0	0	0	0	0	0	0	0	0	0	0	0	0
880	TR53317|c0_g1_i3|g.115050 FPKM=1.42 DESC=CDC48_SOYBN,86.53%ID,E:0,RecName: Full=Cell division cycle protein 48 homolog	65 kDa	0	0	0	0	0	0	0	0	0	0	0	0	0	0	0	0	0	0	0	0	0	0	0	0	0	0	0	0	0	0	0	0	0	7.2e-05	0
881	TR49065|c0_g1_i1|g.105690 FPKM=20.50 DESC=VA714_ARATH,84.96%ID,E:3e-79,RecName: Full=Vesicle-associated membrane protein 714	25 kDa	0	0	0	0	0	0	0	0	0	0	0	0	0	0	0	0	0	0	0	0	0.00027	0	0	0	0	0	0	0	0	0	0	0	0	0	0
882	TR6403|c0_g1_i3|g.14472 FPKM=19.07 DESC=PPO_MALDO,39%ID,E:1e-10,RecName: Full=Polyphenol oxidase, chloroplastic	27 kDa	0	0.00015	0	0	0	5.2e-05	0	0	0	0.00019	0	0.00035	0.00012	6.2e-05	0	5.1e-05	0.00037	0.00012	0.00012	0	0	0.00038	9.1e-05	0.0001	0	0	9.8e-05	7e-05	0	0	0	0	0	0	0.00028
883	TR18458|c1_g2_i1|g.40803 FPKM=150.58 DESC=RS8_ORYSJ,87.3%ID,E:1e-94,RecName: Full=40S ribosomal protein S8	23 kDa	0	0	0	0	0.00015	0	0	0	0	0	0.00012	0	0	6.2e-05	0.00023	0.00015	0	0	6.1e-05	0.00014	0.00011	0	0	0	0.00022	0	0	0.00021	0	0	0	0.00019	0.00023	7.2e-05	3.9e-05
884	TR8225|c5_g1_i1|g.18028 FPKM=115.91 DESC=ATPG3_IPOBA,80.79%ID,E:0,RecName: Full=ATP synthase subunit gamma, mitochondrial	35 kDa	0	0	0	0	0	0.0001	0	0	0	0	6.1e-05	0	0.00042	0.00018	0	0.00036	0	0.00024	0.00012	0	5.4e-05	0	0.00018	5.2e-05	0	0	0	0.00028	0	3e-05	0	0.00023	0.00032	0	0
885	TR49623|c0_g1_i1|g.106843 FPKM=18.43 DESC=RAB7_SOYBN,83.42%ID,E:4e-114,RecName: Full=Ras-related protein Rab7	23 kDa	0	0	0	0	0	0	0	0	0	0	0.00097	0	0	0	0	0.0001	0	0	0	0	0.00091	5.4e-05	0	5.2e-05	0	0.00011	0	0.00014	0	3e-05	0	9.3e-05	4.6e-05	0	0
886	TR147|c0_g2_i2|g.422 FPKM=1.62 DESC=GSTX4_TOBAC,60%ID,E:2e-44,RecName: Full=Probable glutathione S-transferase	16 kDa	0	0	0	0	0.00018	0	0	0	0	0	0	0	0	0	0.00014	0	0	0	0	0.00017	0	0	0	0	0.00017	0	0	0	0	9.1e-05	0	9.3e-05	4.6e-05	0	0.00024
887	TR36767|c0_g1_i4|g.79604 FPKM=44.75 DESC=DDI1_PHANO,40.44%ID,E:5e-39,RecName: Full=DNA damage-inducible protein 1	45 kDa	0	0	0	0	0.00028	0	0	0	0	0	0	0	0	0	0.00017	0.0002	0	0	0	0.00012	0	0	0	0	0.00017	0	0	0	0	0.00021	0	0.00037	0.00037	0	0.00012
888	TR41818|c1_g1_i2|g.89900 FPKM=96.09 DESC=MTN2_ARATH,67.19%ID,E:7e-53,RecName: Full=5'-methylthioadenosine/S-adenosylhomocysteine nucleosidase 2	27 kDa	0	0	0	0	0.00049	5.2e-05	0	0	0	0	0	0	0	0	0.00014	0	0	0	0	0.00017	0	0	0	0	0.00022	0	0	0	0	0.00021	0	0.00023	0.00032	0	0.00036
889	TR35200|c0_g3_i1|g.76278 FPKM=18.66 DESC=NA	125 kDa	0	0	0	0	0	0	0	0	0	0	0.00012	0	0	0.0022	0	0	0	0	0	0	0	0	0	0.00026	0	0	0	0	0	3e-05	0	0	0	0	0
890	TR2627|c1_g1_i1|g.5873 FPKM=12.78 DESC=MTK1_ORYSJ,72.26%ID,E:0,RecName: Full=Methylthioribose kinase 1	47 kDa	0	0	0	0	0.00028	0	0	0	0	0	0	0	0	0	0.00029	0	0	0	0	0.00055	0	0	0	0	0.00029	0	0	0	0	0.00018	0	0	0	0	0
891	TR22343|c1_g4_i1|g.49318 FPKM=33.24 DESC=SPD1_PEA,72.58%ID,E:1e-54,RecName: Full=Spermidine synthase 1	31 kDa	0	0	0	0	0.00022	0	0	0	0	0	0	0	0	0	0.00023	0	0	0	0	5.8e-05	0	0	0	0	0.00022	0	0	0	0	0.00012	0	0	0	0	0.00043
892	TR38282|c1_g1_i1|g.82691 FPKM=57.84 DESC=IPO5_MOUSE,42.86%ID,E:4e-17,RecName: Full=Importin-5	65 kDa	0	0	0	0	6.1e-05	0	0	0	0	0	0	0	0	0	5.7e-05	0	0	0	0	0.00014	0	0	0	0	0.00015	0	0	0	0	0.00012	0	0	0	0	0
893	TR24193|c0_g1_i2|g.53329 FPKM=7.04 DESC=GUAA_AQUAE,54.96%ID,E:0,RecName: Full=GMP synthase [glutamine-hydrolyzing]	59 kDa	0	0	0	0	0.00012	0	0	0	0	0	0	0	0	0	0.00023	0	0	0	0	5.8e-05	0	0	0	0	0.00049	0	0	0	0	0.00045	0	0	0	0	0
894	TR32510|c0_g1_i1|g.70667 FPKM=83.53 DESC=PSD8A_ARATH,76.78%ID,E:3e-141,RecName: Full=26S proteasome non-ATPase regulatory subunit 8 homolog A	32 kDa	0	0	0	0	3.1e-05	0	0	0	0	0	0	0	0	0	2.9e-05	0	0	0	0	2.9e-05	0	0	0	0	0	0	0	0	0	3e-05	0	0	0	0	0
895	TR43695|c1_g3_i3|g.93540 FPKM=24.45 DESC=DHQSD_ARATH,70%ID,E:0,RecName: Full=Bifunctional 3-dehydroquinate dehydratase/shikimate dehydrogenase, chloroplastic	58 kDa	0	0	0	0	0	0	0	0	0	0	0	0	0	6.2e-05	0	0	0	0	0	0	0	5.4e-05	0	0	0	0	0	0	0	0	0	0	0	0	0.00016
896	TR2082|c0_g1_i10|g.4757 FPKM=112.18 DESC=CNBL3_ORYSJ,91.11%ID,E:6e-147,RecName: Full=Calcineurin B-like protein 3	26 kDa	0	0	0	0	0	0	0	0	0	0	0.00018	0	0	0	0	0.0001	0	0	0	0	0.00016	0	0	0	0	0	0	0	0	0	0	0	0	0	0
897	TR52879|c0_g1_i3|g.114098 FPKM=124.98 DESC=DJ1E_ARATH,54.27%ID,E:4e-118,RecName: Full=DJ-1 protein homolog E	38 kDa	0	0	0	0	0	0	0	0	0	0	0	0	0	0	0	0	0	0	0	2.9e-05	0	0	0	0	4.9e-05	0	0	0	0	3e-05	0	0	0	0	0
898	TR46694|c0_g1_i1|g.100154 FPKM=98.70 DESC=ODPA3_ARATH,78.01%ID,E:0,RecName: Full=Pyruvate dehydrogenase E1 component subunit alpha-3, chloroplastic	48 kDa	0	0	0	0	0	0	0	0	0	0	0	0	0	0	0	0	0	0	0	0	0	5.4e-05	0	5.2e-05	0	0	0	0	0	0	0	0	0	0	0
899	TR10414|c1_g3_i1|g.23162 FPKM=51.21 DESC=PHB3_ARATH,86.82%ID,E:4e-137,RecName: Full=Prohibitin-3, mitochondrial	30 kDa	0	0	0	0	0	0.00036	0	0	0	0	0	0	0.00048	0.00012	0	0.00015	0	0.00073	6.1e-05	0	0	0	0.00027	0.0001	0	0	0	0.00014	0	0	0	0.00023	0.00032	0	0
900	TR32882|c0_g4_i3|g.71381 FPKM=80.75 DESC=LGUC_ARATH,89.62%ID,E:9e-111,RecName: Full=Probable lactoylglutathione lyase, chloroplast	41 kDa	0	0	0	0	0	0	0	0	0	9.6e-05	0	0	0	0	2.9e-05	0	7.4e-05	0	0	2.9e-05	0	0.00081	0	0.00052	7.4e-05	0	0	0	0	3e-05	0	0	0	0	0.00047
901	TR5393|c1_g2_i6|g.12099 FPKM=28.86 DESC=ACY1_MOUSE,43.32%ID,E:1e-105,RecName: Full=Aminoacylase-1	50 kDa	0	0	0	0	0	0	0	0	0	0	0	0	0.00024	0.00098	0	5.1e-05	0	0.00012	0.0003	0	5.4e-05	0	9.1e-05	0.00052	0	0	0	0	0	0	0	9.3e-05	0.00014	0	0
902	TR32510|c0_g1_i2|g.70668 FPKM=83.53 DESC=PSD8A_ARATH,76.78%ID,E:3e-141,RecName: Full=26S proteasome non-ATPase regulatory subunit 8 homolog A	32 kDa	0	0	0	0	0.00022	0.0001	0	0	0	0	0	0	0	0	0.00017	0.0002	0	0	6.1e-05	0.00023	0	0	0	0	0.00027	0	0	7e-05	0	0.00015	0	0.00037	0.00014	0	0
903	TR31490|c1_g2_i2|g.68153 FPKM=24.78 DESC=ICDHP_ARATH,81.79%ID,E:0,RecName: Full=Isocitrate dehydrogenase [NADP], chloroplastic/mitochondrial	40 kDa	0	0	0	0	0	0	0	0	0	0	0	0	0.00012	6.2e-05	0	0	0	6e-05	0	0	0	0.00016	0	0.00021	0	0	0	0.00021	0	0	0	0	0	0	0.00028
904	TR41094|c0_g1_i1|g.88451 FPKM=15.37 DESC=HS90A_RABIT,39.26%ID,E:2e-114,RecName: Full=Heat shock protein HSP 90-alpha	60 kDa	0	0	0	0	0	0	0	0	0	0	0	0	0.00048	0	0	0.0001	0	0.00042	0.00024	0	0	5.4e-05	0.00045	0.00016	0	0	0	0.00042	0	0	0	0	0	0	0
905	TR26605|c1_g1_i5|g.58202 FPKM=55.23 DESC=KPYC_SOLTU,39.42%ID,E:1e-38,RecName: Full=Pyruvate kinase, cytosolic isozyme	28 kDa	0	0	0	0	6.1e-05	0	0	0	0	0	0	0	0	0	2.9e-05	0	0	0	0	8.7e-05	0	0	0	0	7.4e-05	0	0	0	0	0.00012	0	0	9.3e-05	0	3.9e-05
906	TR52024|c0_g1_i2|g.112320 FPKM=5.85 DESC=RLGP1_ORYSJ,87.67%ID,E:7e-137,RecName: Full=Ras-related protein RGP1	25 kDa	0	0	0	0	0	0	0	0	0	0	0.00024	0	0	0	0	0	0	0	0	0	0.00027	0	0	5.2e-05	0	0	0	0	0	0	0	4.6e-05	0	0	7.9e-05
907	TR41818|c1_g1_i1|g.89899 FPKM=96.09 DESC=MTN2_ARATH,67.19%ID,E:7e-53,RecName: Full=5'-methylthioadenosine/S-adenosylhomocysteine nucleosidase 2	27 kDa	0	0	0	0	0	0	0	0	0	0	0	0	0	0	0	0	0	0	0	0	0	0	0	0	2.5e-05	0	0	0	0	3e-05	0	0	4.6e-05	0	0
908	TR44819|c0_g1_i5|g.96494 FPKM=235.89 DESC=DHSO_ARATH,83.95%ID,E:0,RecName: Full=Sorbitol dehydrogenase	37 kDa	0	0	0	0	0	0	0	0	0	0	0	0	0	0	2.9e-05	0	0	0	0	2.9e-05	0	0	0	0	4.9e-05	0	0	0	0	0	0	0	0	0	0
909	TR24082|c0_g1_i3|g.53066 FPKM=14.52 DESC=FIMB5_ARATH,71.27%ID,E:0,RecName: Full=Fimbrin-5 {ECO:0000305}	86 kDa	0	0	0	0	3.1e-05	0	0	0	0	0	0	0	0	0	0	0	0	0	0	2.9e-05	0	0	0	0	0	0	0	0	0	3e-05	0	0	0	0	0
910	TR56017|c2_g2_i8|g.120434 FPKM=90.74 DESC=SYGM1_ARATH,79.59%ID,E:0,RecName: Full=Glycine--tRNA ligase 1, mitochondrial	79 kDa	0	0	0	0	0	0	0	0	0	0	0	0	0	0	0	0	0	0	0	0	0	0	0	0	4.9e-05	0	0	0	0	0	0	0	0	0	0
911	TR36310|c0_g3_i1|g.78693 FPKM=117.40 DESC=NA	18 kDa	0	0	0	0	6.1e-05	0.00031	0.00023	0	0.00025	0	6.1e-05	0	0	0	0.00014	0.00015	0	6e-05	6.1e-05	0.00012	5.4e-05	0	0	5.2e-05	2.5e-05	0	0	0.00014	0.00012	6e-05	0	0.00051	0.00023	0	7.9e-05
912	TR25506|c0_g1_i1|g.56096 FPKM=36.19 DESC=NA	30 kDa	0	0	0	0	6.1e-05	0.0001	0	0	0	0	0	0.00018	0.00012	6.2e-05	0	0.0001	0.0003	6e-05	0	0	5.4e-05	0.00043	0	0.00016	2.5e-05	0	0.00029	0	0	6e-05	0	0.00019	0.00014	0	0
913	TR23124|c0_g1_i1|g.50791 FPKM=134.18 DESC=PRS2_SOLTU,42.77%ID,E:4e-38,RecName: Full=Pathogenesis-related protein STH-2	20 kDa	0	0	0	0	0.00025	5.2e-05	0	0	0	0	0	0	0	0	0.00017	0	0	6e-05	6.1e-05	0.00017	0.00011	0	0	5.2e-05	0.0002	0	0	0	0	0.00024	0	0.00019	4.6e-05	0	7.9e-05
914	TR2870|c0_g1_i2|g.6385 FPKM=63.55 DESC=Y2766_ARATH,83.77%ID,E:3e-145,RecName: Full=Uncharacterized protein At2g37660, chloroplastic	32 kDa	0	0	0	0	0	0.00016	0	0	0	0	0	8.8e-05	0	0	0	5.1e-05	7.4e-05	0	6.1e-05	5.8e-05	0	0.00048	0	0.00026	0	0	0	0	0	0	0	0	0	0	0
915	TR49394|c1_g10_i1|g.106408 FPKM=52.39 DESC=RB11D_TOBAC,85.9%ID,E:4e-94,RecName: Full=Ras-related protein Rab11D	18 kDa	0	0	0	0	0	0	0	0	0	0	0.00018	0	0	0	2.9e-05	5.1e-05	0	0	0	0	0.00043	0	0	0	0	0	0	0	0	3e-05	0	4.6e-05	0	0	0.00012
916	TR45140|c0_g1_i1|g.97232 FPKM=9.59 DESC=GMPPA_DICDI,42.82%ID,E:6e-115,RecName: Full=Mannose-1-phosphate guanyltransferase alpha	46 kDa	0	0	0	0	0.00034	0	0	0	0	0	0	0	0	0	0.0002	0	0	0	0	0.00035	0	0	0	0	0.00032	0	0	0	0	0.00042	0	4.6e-05	9.3e-05	0	3.9e-05
917	TR42972|c0_g1_i3|g.92213 FPKM=10.79 DESC=MDHC_ORYSJ,85.02%ID,E:4e-117,RecName: Full=Malate dehydrogenase, cytoplasmic	38 kDa	0	0	0	0	3.1e-05	0	0	0	0	0	0	0	0	0	2.9e-05	0	0	0	0	2.9e-05	0	0	0	0	0	0	0	0	0	6e-05	0	4.6e-05	0	0	7.9e-05
918	TR38282|c1_g2_i2|g.82692 FPKM=22.40 DESC=IPO5_MOUSE,30.83%ID,E:3e-23,RecName: Full=Importin-5	44 kDa	0	0	0	0	9.2e-05	0	0	0	0	0	0	0	0	0	0	0	0	0	0	5.8e-05	0	0	0	0	0.00025	0	0	0	0	6e-05	0	0	0	0	0
919	TR19695|c0_g2_i1|g.43325 FPKM=20.12 DESC=UBE12_WHEAT,81.07%ID,E:0,RecName: Full=Ubiquitin-activating enzyme E1 2	52 kDa	0	0	0	0	0.00018	0	0	0	0	0	0	0	0	0	0.00029	0	0	0	0	0.00029	0	0	0	0	7.4e-05	0	0	0	0	0.00018	0	0	0	0	0
920	TR44692|c0_g3_i2|g.96119 FPKM=5.18 DESC=PDI_MEDSA,81.82%ID,E:3e-34,RecName: Full=Protein disulfide-isomerase	12 kDa	0	0	0	0	0	0	0	0	0	0	0	0	0	0	0	0	0	0	0	0	0	0	0	0.0001	0	0	0	0	0	0	0	0	0	0	0
921	TR29826|c0_g2_i2|g.64747 FPKM=52.23 DESC=MAO1_ARATH,85.98%ID,E:4e-59,RecName: Full=NAD-dependent malic enzyme 1, mitochondrial	70 kDa	0	0	0	0	0	0	0	0	0	0	0	0	0	0	0	0	0	0	0	0	0	0	0	5.2e-05	0	0	0	0	0	0	0	0	0	0	0
922	TR24193|c0_g1_i1|g.53328 FPKM=7.04 DESC=GUAA_AQUAE,54.96%ID,E:0,RecName: Full=GMP synthase [glutamine-hydrolyzing]	59 kDa	0	0	0	0	0	0	0	0	0	0	0	0	0	0	0	0	0	0	0	0	0	0	0	0	2.5e-05	0	0	0	0	0	0	0	0	0	0
923	TR26109|c0_g1_i1|g.57175 FPKM=166.97 DESC=GRP2_NICSY,70.37%ID,E:1e-31,RecName: Full=Glycine-rich protein 2	13 kDa	0.00011	0	0	0	9.2e-05	0.00026	0.00012	0	0	0	0	0	0	0	5.7e-05	5.1e-05	0	6e-05	0	5.8e-05	0.00022	0.00011	0	5.2e-05	9.8e-05	0.00011	9.8e-05	0	0	6e-05	0.00011	0.00019	0.00014	0	0
924	TR14869|c0_g1_i1|g.32721 FPKM=2.39 DESC=NA	11 kDa	0.00011	0	0	0.00012	0	0.00016	0	0	0.00012	0.00038	0.00012	0	0	0	0	0.0002	0.00022	0	0.00024	0	0.00022	0	0	5.2e-05	0	0	9.8e-05	0.00014	0	6e-05	0	0	0.00028	7.2e-05	0.00016
925	TR30435|c1_g3_i5|g.65989 FPKM=229.35 DESC=NA	12 kDa	0	0	0	0.00012	0	0.00026	0	0	0.00012	0	0	0	0	0.00018	5.7e-05	0.00015	0	6e-05	0.00018	5.8e-05	0.00011	0	0.00018	0.00016	7.4e-05	0	0.00029	0.00028	0.00035	0	0	0.00014	0.00019	0	7.9e-05
926	TR1096|c0_g1_i5|g.2557 FPKM=170.01 DESC=BLC_CITFR,37.18%ID,E:6e-21,RecName: Full=Outer membrane lipoprotein Blc	24 kDa	0	0	0	0	0	5.2e-05	0	0	0	9.6e-05	0.0003	8.8e-05	0.00012	0.00031	2.9e-05	5.1e-05	0	0.00012	6.1e-05	2.9e-05	0.00048	0	0	0.00021	7.4e-05	0	0	0	0.00012	0.00012	0	0.00019	0.00014	0	3.9e-05
927	TR35337|c0_g1_i2|g.76715 FPKM=23.32 DESC=NA	58 kDa	0	0	0	0	9.2e-05	0.00016	0	0	0	0	6.1e-05	0	0	0	0.00011	0.0001	0	0	0	8.7e-05	0	0	0	0	0.00015	0	0	0.00014	0	0.00021	0	0.00037	0.00046	0	0
928	TR34755|c0_g2_i1|g.75446 FPKM=31.90 DESC=NA	90 kDa	0	0	0	0	0	0	0	0	0	0	0	0	0.00024	0	0	5.1e-05	0.00015	0.00012	0.00012	0	0.00011	0.00081	0	0.00021	0	0	0	0	0	3e-05	0	0	0	0	0
929	TR53203|c0_g2_i2|g.114869 FPKM=62.09 DESC=IF2A_SCHPO,55.47%ID,E:3e-94,RecName: Full=Eukaryotic translation initiation factor 2 subunit alpha	32 kDa	0	0	0	0	0.00018	0	0	0	0	0	0	0	0	0	0.00023	5.1e-05	0	0	0	0.00023	0	0	0	5.2e-05	0.00027	0	9.8e-05	0.00014	0	0.00024	0	0.00028	9.3e-05	0	7.9e-05
930	TR49065|c0_g1_i2|g.105691 FPKM=20.50 DESC=VA714_ARATH,84.96%ID,E:3e-79,RecName: Full=Vesicle-associated membrane protein 714	25 kDa	0	0	0	0	0	0	0	0	0	0	0.00085	0	0	6.2e-05	5.7e-05	0	0	0	0	0	0.0007	0	0	0	0	0	0	7e-05	0	6e-05	0	0	0	0	0
931	TR1862|c0_g1_i1|g.4338 FPKM=20.74 DESC=ODP21_ARATH,68.97%ID,E:0,RecName: Full=Dihydrolipoyllysine-residue acetyltransferase component 1 of pyruvate dehydrogenase complex, mitochondrial	68 kDa	0	0	0	0	0	0	0	0	0	0	0	0	0.00067	0.00012	0	0.0001	0	0.00067	6.1e-05	0	0	0.00016	0.00027	0.0001	0	0	0	0.00035	0	0	0	9.3e-05	0.00014	0	0
932	TR23226|c0_g1_i1|g.51051 FPKM=6.76 DESC=RSC5_DICDI,30.17%ID,E:4e-29,RecName: Full=Random slug protein 5	31 kDa	0	0	0	0	6.1e-05	0	0	0	0	0	0	0	0	0	0.00017	0	0	0	0	0.00012	0.00016	0	0	5.2e-05	0.00027	0	0	0	0	0.00033	0	0.00028	0.00037	0	0
933	TR36767|c0_g4_i2|g.79610 FPKM=80.91 DESC=TCPE2_AVESA,77.78%ID,E:7e-12,RecName: Full=T-complex protein 1 subunit epsilon	59 kDa	0	0	0	0	0.00015	0	0	0	0	0	0	0	0	0	0.00043	0	0	0	0	0.00035	0	0	0	0	0.00051	0	0	0	0	0.00027	0	0	0	0	0
934	TR42244|c1_g1_i2|g.90662 FPKM=8.80 DESC=NA	119 kDa	0	0	0	0	0.00018	0	0	0	0	0	0	0	0	0	0.00023	0	0	0	0	0.00014	0	0	0	0	0.00061	0	0	0	0	0.00039	0	0	0	0	0
935	TR54810|c1_g1_i6|g.118116 FPKM=26.82 DESC=SYFB_ARATH,65.18%ID,E:0,RecName: Full=Probable phenylalanine--tRNA ligase beta subunit	68 kDa	0	0	0	0	0.0004	0	0	0	0	0	0	0	0	0	0.00029	0	0	0	0	0.00023	0	0	0	0	0.00042	0	0	0	0	0.00024	0	0	0	0	0
936	TR45862|c0_g1_i4|g.98502 FPKM=40.18 DESC=NILP3_ARATH,75.49%ID,E:4e-159,RecName: Full=Omega-amidase,chloroplastic	38 kDa	0	0	0	0	0	0	0	0	0	0	0	0	0	0	0	0	0	0	0	2.9e-05	0	0	0	0	4.9e-05	0	0	0	0	0	0	0	0	0	0
937	TR44681|c0_g1_i1|g.96060 FPKM=59.58 DESC=MMSA_ARATH,74.63%ID,E:5e-170,RecName: Full=Methylmalonate-semialdehyde dehydrogenase [acylating], mitochondrial	57 kDa	0.00011	0	0	0	0	0	0	0	0	0	0	0	0.00054	0.00018	0	0.0001	0	0.00024	0	0	0	0	0.00027	0.00021	0	0	0	0.00028	0	0	0	0	4.6e-05	0	0.00043
938	TR48643|c0_g1_i2|g.104811 FPKM=2.87 DESC=NA	16 kDa	0	0	0	0	0.00043	0.00016	0	0	0	0	0	0	0	0	0.00023	0.0001	0	0	6.1e-05	0.00026	0	0	0	0	0.00012	0	0	7e-05	0	0.00033	0	4.6e-05	0	0	3.9e-05
939	TR55367|c0_g1_i5|g.119191 FPKM=160.94 DESC=NA	38 kDa	0	0	0	0	0	0.00021	0	0	0	0	0.00018	0	0	0	0	0	0	0	0	0	0.00016	0	0	5.2e-05	0	0	0	0	0	0.00015	0	0	0	0	0.00016
940	TR36432|c0_g6_i1|g.79028 FPKM=67.02 DESC=NA	46 kDa	0	0	0	0	0.00031	0.00036	0	0	0.00012	0	0	0	0	0	0.00011	5.1e-05	0	0	0	0.00017	0	0	0	0	0.0002	0	0	0	0	0.00021	0	0.00023	0.00037	0	0.00016
941	TR42159|c0_g1_i1|g.90600 FPKM=120.71 DESC=PSB5_SPIOL,81.82%ID,E:4e-152,RecName: Full=Proteasome subunit beta type-5	35 kDa	0	0	0	0	0.00034	0.0001	0	0	0	9.6e-05	0	0	0	0	0.0002	0	0	0	0	0.00026	0	0	0	0	0.00027	0	0	0	0	0.00024	0.00011	0.00014	4.6e-05	0	0
942	TR4054|c1_g1_i1|g.8950 FPKM=29.31 DESC=HSP12_MEDSA,71.26%ID,E:5e-62,RecName: Full=18.2 kDa class I heat shock protein	16 kDa	0	0	0	0	3.1e-05	0.0001	0	0	0	0	0	0	0	0	0	0	0	0	0	0	0.00022	0	9.1e-05	0.0001	4.9e-05	0	0	0	0	0	0	0.00019	9.3e-05	0	0
943	TR14495|c2_g2_i2|g.31971 FPKM=24.85 DESC=OOPDA_ARATH,66.06%ID,E:9e-114,RecName: Full=Organellar oligopeptidase A, chloroplastic/mitochondrial	45 kDa	0	0	0	0	0.00012	0.00016	0	0	0	0	0	0	0	0	2.9e-05	0	0	0	0	2.9e-05	0	0.00011	0	0	0	0	0	0	0	3e-05	0	4.6e-05	9.3e-05	0	3.9e-05
944	TR47127|c0_g1_i1|g.101173 FPKM=11.73 DESC=SYH_ORYSJ,41.94%ID,E:2e-57,RecName: Full=Histidine--tRNA ligase	102 kDa	0	0	0	0	0.00012	0	0	0	0	0	0	0	0	0	0.00029	0	0	0	0	0.00026	0	0	0	0	0.00051	0	0	0	0	0.0003	0	0	0	0	0
945	TR48518|c0_g5_i2|g.104429 FPKM=311.24 DESC=TBB1_ARATH,96.75%ID,E:0,RecName: Full=Tubulin beta-1 chain	55 kDa	0	0	0	0	9.2e-05	0	0	0	0	0	0	0	0	0	5.7e-05	0	0	0	0	8.7e-05	0	0	0	0	4.9e-05	0	0	0	0	6e-05	0	0	0	0.00014	0
946	TR20717|c0_g1_i4|g.45750 FPKM=19.93 DESC=IPYR_MAIZE,85.58%ID,E:4e-57,RecName: Full=Soluble inorganic pyrophosphatase	23 kDa	0	0	0	0	0	0	0	0	0	0	0	0	0	0	0	0	0	0	0	5.8e-05	0	0	0	0	2.5e-05	0	0	0	0	3e-05	0	4.6e-05	0	0	0
947	TR5921|c0_g1_i1|g.13341 FPKM=57.70 DESC=RISA_SCHPO,51.24%ID,E:1e-60,RecName: Full=Riboflavin synthase	35 kDa	0	0	0	0	0	0	0	0	0	0	0	0	0	0	0	0	0	0	0	0	5.4e-05	0	0	5.2e-05	0	0	0	7e-05	0	0	0	0	0	0	0
948	TR35200|c0_g3_i3|g.76281 FPKM=18.66 DESC=NA	125 kDa	0	0	0	0	0	0	0	0	0	0	0	0	0	6.2e-05	0	0	0	0	0	0	0	0	0	0	0	0	0	0	0	0	0	0	0	0	0
949	TR8491|c0_g5_i1|g.18694 FPKM=27.23 DESC=FABI_BRANA,86.29%ID,E:3e-59,RecName: Full=Enoyl-[acyl-carrier-protein] reductase [NADH], chloroplastic	12 kDa	0	0.00015	0	0	0	0.0001	0	0	0	0	6.1e-05	0.00018	0.00012	0.00012	0	5.1e-05	0.00015	0.00018	6.1e-05	2.9e-05	0.00011	0.00011	0	0	4.9e-05	0	0	0	0	6e-05	0.00011	4.6e-05	4.6e-05	0	7.9e-05
950	TR56239|c0_g1_i3|g.121060 FPKM=19.88 DESC=DHAS_SYNY3,51.67%ID,E:2e-113,RecName: Full=Aspartate-semialdehyde dehydrogenase	41 kDa	0	0	0	0	0	0	0	0	0	0	0	8.8e-05	0.00018	0.00012	0	0.0001	0.00015	6e-05	0.00012	5.8e-05	0.00022	0.00065	9.1e-05	0.00047	2.5e-05	0	9.8e-05	7e-05	0	0	0	0	4.6e-05	0	7.9e-05
951	TR33669|c0_g3_i2|g.73145 FPKM=61.06 DESC=MSRA4_ORYSJ,83.33%ID,E:7e-42,RecName: Full=Peptide methionine sulfoxide reductase A4, chloroplastic	31 kDa	0	0	0	0	6.1e-05	5.2e-05	0	0	0	0	0	0	6.1e-05	0	0	0.0002	0.00037	0.00012	0.00024	0.00012	0.00011	0.00043	0.00018	0.00021	4.9e-05	0	0	0	0	0.00015	0	0.00019	0	0	0
952	TR11817|c0_g1_i4|g.26098 FPKM=13.56 DESC=NA	67 kDa	0	0	0	0	0	0	0	0	0	0	0	0.00044	0.00024	0.00018	0	0.0001	0.00059	0.00018	0.00024	0	0	0.00054	0	0.00021	0	0	9.8e-05	0	0	6e-05	0	4.6e-05	4.6e-05	0	0
953	TR48829|c0_g1_i1|g.105184 FPKM=22.50 DESC=RABF1_ARATH,82.18%ID,E:3e-111,RecName: Full=Ras-related protein RABF1	22 kDa	0	0	0	0	0.00012	0	0	0	0	0	0.0003	0	0	0.00012	5.7e-05	0.00015	0	0	6.1e-05	8.7e-05	0.00081	0	0	0	4.9e-05	0	0	0	0	0.00015	0	0	0	0	0.0002
954	TR41541|c0_g1_i1|g.89361 FPKM=38.57 DESC=CP20B_ARATH,80.21%ID,E:2e-48,RecName: Full=Peptidyl-prolyl cis-trans isomerase CYP20-2, chloroplastic	28 kDa	0	0	0	0	0	0	0	0	0	0	0	0	0	0	5.7e-05	0	7.4e-05	0	0	2.9e-05	0.00011	0.00075	0	0.00058	9.8e-05	0	0	0	0	6e-05	0	0	0	0	0
955	TR1692|c0_g1_i1|g.3901 FPKM=7.50 DESC=NA	17 kDa	0	0	0	0	0.00012	0	0	0	0.00012	0.00096	0	0	0	0.00012	8.6e-05	0	0	0	0	0.00012	0	0	0	0.00016	9.8e-05	0	0	0	0	0.00015	0	0	0	0	0.00055
956	TR24926|c0_g2_i1|g.54771 FPKM=47.75 DESC=SDL5A_SOYBN,88.34%ID,E:0,RecName: Full=Dynamin-related protein 5A	72 kDa	0	0	0	0	3.1e-05	0	0	0	0	0	0	0	0	0.00018	0.0002	0	0	0	0.00024	8.7e-05	0.00011	0	0	0.00042	0.00012	0	0	7e-05	0	9.1e-05	0	0	0	0	0
957	TR1599|c0_g1_i2|g.3639 FPKM=32.07 DESC=NPL42_ARATH,76.3%ID,E:2e-69,RecName: Full=NPL4-like protein 2	46 kDa	0	0	0	0	0.00018	0	0	0	0	0	0	0	0	0	0.00017	0	0	0	0	8.7e-05	0	0	0	0	0.00034	0	0	0	0	0.00033	0	0	0	0	0
958	TR50887|c0_g1_i1|g.109894 FPKM=29.06 DESC=TCPD_ARATH,87.9%ID,E:0,RecName: Full=T-complex protein 1 subunit delta {ECO:0000303|PubMed:11599560}	62 kDa	0	0	0	0	0.00022	0	0	0	0	0	0	0	0	0	0.00029	0	0	0	0	0.00026	0	0	0	0	0.00039	0	0	0	0	0.00024	0	4.6e-05	4.6e-05	0	0
959	TR47927|c0_g1_i1|g.103122 FPKM=87.73 DESC=INVA_VIGRR,69.71%ID,E:0,RecName: Full=Acid beta-fructofuranosidase	82 kDa	0	0	0	0	0	0	0	0	0	0	0.0018	0	0.00012	0.00037	0	0.0001	0	0	0	0	0.00011	0	0	0	0	0	0	0	0	0	0	0	4.6e-05	0	0
960	TR35984|c3_g2_i3|g.78099 FPKM=80.29 DESC=COB21_ARATH,89.38%ID,E:0,RecName: Full=Coatomer subunit beta'-1	89 kDa	0	0	0	0	0.00031	0	0	0	0	0	0	0	0	0	0.00037	0	0	0	0	0.00017	0	0	0	0	0.00032	0.00011	0	7e-05	0	0.00021	0	0	0	0	0
961	TR35063|c1_g1_i1|g.76067 FPKM=37.95 DESC=COPA2_ARATH,81.54%ID,E:0,RecName: Full=Coatomer subunit alpha-2	137 kDa	0	0	0	0	3.1e-05	0	0	0	0	0	0	0	0	0	0.00026	0	0	0	0	0.00038	0	0	0	0	0.00044	0	0	0.00021	0	0	0	0	0	0	0
962	TR56025|c1_g2_i3|g.120470 FPKM=472.67 DESC=ADT1_GOSHI,93.75%ID,E:1e-70,RecName: Full=ADP,ATP carrier protein 1, mitochondrial	22 kDa	0.00033	0.0003	0.00015	0	0	0	0	0.00013	0	9.6e-05	0	0	0.00048	6.2e-05	0	0	0	0.00024	0	0	0	0.00011	0.00018	0.00021	0	0.00022	9.8e-05	0.00042	0.00023	0.00015	0.00021	9.3e-05	4.6e-05	0	0
963	TR49842|c0_g1_i2|g.107240 FPKM=79.13 DESC=CISY_DAUCA,85.74%ID,E:0,RecName: Full=Citrate synthase, mitochondrial	53 kDa	0	0	0	0	0	0	0	0	0	0	6.1e-05	0	0.00054	0.00012	2.9e-05	0	0	0.00036	6.1e-05	0	0.00022	5.4e-05	0.00018	0.00026	0	0.00011	0	0.00049	0	6e-05	0	0.00019	9.3e-05	0	3.9e-05
964	TR1372|c0_g3_i1|g.3206 FPKM=17.18 DESC=PDE2_CROAD,40.7%ID,E:2e-81,RecName: Full=Venom phosphodiesterase 2	59 kDa	0	0	0	0	6.1e-05	5.2e-05	0	0	0	0.00029	0.00018	0	0	0.00012	0	0.00015	0	0	0	0	0.00043	0	0	0.00016	2.5e-05	0	0	0	0	6e-05	0	4.6e-05	0.00014	0	0.00039
965	TR35080|c0_g1_i1|g.76181 FPKM=193.85 DESC=SNAA_VITVI,69.85%ID,E:5e-137,RecName: Full=Alpha-soluble NSF attachment protein	36 kDa	0	0	0	0	3.1e-05	0	0	0	0	0	0.00012	0	0	0	8.6e-05	0.00026	0	0	0.00012	5.8e-05	0.00027	0	0	0.00031	0.0002	0	0	0	0.00023	0.00015	0	0.00023	9.3e-05	0	0
966	TR33319|c2_g1_i1|g.72382 FPKM=32.84 DESC=HIBC6_ARATH,71.97%ID,E:0,RecName: Full=3-hydroxyisobutyryl-CoA hydrolase-like protein 3, mitochondrial	46 kDa	0	0	0	0	0.00015	0	0	0	0	0.00019	0	0	0	0	2.9e-05	0	0	6e-05	0	0.00017	0	0.00011	0	0	0.00027	0	0	0	0	0.00021	0	0	0	0	0.00051
967	TR18872|c2_g3_i1|g.41454 FPKM=27.29 DESC=HOL3_ARATH,61.54%ID,E:9e-82,RecName: Full=Probable thiol methyltransferase 2	21 kDa	0	0	0	0	3.1e-05	5.2e-05	0	0	0	0	6.1e-05	0	0	0	0.00017	5.1e-05	0	0	0	0.00014	0	0	0	0	0	0	0	0	0	3e-05	0	4.6e-05	4.6e-05	0	0
968	TR27246|c0_g2_i1|g.59356 FPKM=3.13 DESC=LEA14_SOYBN,57.36%ID,E:1e-51,RecName: Full=Desiccation protectant protein Lea14 homolog	18 kDa	0	0	0	0	9.2e-05	0	0	0	0	0	0	0	0	0	0	0	0	0	0	0	0	0	0	0	0.00025	0	0	0	0	9.1e-05	0	4.6e-05	0	0	3.9e-05
969	TR47921|c0_g2_i1|g.103091 FPKM=40.20 DESC=SUV39_DROME,100%ID,E:5e-14,RecName: Full=Histone-lysine N-methyltransferase Su(var)3-9	51 kDa	0	0	0	0	0.00031	0	0	0	0	0	0	0	0	0	0.00026	0	0	0	0	0.00026	0	0	0	0	0.00042	0	0	0.00014	0	0.00018	0	0	0	0	0
970	TR26987|c1_g1_i6|g.58934 FPKM=91.84 DESC=PRS7_ORYSJ,97.42%ID,E:0,RecName: Full=26S protease regulatory subunit 7	48 kDa	0	0	0	0	0.00025	0	0	0	0	0	0	0	0	0	0.00034	0	0	0	0	0.00035	0	0	0	0	0.00049	0	0	7e-05	0	6e-05	0	0	0	0	0
971	TR34068|c0_g4_i4|g.74012 FPKM=156.72 DESC=AAT3_ARATH,80.96%ID,E:0,RecName: Full=Aspartate aminotransferase 3, chloroplastic	51 kDa	0	0	0	0	0	0	0	0	0	0	0	0	0	0	0	0	0	0	0	0	0	0	0	5.2e-05	9.8e-05	0	0	0	0	3e-05	0	0	0	0	0
972	TR16396|c0_g1_i7|g.36307 FPKM=170.71 DESC=CXXS1_ARATH,57.89%ID,E:2e-28,RecName: Full=Thioredoxin-like protein CXXS1	15 kDa	0	0	0	0	0.00012	0.0001	0.00012	0	0	9.6e-05	6.1e-05	0	0	6.2e-05	8.6e-05	5.1e-05	7.4e-05	6e-05	6.1e-05	5.8e-05	0.00022	5.4e-05	9.1e-05	5.2e-05	9.8e-05	0	0	0.00014	0.00012	9.1e-05	0.00011	0.00028	0.00014	7.2e-05	7.9e-05
973	TR27569|c0_g1_i2|g.60042 FPKM=71.82 DESC=NA	21 kDa	0	0	0	0	0	0.00026	0	0	0.00012	9.6e-05	0	0.00018	0.00036	0.00012	0	0.00031	0.00015	0.0003	0.00018	0	0	0.00022	0.00018	0.00016	0	0	9.8e-05	0	0	0	0	0.00019	0.00023	0	0
974	TR46227|c0_g1_i1|g.99280 FPKM=0.15 DESC=TLP_ACTDE,77.94%ID,E:3e-110,RecName: Full=Thaumatin-like protein	25 kDa	0	0	0	0	0	0.00021	0	0	0	0	0.00043	0	0	0.00012	0	0.0001	0	0	0	0	0.00043	0.00022	0.00027	0.00042	4.9e-05	0	0	7e-05	0	3e-05	0	0	0.00028	0	3.9e-05
975	TR7888|c0_g1_i2|g.17367 FPKM=7.99 DESC=PYRB3_PEA,82.27%ID,E:0,RecName: Full=Aspartate carbamoyltransferase 3, chloroplastic	44 kDa	0	0	0	0	0	0	0	0	0	0	0	0.00026	6.1e-05	6.2e-05	0	0	0.0003	6e-05	0	0	5.4e-05	0.001	9.1e-05	0.00042	4.9e-05	0	0.0002	0	0	0	0	0	0.00014	0	0
976	TR47943|c0_g1_i1|g.103303 FPKM=45.07 DESC=AAT1_ARATH,83.99%ID,E:0,RecName: Full=Aspartate aminotransferase, mitochondrial	47 kDa	0	0	0	0	0	0	0	0	0	0	0.00012	0	0.0003	0.00012	0	0.0001	0	0.00018	0.00012	0	0.00027	0.00016	0.00073	0.00021	0	0	0	0.00042	0	0	0	4.6e-05	0	0	0
977	TR715|c1_g4_i1|g.1629 FPKM=54.73 DESC=FKB62_ARATH,81.7%ID,E:2e-134,RecName: Full=Peptidyl-prolyl cis-trans isomerase FKBP62	28 kDa	0	0	0	0	0.00018	5.2e-05	0	0	0	0	0	0	0	0	0.00011	5.1e-05	0	0	0	0.00012	5.4e-05	0	0	0	0.0002	0.00011	0	0	0	0.00027	0	4.6e-05	0.00014	0	0.00012
978	TR13765|c4_g4_i1|g.29887 FPKM=0.52 DESC=UGT6_CATRO,59.74%ID,E:8e-102,RecName: Full=7-deoxyloganetin glucosyltransferase	26 kDa	0	0	0	0	0.0004	0	0	0	0	0	0	0	0	0	0.00011	0	7.4e-05	0	0	0.00023	0	0	0	0	0.00027	0.00022	0.0002	0	0	0.00033	0.00021	9.3e-05	0	0	0.00012
979	TR18893|c0_g1_i1|g.41571 FPKM=245.49 DESC=CYT6_ARATH,60.42%ID,E:5e-44,RecName: Full=Cysteine proteinase inhibitor 6	12 kDa	0	0	0	0	3.1e-05	5.2e-05	0	0	0	0	0	0	0	0	5.7e-05	5.1e-05	0	0	6.1e-05	0	5.4e-05	0	0	0	2.5e-05	0	0	0	0	6e-05	0	4.6e-05	4.6e-05	0	3.9e-05
980	TR55918|c0_g2_i5|g.120319 FPKM=20.82 DESC=HSP21_SOYBN,62.5%ID,E:1e-54,RecName: Full=17.9 kDa class II heat shock protein	18 kDa	0	0	0	0	6.1e-05	0.00021	0	0	0	0	0	0	0	0	0	0	0	0	0	0	0.00022	5.4e-05	0	0	0.00032	0	0	0	0	9.1e-05	0	0.00023	0.00032	0	0.00012
981	TR8847|c0_g1_i1|g.19588 FPKM=31.03 DESC=OMT1_ORYSJ,40.59%ID,E:2e-18,RecName: Full=Flavone 3'-O-methyltransferase 1	41 kDa	0	0	0	0	0.00025	0	0	0	0	9.6e-05	0	0	0	0	0.00014	5.1e-05	0	0	0	0.00017	0	0	0	0	0.00029	0	0	0	0	0.00033	0	9.3e-05	0	0	0.00012
982	TR34059|c1_g1_i2|g.73939 FPKM=69.76 DESC=PS12A_ARATH,79.14%ID,E:0,RecName: Full=26S proteasome non-ATPase regulatory subunit 12 homolog A	51 kDa	0	0	0	0	0.00015	0	0	0	0	0	0	0	0	0	0.00023	0	0	0	0	0.00029	0	0	0	0	0.00042	0	0	0	0	0.00015	0	0	0	0	0
983	TR10532|c0_g1_i2|g.23465 FPKM=89.78 DESC=PSA_ARATH,83.9%ID,E:3e-64,RecName: Full=Puromycin-sensitive aminopeptidase	26 kDa	0	0	0	0	0.00025	0	0	0	0	0	0	0	0	0	0.00023	0	0	0	0	0.00043	0	0	0	0	0.0002	0	0	0	0	0.00042	0	0	0	0	0
984	TR10414|c1_g3_i3|g.23164 FPKM=51.21 DESC=PHB3_ARATH,86.82%ID,E:4e-137,RecName: Full=Prohibitin-3, mitochondrial	30 kDa	0	0	0	0	0	0	0	0	0	0	0	0	0	0	0	0	0	6e-05	0	0	0	0	0	0	0	0	0	0	0	0	0	0	4.6e-05	0	0
985	TR13857|c0_g1_i1|g.30300 FPKM=0.80 DESC=LOXB_SOLLC,69.4%ID,E:4e-57,RecName: Full=Linoleate 9S-lipoxygenase B	15 kDa	0.00011	0	0	0	0	0	0	0	0	0	0	0	0	0	2.9e-05	0	0	0	0	0	0	0	0	0	0	0	0	0	0	0	0	0	0	0	0
986	TR18885|c0_g1_i4|g.41546 FPKM=92.65 DESC=NA	33 kDa	0	0	0	0	0	0	0	0	0	0	0	0	0	0	0	0	0	0	0	0	0	0	0	0	4.9e-05	0	0	0	0	3e-05	0	0	0	0	0
987	TR48066|c0_g1_i5|g.103601 FPKM=7.92 DESC=NA	43 kDa	0.00022	0	0.00015	0.00012	0	0	0	0.00027	0	0	0	0.00018	6.1e-05	0	0	0	0	0	0.00054	0	0	0	9.1e-05	0	0	0	0	0	0	0	0	0	0	0.00022	0
988	TR36124|c0_g2_i1|g.78435 FPKM=67.89 DESC=NDK2_SPIOL,76.7%ID,E:1e-100,RecName: Full=Nucleoside diphosphate kinase 2, chloroplastic	25 kDa	0	0.00015	0	0	0	0.00016	0	0	0	0	0.00012	0.00018	0.00012	0.00025	0	0.00015	0.00015	0.00012	0.00012	0	0	0.00027	0	0.00021	0	0	9.8e-05	7e-05	0	6e-05	0	4.6e-05	0.00019	0	0.0002
989	TR41351|c0_g1_i8|g.88948 FPKM=122.76 DESC=TBCA_ARATH,80.77%ID,E:1e-07,RecName: Full=Tubulin-folding cofactor A	14 kDa	0	0	0	0	0.00015	0.00041	0	0	0	0.00019	0	0	0	0	0.00014	0	0	0	0	0.00014	0	0	0	0	0.00012	0	0	0	0	9.1e-05	0	4.6e-05	9.3e-05	0	0.00036
990	TR43479|c1_g2_i5|g.93192 FPKM=25.85 DESC=NA	41 kDa	0	0	0	0	0.00018	0.0001	0	0	0	0	0	0	0	0	5.7e-05	0.00015	0	0	6.1e-05	5.8e-05	0	0	0	0	0.00015	0	0	0	0	0.00015	0	0.00032	0.00014	0	0
991	TR734|c1_g1_i1|g.1786 FPKM=5.97 DESC=CAMT3_ARATH,63.04%ID,E:1e-100,RecName: Full=Probable caffeoyl-CoA O-methyltransferase At4g26220	27 kDa	0	0	0	0	0.00018	0.00016	0	0	0	0	0	0	0	0	8.6e-05	0	0	0	0	0.00017	0	0	0	0	0.0002	0	0	0	0	0.00015	0	9.3e-05	0.00014	0	0.00039
992	TR20386|c0_g1_i2|g.45092 FPKM=70.73 DESC=VESTR_MEDSA,45.78%ID,E:2e-75,RecName: Full=Vestitone reductase	39 kDa	0	0	0	0	0	0	0	0	0	0	0	0	0	0	0	0	0	0	0	0	0	0	0	0.00016	0.00093	0.00043	9.8e-05	0	0	0	0	0	0	0	0
993	TR4054|c1_g1_i10|g.8960 FPKM=29.31 DESC=HSP12_MEDSA,71.26%ID,E:5e-62,RecName: Full=18.2 kDa class I heat shock protein	22 kDa	0	0	0	0	0	0	0	0	0	0	0	0	0	0	0	0	0	0	0	0	0.00011	0	0	5.2e-05	0	0	0	0	0	0	0	0	0	0	0
994	TR25807|c5_g2_i1|g.56626 FPKM=28.10 DESC=Y2416_ARATH,78.95%ID,E:8e-58,RecName: Full=Uncharacterized protein At2g34160	14 kDa	0	0	0	0	0.00015	0	0	0	0	0	0	0	0	0.00012	2.9e-05	0	0	0	0	0	0	0	0	5.2e-05	2.5e-05	0	9.8e-05	0	0	6e-05	0	0.00019	0.00028	0	0.00016
995	TR54815|c0_g1_i1|g.118141 FPKM=126.78 DESC=THIK2_ARATH,76.07%ID,E:0,RecName: Full=3-ketoacyl-CoA thiolase 2, peroxisomal	48 kDa	0	0.00015	0	0	0	0	0	0	0	0	0	0.00035	0.0003	0.00012	0	0	0.00022	0.00018	6.1e-05	0	0	0.00065	0.00018	0.00016	0	0	0	7e-05	0	6e-05	0	0	0	0	0
996	TR30422|c0_g1_i2|g.65941 FPKM=37.62 DESC=TPRL3_ERYCB,78.38%ID,E:5e-127,RecName: Full=Tropinone reductase-like 3	27 kDa	0	0	0	0	0	0	0	0	0	0	0	0	0.00012	0.00025	0	0	7.4e-05	0	0	0	0.00022	0.00054	9.1e-05	0.00058	0	0	9.8e-05	0.00028	0	6e-05	0	0	0.00019	0	0.00036
997	TR7540|c0_g1_i2|g.16668 FPKM=122.67 DESC=PDIA6_MEDSA,77.42%ID,E:3e-135,RecName: Full=Probable protein disulfide-isomerase A6	40 kDa	0	0	0	0	0	5.2e-05	0	0	0	0	6.1e-05	0	6.1e-05	0.00043	0	0.0001	0	0	0.00012	0	0.00022	0	9.1e-05	0.00058	0	0	0	0	0	0	0	0.00023	0.00023	0	0
998	TR43378|c3_g4_i1|g.92956 FPKM=98.62 DESC=VSR1_ARATH,61.48%ID,E:3e-52,RecName: Full=Vacuolar-sorting receptor 1	40 kDa	0	0	0	0	0	0.0001	0	0	0	0	0	0	0	0.00031	8.6e-05	0.0001	0	0	0	8.7e-05	0	0	0	0.00026	7.4e-05	0	0	7e-05	0	3e-05	0	0.00019	0.00019	0	0
999	TR5947|c2_g1_i1|g.13476 FPKM=94.19 DESC=UEV1D_ARATH,88.81%ID,E:2e-86,RecName: Full=Ubiquitin-conjugating enzyme E2 variant 1D	16 kDa	0	0	0	0	0.00022	5.2e-05	0	0	0	0	0	0	0	0	0.00011	0	0	0	0	8.7e-05	0	0	0	0	0.0002	0	0	0	0	0.00012	0	0.00028	0.00028	0	0
1000	TR30630|c0_g1_i1|g.66506 FPKM=161.62 DESC=NA	12 kDa	0	0	0	0	9.2e-05	0.0001	0	0	0	0	0	0	0	0	0.00011	0	0	0	0	5.8e-05	0	0	0	0	0.00015	0	0	0	0	0.00012	0	0.00014	0	0	0.00012
1001	TR40371|c0_g1_i2|g.86861 FPKM=33.01 DESC=MAOC_FLAPR,78.41%ID,E:0,RecName: Full=NADP-dependent malic enzyme, chloroplastic	71 kDa	0	0	0	0	0	0	0	0	0	0	0	0	0	0	0	0	0	0	0	0	0	0.00016	0	0.00016	0	0	0	0.00014	0	3e-05	0	0	0	0	0.00043
1002	TR36516|c1_g3_i3|g.79105 FPKM=77.51 DESC=COPB1_ARATH,75.71%ID,E:2e-80,RecName: Full=Coatomer subunit beta-1	100 kDa	0	0	0	0	0.00012	0	0	0	0	0	0	0	0	0	0.00034	0	0	0	0	0.00032	0	0	0	0	0.00054	0	0	0.00014	0	0.00018	0	0	0	0	0
1003	TR55918|c0_g2_i9|g.120323 FPKM=20.82 DESC=HSP21_SOYBN,62.5%ID,E:1e-54,RecName: Full=17.9 kDa class II heat shock protein	18 kDa	0	0	0	0	3.1e-05	5.2e-05	0	0	0	0	0	0	0	0	0	0	0	0	0	0	5.4e-05	0	0	0	2.5e-05	0	0	0	0	0	0	0	4.6e-05	0	3.9e-05
1004	TR11347|c1_g2_i2|g.24957 FPKM=71.74 DESC=NA	34 kDa	0	0	0	0	0	0	0	0	0	0	0	0	0	0	0	0	0	0	0	0	0	0	0	0	4.9e-05	0	0	0	0	0	0	0	0	0	0
1005	TR54810|c1_g1_i7|g.118119 FPKM=26.82 DESC=SYFB_ARATH,65.18%ID,E:0,RecName: Full=Probable phenylalanine--tRNA ligase beta subunit	68 kDa	0	0	0	0	0	0	0	0	0	0	0	0	0	0	0	0	0	0	0	0	0	0	0	0	4.9e-05	0	0	0	0	0	0	0	0	0	0
1006	TR55790|c0_g1_i10|g.119865 FPKM=53.01 DESC=AS1_ANTMA,45.32%ID,E:1e-142,RecName: Full=Aureusidin synthase	28 kDa	0	0	0	0	0	0	0	0	0	0	0.00024	0	0	0	0	0	0	0	0	0	0	0	0	0	0	0	0	0	0	0	0	0	0	0	0
1007	TR14495|c2_g2_i4|g.31973 FPKM=24.85 DESC=OOPDA_ARATH,66.06%ID,E:9e-114,RecName: Full=Organellar oligopeptidase A, chloroplastic/mitochondrial	44 kDa	0	0	0	0	0.00022	5.2e-05	0	0	0	9.6e-05	0	0	0	0	0.00014	5.1e-05	7.4e-05	6e-05	6.1e-05	0.00012	0	0.00011	0	0.0001	0.00015	0	0	7e-05	0	0.00012	0	4.6e-05	4.6e-05	0	0.00016
1008	TR35436|c0_g1_i1|g.76813 FPKM=631.58 DESC=RL5_CUCSA,87.1%ID,E:4e-61,RecName: Full=60S ribosomal protein L5	35 kDa	0	0	0	0	9.2e-05	0	0	0	0	0	0	0	0	0.00012	0.00014	5.1e-05	0	0.00012	0.00018	2.9e-05	0.00011	0	0	0.0001	0.00029	0	0.00029	0.00063	0.00023	6e-05	0	4.6e-05	0	0	0
1009	TR14836|c0_g1_i2|g.32662 FPKM=21.90 DESC=VIPI_SCHPO,25.93%ID,E:2e-06,RecName: Full=Protein vip1	30 kDa	0	0	0	0	3.1e-05	0.00021	0	0	0	0	0.00012	0	0	0	2.9e-05	0.00015	0	0	0	5.8e-05	0.00027	5.4e-05	0	5.2e-05	0	0	0	0	0	3e-05	0	0.00032	0.00028	0	7.9e-05
1010	TR43705|c0_g2_i1|g.93587 FPKM=30.03 DESC=VILI4_ARATH,85.33%ID,E:5e-38,RecName: Full=Villin-4 {ECO:0000303|PubMed:10631247}	36 kDa	0	0	0	0	0.00012	0	0	0	0	0	0	0	0	6.2e-05	0.00011	5.1e-05	0	0	0	5.8e-05	0	0	0	5.2e-05	0.00022	0	0	7e-05	0	0.00015	0	0	4.6e-05	0	0.00012
1011	TR2990|c1_g1_i2|g.6750 FPKM=42.48 DESC=NIR_BETPN,82.56%ID,E:0,RecName: Full=Ferredoxin--nitrite reductase, chloroplastic	66 kDa	0	0	0	0	0	0	0	0	0	0	0	0	0.00012	6.2e-05	0	0	0	0	0	0	0	0.00065	0	0.00058	2.5e-05	0	0.0002	7e-05	0	3e-05	0	0	0	0	0.00032
1012	TR19224|c0_g2_i2|g.42367 FPKM=166.66 DESC=SCRK7_ARATH,76.1%ID,E:1e-143,RecName: Full=Probable fructokinase-7	37 kDa	0	0	0	0	0.00022	0	0	0	0	0	0	0	0	0	2.9e-05	0	0	0	0	0.0002	0.00038	0	0	0	0.00029	0	0	0	0	0.0003	0	0	0	0	0
1013	TR3943|c0_g1_i2|g.8752 FPKM=35.79 DESC=AHSA2_MOUSE,65.71%ID,E:4e-17,RecName: Full=Activator of 90 kDa heat shock protein ATPase homolog 2	46 kDa	0	0	0	0	3.1e-05	0	0	0	0	0	0	0	0	0	8.6e-05	0	0	0	0	2.9e-05	0	0	0	0	4.9e-05	0	0	0	0	3e-05	0	0	4.6e-05	0	0
1014	TR36516|c1_g3_i4|g.79106 FPKM=77.51 DESC=COPB1_ARATH,75.71%ID,E:2e-80,RecName: Full=Coatomer subunit beta-1	80 kDa	0	0	0	0	3.1e-05	0	0	0	0	0	0	0	0	0	2.9e-05	0	0	0	0	2.9e-05	0	0	0	0	2.5e-05	0	0	0	0	6e-05	0	0	0	0	0
1015	TR20360|c7_g1_i1|g.44917 FPKM=71.46 DESC=SEC23_CRYNJ,59.63%ID,E:4e-77,RecName: Full=Protein transport protein SEC23	86 kDa	0	0	0	0	0.00018	0	0	0	0	0	0	0	0	0	0.00034	0	0	0	0	0.00029	0	0	0	0	0.00034	0	0	0	0	0.00033	0	0	0	0	0
1016	TR35080|c0_g1_i2|g.76182 FPKM=193.85 DESC=SNAA_VITVI,69.85%ID,E:5e-137,RecName: Full=Alpha-soluble NSF attachment protein	35 kDa	0	0	0	0	0	0	0	0	0	0	0	0	0	0	0	0	0	0	0	0	0	0	0	0	4.9e-05	0	0	0	0	0	0	0	0	0	0
1017	TR44110|c0_g1_i1|g.94772 FPKM=8.10 DESC=NA	19 kDa	0	0	0	0	0	0.0001	0	0	0	9.6e-05	0	8.8e-05	0	6.2e-05	0	5.1e-05	0.0003	6e-05	6.1e-05	0	5.4e-05	0.00065	9.1e-05	0.00037	0	0	0	0	0	0	0	0.00019	0.00023	0	0.00024
1018	TR15067|c0_g1_i7|g.33259 FPKM=72.01 DESC=EIF3G_XENTR,42.09%ID,E:5e-55,RecName: Full=Eukaryotic translation initiation factor 3 subunit G {ECO:0000255|HAMAP-Rule:MF_03006}	33 kDa	0	0	0	0	0.00012	0.0001	0	0	0	0	0	0	0	0	0.00023	0.0001	0	0	0	0.0002	5.4e-05	0	0	0	0.00015	0	0	0.00014	0	9.1e-05	0	9.3e-05	9.3e-05	7.2e-05	0
1019	TR39950|c0_g1_i2|g.86006 FPKM=6.47 DESC=CLPB1_ARATH,82.97%ID,E:0,RecName: Full=Chaperone protein ClpB1	45 kDa	0	0	0	0	9.2e-05	0	0	0	0	0	0	0	6.1e-05	0	5.7e-05	0	0	0	0	0.00014	0	5.4e-05	9.1e-05	5.2e-05	0.00051	0	0	7e-05	0	0.00018	0	4.6e-05	0	0	0
1020	TR40600|c3_g2_i1|g.87358 FPKM=160.02 DESC=GBLP_MEDSA,85.24%ID,E:2e-173,RecName: Full=Guanine nucleotide-binding protein subunit beta-like protein	32 kDa	0	0	0	0	6.1e-05	0	0	0	0	0	6.1e-05	0	0	0	0.0002	5.1e-05	0	0	0.00012	0.00038	5.4e-05	0	0	0	0.00047	0	0	7e-05	0	3e-05	0	4.6e-05	4.6e-05	0	0
1021	TR56371|c1_g2_i1|g.121246 FPKM=19.75 DESC=KASC1_ARATH,70.48%ID,E:0,RecName: Full=3-oxoacyl-[acyl-carrier-protein] synthase I, chloroplastic	52 kDa	0	0	0	0	0	0	0	0	0	0	0	0	6.1e-05	6.2e-05	0	0	0.00022	0.00012	6.1e-05	0	0.00022	0.0011	0.00018	0.00047	4.9e-05	0	0	0	0	0	0	0	0	0	0
1022	TR12457|c0_g1_i1|g.27560 FPKM=47.18 DESC=PUR_ARATH,75.96%ID,E:1e-49,RecName: Full=Transcription factor Pur-alpha 1	32 kDa	0	0	0	0	9.2e-05	0.0001	0	0	0	0	0	0	0	0	0	0	0	0	6.1e-05	0	0	0	0	0.0001	0	0	0	0.00014	0	6e-05	0	0	0.00023	0	3.9e-05
1023	TR9180|c0_g1_i5|g.20390 FPKM=284.27 DESC=NA	36 kDa	0	0	0	0	0.00025	5.2e-05	0	0	0	0	0	0	0	0	0.0002	0.0001	0	0	0	0.0002	0	0	0	0	9.8e-05	0	0	0	0	0.00027	0	9.3e-05	4.6e-05	0	0.0002
1024	TR54669|c0_g1_i1|g.117765 FPKM=423.02 DESC=GLNA2_DAUCA,83.14%ID,E:0,RecName: Full=Glutamine synthetase, chloroplastic	53 kDa	0	0	0	0	0	0	0	0	0	0	0	8.8e-05	6.1e-05	0	2.9e-05	0	0.00015	0	0	0	5.4e-05	0.00038	9.1e-05	0.00016	0	0	0	0	0	0	0	0	0	0	0
1025	TR14365|c0_g1_i1|g.31616 FPKM=15.65 DESC=CSN5A_ARATH,76.61%ID,E:0,RecName: Full=COP9 signalosome complex subunit 5a	42 kDa	0	0	0	0	0.00031	0.00021	0	0	0	0	0	0	0	0	5.7e-05	0.0002	0	0	0	8.7e-05	0	0	0	0	0.00017	0	0	0	0	0.00018	0	0.00014	4.6e-05	0	0
1026	TR48516|c2_g2_i3|g.104418 FPKM=41.00 DESC=PREP2_ARATH,78.49%ID,E:0,RecName: Full=Presequence protease 2, chloroplastic/mitochondrial	127 kDa	0	0	0	0	0	0	0	0	0	0	0	0	6.1e-05	0	0	0	0	0	0	0	0	0.00065	0	0.00058	0	0	9.8e-05	0.00014	0	0	0	0	0	0	0.00055
1027	TR10924|c0_g1_i2|g.24292 FPKM=117.39 DESC=RS141_MAIZE,92.98%ID,E:1e-27,RecName: Full=40S ribosomal protein S14	16 kDa	0	0	0	0	0	5.2e-05	0	0	0	0	6.1e-05	0	0	0	2.9e-05	5.1e-05	0	0	0	2.9e-05	0	0	0	0	0	0	0	7e-05	0.00012	0	0	0	0	0	0
1028	TR35218|c3_g1_i5|g.76419 FPKM=33.47 DESC=PME31_ARATH,68.47%ID,E:3e-50,RecName: Full=Pectinesterase 31	35 kDa	0	0	0	0	6.1e-05	0	0	0	0	0	0	0	0	0	0.00029	0	0	0	0	0.00029	0	0	0	0	0.00034	0	0	0.00021	0	6e-05	0	9.3e-05	0	0	0
1029	TR15904|c0_g1_i1|g.35262 FPKM=23.01 DESC=CAA43_BURSP,45.95%ID,E:1e-91,RecName: Full=2-haloacrylate reductase {ECO:0000303|PubMed:15781461}	42 kDa	0	0	0	0	9.2e-05	0	0	0	0	0	0	0	0	0	0.0002	0	0	0	0	0.00023	0	0	0	0	0.00049	0	0	0	0	0.00015	0	0	0	0	0.00036
1030	TR7996|c2_g1_i12|g.17515 FPKM=39.99 DESC=SPSA4_ORYSJ,58.23%ID,E:6e-86,RecName: Full=Probable sucrose-phosphate synthase 4	119 kDa	0	0	0	0	0.00012	0	0	0	0	0	0	0	0	0	0.00017	0	0	0	0	0.00029	0	0	0	0	0.00044	0	0	0	0	0.00021	0	0	0	0	0
1031	TR3133|c0_g2_i1|g.7043 FPKM=41.41 DESC=RAA5E_ARATH,81.73%ID,E:1e-118,RecName: Full=Ras-related protein RABA5e	26 kDa	0	0	0	0	0	0	0	0	0	0	0.0003	0	0	6.2e-05	0	0	0	0	0	0	0.00038	0	0	0	0	0	0	0	0	0	0	0	0	0	0
1032	TR39950|c0_g1_i1|g.86005 FPKM=6.47 DESC=CLPB1_ARATH,82.97%ID,E:0,RecName: Full=Chaperone protein ClpB1	45 kDa	0	0	0	0	0	0	0	0	0	0	0	0	0	0	0	0	0	0	0	0	0	0	0	0	4.9e-05	0	0	0	0	0	0	0	0	0	0
1033	TR20267|c0_g1_i2|g.44754 FPKM=20.38 DESC=COQ9_XENTR,37.13%ID,E:7e-38,RecName: Full=Ubiquinone biosynthesis protein COQ9, mitochondrial	38 kDa	0	0	0	0	0	5.2e-05	0	0	0	0	0	0	0.00042	0.00012	0	0.00026	0	0.00036	6.1e-05	0	5.4e-05	0.00011	0.00018	0.0001	0	0	0	0	0.00012	0	0	0.00023	0.00023	0	0.00016
1034	TR44095|c1_g1_i1|g.94757 FPKM=54.04 DESC=URIC_PHAVU,70.87%ID,E:1e-164,RecName: Full=Uricase-2	35 kDa	0	0	0	0	0	0	0	0	0	0	0	0	0	0	0	5.1e-05	0	0	0	0	0.00011	0.00054	9.1e-05	0.00021	0	0	0	7e-05	0	0.00033	0	9.3e-05	0.00019	0	0
1035	TR27119|c2_g1_i2|g.59156 FPKM=0.70 DESC=U89B1_ARATH,54.62%ID,E:2e-180,RecName: Full=UDP-glycosyltransferase 89B1	53 kDa	0	0	0	0	0.00018	0	0	0	0	0	0	0	0	0	0.00023	0	0	0	0	0.0002	0	0	0	0	0.00027	0.00011	0	0	0	0.00024	0.00011	0.00014	4.6e-05	0	0.00016
1036	TR2498|c0_g1_i2|g.5581 FPKM=33.21 DESC=NA	46 kDa	0	0	0	0	6.1e-05	0.00041	0	0	0	0	0	0	0	0	0	0.00015	0	0	0	0	0	0	0	0	2.5e-05	0	0	0	0	3e-05	0	0.00056	0.00056	0	0
1037	TR33774|c0_g2_i1|g.73301 FPKM=18.71 DESC=HSP7R_ARATH,69.59%ID,E:0,RecName: Full=Heat shock 70 kDa protein 17	99 kDa	0	0	0	0	0	0	0	0	0	0	0	0	0.00018	0.00043	0	0	0	6e-05	0.00048	0	0	0	0	0.00052	0	0	0	0	0	0	0	0	0.00032	0	0
1038	TR2205|c2_g2_i2|g.4983 FPKM=286.45 DESC=RS4_SOLTU,90.42%ID,E:3e-90,RecName: Full=40S ribosomal protein S4	29 kDa	0	0	0	0	0.00012	0	0	0	0	0	0	0	0	0	0.00052	0	0	0	0	0.0002	0	0	0	0	0.00012	0	0	0.00014	0	3e-05	0	0	0	0	0
1039	TR31703|c0_g2_i2|g.68533 FPKM=28.12 DESC=TCPQ_ARATH,82.02%ID,E:0,RecName: Full=T-complex protein 1 subunit theta {ECO:0000303|PubMed:11599560}	32 kDa	0	0	0	0	0.00018	0	0	0	0	0	0	0	0	0	0.00029	5.1e-05	0	0	0	0.00032	0	0	0	0	0.00022	0	0	0	0	0.00036	0	0	0	0	0
1040	TR11347|c0_g2_i1|g.24955 FPKM=12.97 DESC=CLAH2_ARATH,91.24%ID,E:0,RecName: Full=Clathrin heavy chain 2	56 kDa	0	0	0	0	0.00022	0	0	0	0	0	0	0	0	0	0.00049	0	0	0	0	0.00017	0	0	0	0	0.00032	0	0	7e-05	0	0.00015	0	0	0	7.2e-05	0
1041	TR27469|c0_g1_i6|g.59735 FPKM=123.61 DESC=DHBK_SOLLC,72.9%ID,E:6e-64,RecName: Full=Putative 3,4-dihydroxy-2-butanone kinase	13 kDa	0	0	0	0	0.00015	0	0	0	0	0	0	0	0	0	8.6e-05	0	0	0	0	0.00014	0	0	0	0	9.8e-05	0	0	0	0	6e-05	0.00011	0	0	0	0
1042	TR15378|c0_g1_i1|g.34100 FPKM=43.47 DESC=ERF1Z_ARATH,92.2%ID,E:0,RecName: Full=Eukaryotic peptide chain release factor subunit 1-3	49 kDa	0	0	0	0	0	0	0	0	0	0	0	0	0	0	0	0	0	0	0	0	0	0	0	0	7.4e-05	0	0	0.00014	0	3e-05	0	0	0	0	0
1043	TR55113|c0_g1_i1|g.118568 FPKM=16.46 DESC=BIG5_ARATH,71.92%ID,E:0,RecName: Full=Brefeldin A-inhibited guanine nucleotide-exchange protein 5	197 kDa	0	0	0	0	9.2e-05	0	0	0	0	0	0	0	0	0	0.00029	0	0	0	0	0.0002	0	0	0	0	0.00054	0	0	0	0	0.00018	0	0	0	0	0
1044	TR31169|c0_g1_i2|g.67448 FPKM=13.60 DESC=TRPC_ARATH,58.61%ID,E:4e-173,RecName: Full=Indole-3-glycerol phosphate synthase, chloroplastic	27 kDa	0	0	0	0	0	0	0	0	0	0	0	0	0	0	0	0	0	0	6.1e-05	0	0	5.4e-05	0	0	0	0	0	0	0	3e-05	0	0	0	0	0
1045	TR29987|c1_g1_i1|g.65091 FPKM=12.58 DESC=IPO5_HUMAN,38.72%ID,E:1e-85,RecName: Full=Importin-5	49 kDa	0	0	0	0	3.1e-05	0	0	0	0	0	0	0	0	0	5.7e-05	0	0	0	0	5.8e-05	0	0	0	0	2.5e-05	0	0	0	0	0	0	0	0	0	0
1046	TR31263|c0_g1_i1|g.67533 FPKM=9.15 DESC=MFP1_TOBAC,44.66%ID,E:1e-136,RecName: Full=MAR-binding filament-like protein 1-1	74 kDa	0	0	0	0	0	0	0	0	0	0	0	8.8e-05	6.1e-05	0	0	0	0	0	0	0	0	0	0	0	0	0	0	0	0	0	0	0	0	0	0
1047	TR33650|c0_g2_i3|g.73036 FPKM=76.26 DESC=ADH1_ORYSJ,84.53%ID,E:0,RecName: Full=Alcohol dehydrogenase 1	27 kDa	0	0	0	0	6.1e-05	0	0	0	0	0	0	0	0	0	0	0	0	0	0	0	0	0	0	0	4.9e-05	0	0	0	0	6e-05	0	0	0	0	0
1048	TR21250|c0_g2_i1|g.46961 FPKM=42.19 DESC=NA	52 kDa	0	0	0	0	0	0	0	0	0	0	0	0	0	0	0	0	0	0	0	0	0	0	0	0	0	0	0	0	0	3e-05	0	0	0	0	0
1049	TR46606|c1_g1_i2|g.100057 FPKM=72.78 DESC=CLPP4_ARATH,80.19%ID,E:1e-115,RecName: Full=ATP-dependent Clp protease proteolytic subunit 4, chloroplastic	37 kDa	0	0	0	0	0	0	0	0	0	0	0	8.8e-05	0.00012	0	0	0	0.00015	0.00018	6.1e-05	2.9e-05	0.00011	0.00048	0	0.0001	4.9e-05	0	0	0	0	3e-05	0	9.3e-05	0.00014	0	0
1050	TR44082|c0_g1_i2|g.94652 FPKM=30.52 DESC=FTSZ1_ARATH,84.69%ID,E:2e-163,RecName: Full=Cell division protein FtsZ homolog 1, chloroplastic	45 kDa	0	0	0	0	0	0	0	0	0	0	0	0	0.0003	0.00018	0	5.1e-05	0.00015	6e-05	0	0	0.00016	0.00048	9.1e-05	0.00042	0	0	0	0	0	0	0	9.3e-05	0.00014	0	0
1051	TR14825|c0_g1_i3|g.32614 FPKM=27.37 DESC=RPN13_ARATH,61.59%ID,E:7e-100,RecName: Full=26S proteasome regulatory subunit RPN13	42 kDa	0	0	0	0	0.00012	0.00021	0	0	0	0	0	0	0	0	0.00014	0.00031	0	0	0	2.9e-05	0	0	0	0	2.5e-05	0	0	0	0	0.00012	0	0.00028	0.00042	0	0
1052	TR34314|c0_g1_i3|g.74545 FPKM=72.98 DESC=HPPR_PLESU,79.23%ID,E:1e-166,RecName: Full=Hydroxyphenylpyruvate reductase	34 kDa	0	0	0	0	0.00012	0	0	0	0	0	0	0	0	0	0.00026	0	0	0	0	0.00026	0	0	0	0	0.00025	0	0	0	0	0.00012	0.00011	0	0	0	0.00016
1053	TR10180|c0_g1_i1|g.22645 FPKM=112.05 DESC=PSB1_PETHY,82.96%ID,E:3e-136,RecName: Full=Proteasome subunit beta type-1	27 kDa	0	0	0	0	3.1e-05	0	0	0	0	0	0	0	0	0	0.00017	0.0001	0	0	0	0.00014	0	0	0	0	0.00025	0	0	0	0	0.00021	0	0.00014	9.3e-05	0	0
1054	TR45841|c0_g2_i1|g.98381 FPKM=128.94 DESC=PS10B_ARATH,94.37%ID,E:0,RecName: Full=26S protease regulatory subunit S10B homolog B	44 kDa	0	0	0	0	0.00028	0	0	0	0	0	0	0	0	0	0.0002	5.1e-05	0	0	0	0.0002	0	0	0	0	0.00032	0	0	7e-05	0	6e-05	0	4.6e-05	0	0	0
1055	TR26994|c0_g1_i1|g.58961 FPKM=43.90 DESC=P2C59_ARATH,92.92%ID,E:6e-152,RecName: Full=Probable protein phosphatase 2C 59	37 kDa	0	0	0	0	0.00028	0.00016	0	0	0	0	0	0	0	0	0	0	0	0	0	5.8e-05	0	0	0	0	0.0002	0	0	0	0	0.00018	0	0.00042	0.00032	0	0
1056	TR53558|c2_g2_i6|g.115530 FPKM=97.45 DESC=SC13B_ARATH,80.82%ID,E:5e-32,RecName: Full=Protein transport protein SEC13 homolog B {ECO:0000305}	33 kDa	0	0	0	0	3.1e-05	0	0	0	0	0	0	0	0	0	2.9e-05	5.1e-05	0	0	0	2.9e-05	0	0	0	0	0	0	0	0	0	3e-05	0	4.6e-05	0	0	0
1057	TR36112|c4_g5_i1|g.78409 FPKM=69.60 DESC=PSMD3_DAUCA,93.04%ID,E:4e-89,RecName: Full=Probable 26S proteasome non-ATPase regulatory subunit 3	18 kDa	0	0	0	0	0.00022	0	0	0	0	0	0	0	0	0	0.00026	0	0	0	0	0.00026	0	0	0	0	0.00029	0	0	7e-05	0	0.00027	0	0	0	0	0
1058	TR45534|c0_g1_i7|g.97747 FPKM=14.46 DESC=SYIC_MOUSE,56.57%ID,E:4e-177,RecName: Full=Isoleucine--tRNA ligase, cytoplasmic	129 kDa	0	0	0	0	9.2e-05	0	0	0	0	0	0	0	0	0	0.00029	0	0	0	0	0.00023	0	0	0	0	0.00032	0	0	0	0	0.00018	0	0	0	0	0
1059	TR54080|c0_g1_i11|g.116614 FPKM=48.27 DESC=RVE6_ARATH,70.83%ID,E:3e-15,RecName: Full=Protein REVEILLE 6	108 kDa	0	0	0	0	0	0	0	0	0	0	0	0	0	0	2.9e-05	0	0	0	0	5.8e-05	0	0	0	5.2e-05	4.9e-05	0	0	0	0	3e-05	0	0	0	0	0
1060	TR19911|c2_g1_i2|g.43895 FPKM=20.04 DESC=OPLA_ARATH,82.79%ID,E:0,RecName: Full=5-oxoprolinase	138 kDa	0	0	0	0	0.00012	0	0	0	0	0	0	0	0	0	0.00031	0	0	0	0	0.0002	0	0	0	0	0.00042	0	0	0	0	0.00018	0	0	0	0	0
1061	TR38282|c1_g2_i5|g.82695 FPKM=22.40 DESC=IPO5_MOUSE,30.83%ID,E:3e-23,RecName: Full=Importin-5	34 kDa	0	0	0	0	3.1e-05	0	0	0	0	0	0	0	0	0	0	0	0	0	0	2.9e-05	0	0	0	0	2.5e-05	0	0	0	0	3e-05	0	0	0	0	0
1062	TR229|c0_g2_i1|g.531 FPKM=36.91 DESC=NA	58 kDa	0	0	0	0	0.00012	0	0	0	0	0	0	0	0	0	0.00029	0	0	0	0	0.0002	0	0	0	0	0.00034	0	0	0	0	9.1e-05	0	0.00014	9.3e-05	0	3.9e-05
1063	TR23458|c0_g2_i1|g.51631 FPKM=146.65 DESC=VA0D2_ARATH,93.38%ID,E:2e-90,RecName: Full=V-type proton ATPase subunit d2	41 kDa	0	0	0	0	3.1e-05	0	0	0	0	0	0	0	0	0	0	5.1e-05	0	0	0	0	5.4e-05	0	0	5.2e-05	4.9e-05	0	0	0	0	6e-05	0	0	0	0	0
1064	TR43398|c0_g1_i1|g.93095 FPKM=65.11 DESC=GCA1_ARATH,83.96%ID,E:4e-166,RecName: Full=Gamma carbonic anhydrase 1, mitochondrial	30 kDa	0	0	0	0	0	0	0	0	0	0	0	0	0.00048	6.2e-05	0	0.00041	0	0.00054	0.00012	0	0	0	0	0.0001	0	0	0	0.00014	0	0	0	0.00019	0.00037	0	0
1065	TR36356|c0_g1_i1|g.78892 FPKM=0.87 DESC=DJ1D_ARATH,59.13%ID,E:3e-164,RecName: Full=Protein DJ-1 homolog D	43 kDa	0	0	0	0	0.00012	0	0	0	0	0	0	0	0	0	0.00029	0	0	0	0	0.00023	0	0	0	0	0.00034	0	0	0	0	0.00018	0	9.3e-05	0.00014	0	0
1066	TR44823|c0_g2_i3|g.96576 FPKM=36.19 DESC=UMPS_TOBAC,77.16%ID,E:0,RecName: Full=Uridine 5'-monophosphate synthase	56 kDa	0	0	0	0	0.00015	0	0	0	0	0	0	0	0	0	0.00017	0	0	0	0	0.00029	0	0	0	0	0.00042	0	0	0	0	0.00027	0	4.6e-05	0	0	3.9e-05
1067	TR2993|c0_g1_i1|g.6761 FPKM=81.08 DESC=IF4G1_ORYSJ,63.45%ID,E:0,RecName: Full=Eukaryotic translation initiation factor isoform 4G-1	86 kDa	0	0	0	0	0	0	0	0	0	0	0	0	0	0	0.00029	0	0	0	0	0.0002	0	0	0	0	0.00037	0.00011	0	0.00021	0	0.00021	0	0	0	0	0
1068	TR26596|c2_g1_i2|g.58129 FPKM=32.93 DESC=RGP5_ARATH,65.52%ID,E:2e-157,RecName: Full=Probable UDP-arabinopyranose mutase 5	39 kDa	0	0	0	0	9.2e-05	0	0	0	0	0	0	0	0	0	8.6e-05	0	0	0	0	8.7e-05	0	0	0	0	0.0002	0	0	0	0	0.00021	0	0	0	0	0.00028
1069	TR10720|c0_g1_i8|g.23809 FPKM=1945.32 DESC=CAHC_TOBAC,67.63%ID,E:1e-73,RecName: Full=Carbonic anhydrase, chloroplastic	39 kDa	0	0	0	0	0.00025	0	0	0	0	0	0	0	0	0	0.00026	0	0	0	0	0.0002	0	0	0	0	0.00037	0	0	0	0	0.00015	0	0	0	0	0
1070	TR12457|c0_g1_i2|g.27561 FPKM=47.18 DESC=PUR_ARATH,75.96%ID,E:1e-49,RecName: Full=Transcription factor Pur-alpha 1	32 kDa	0	0	0	0	0	0	0	0	0	0	0	0	0	0	2.9e-05	0	0	0	0	0	0	0	0	0	0	0	0	0	0	0	0	0	0	0	0
1071	TR10924|c0_g2_i1|g.24293 FPKM=117.56 DESC=RS14_LUPLU,92.09%ID,E:9e-76,RecName: Full=40S ribosomal protein S14	16 kDa	0	0	0	0	6.1e-05	0.0001	0	0	0	0	0	0	0	0.00012	0.0002	0.0001	0	0	0	0.00012	0.00011	0	0	0.0001	0.00015	0.00011	9.8e-05	0.00021	0.00035	0	0	0.00014	9.3e-05	0.00014	0
1072	TR33970|c0_g1_i2|g.73706 FPKM=20.54 DESC=DML_EUBBA,38.46%ID,E:1e-22,RecName: Full=2,3-dimethylmalate lyase {ECO:0000312|EMBL:ABC88406.1}	54 kDa	0	0	0	0	0	0	0	0	0	0	0	0	0.00012	6.2e-05	2.9e-05	0	7.4e-05	0	0	0	0	0.00059	0	0.00042	0	0	9.8e-05	0	0	0	0	0.00019	0.00019	0	0
1073	TR18872|c2_g3_i2|g.41455 FPKM=27.29 DESC=HOL3_ARATH,61.54%ID,E:9e-82,RecName: Full=Probable thiol methyltransferase 2	21 kDa	0	0	0	0	0.00022	0.00026	0	0	0.00012	0	0	0	0	0	0.00026	0.0001	0	0	0	0.0002	0	0	0	0	0.00015	0	0	0	0	0.00015	0	0.00014	9.3e-05	0	0.00016
1074	TR54332|c0_g1_i3|g.117172 FPKM=289.75 DESC=ORYA_ORYSJ,67.6%ID,E:2e-76,RecName: Full=Oryzain alpha chain	52 kDa	0	0	0	0	0	0.00026	0	0	0	0	0.00018	0	0.00012	0	0	0.00015	0	0	0	0	0.00027	0	0	0	2.5e-05	0	0	0	0	0.00015	0	0.00023	0.00042	0	0.00012
1075	TR14360|c0_g2_i7|g.31584 FPKM=209.85 DESC=CATB_MACFA,44.48%ID,E:6e-63,RecName: Full=Cathepsin B	39 kDa	0	0	0	0	0	0.00026	0	0	0	0	0.00091	0	0	0.00012	0	0.0002	0	0	6.1e-05	0	0.00022	0	0	0	0	0	0	0	0	6e-05	0	4.6e-05	0.00028	0	0.00028
1076	TR3943|c0_g1_i1|g.8751 FPKM=35.79 DESC=AHSA2_MOUSE,65.71%ID,E:4e-17,RecName: Full=Activator of 90 kDa heat shock protein ATPase homolog 2	40 kDa	0	0	0	0	0.00034	0.0001	0	0	0	0	0	0	0	0	5.7e-05	0	0	0	0	0.00012	0	0	0	0	0.00025	0	0	0	0	0.00036	0	4.6e-05	4.6e-05	0	0.00016
1077	TR46484|c0_g1_i2|g.99818 FPKM=26.13 DESC=GID8_DICDI,65.6%ID,E:2e-79,RecName: Full=Glucose-induced degradation protein 8 homolog	26 kDa	0	0	0	0	0.00012	0	0	0	0	0	0	0	0	0	8.6e-05	0.0001	0	0	0	0.00017	0	0	0	0	4.9e-05	0	0	0	0	0.00024	0	0.00032	0.00019	0	0
1078	TR51741|c1_g2_i9|g.111634 FPKM=18.18 DESC=NA	52 kDa	0	0	0	0	0	0	0	0	0	0	0	0	0.00018	0.00049	0	0.00015	0	0.00054	0.00036	0	0	0	9.1e-05	0.00047	0	0	0	0	0	0	0	0	0	0	0
1079	TR55028|c0_g1_i6|g.118493 FPKM=14.36 DESC=ADHL3_ARATH,71.83%ID,E:0,RecName: Full=Alcohol dehydrogenase-like 3	43 kDa	0	0	0	0	0.00012	0	0	0	0	0	0	0	0	0	0.00029	0	0	0	0	0.00026	0	0	0	0	0.00042	0	0	0	0	0.00021	0	0	0	0	3.9e-05
1080	TR10873|c1_g2_i1|g.24009 FPKM=13.25 DESC=RFS_PEA,79.82%ID,E:1e-127,RecName: Full=Galactinol--sucrose galactosyltransferase	52 kDa	0	0	0	0	0.00025	0	0	0	0	0	0	0	0	0	0.00011	0	0	0	0	0.00012	0	0	0	0	0.00034	0	0	0	0	0.00042	0	0	0	0	0
1081	TR27345|c0_g2_i1|g.59449 FPKM=33.89 DESC=CINV2_ARATH,85.43%ID,E:0,RecName: Full=Alkaline/neutral invertase CINV2 {ECO:0000305}	64 kDa	0	0	0	0	0.00012	0	0	0	0	0	0	0	0	0	0.00017	0	0	0	0	0.00017	0	0	0	0	0.00029	0	0	0	0	0.0003	0	0	0	0	0
1082	TR20036|c0_g1_i8|g.44215 FPKM=27.63 DESC=KPRS4_SPIOL,86.25%ID,E:0,RecName: Full=Ribose-phosphate pyrophosphokinase 4	39 kDa	0	0	0	0	3.1e-05	0	0	0	0	0	0	0	0	0	0	0	0	0	0	0	0	0	0	0	4.9e-05	0	0	0	0	6e-05	0	0	0	0	0
1083	TR25947|c0_g2_i3|g.56886 FPKM=15.75 DESC=NA	54 kDa	0	0	0	0	0	0	0	0	0	0	0	0	0	0	2.9e-05	0	0	0	0	0	0	0	0	0	0.00012	0	0	0	0	0	0	0	0	0	0
1084	TR48936|c0_g1_i6|g.105345 FPKM=10.37 DESC=SHGR2_ARATH,75.16%ID,E:1e-75,RecName: Full=Phospholipase SGR2	81 kDa	0	0	0	0	3.1e-05	0	0	0	0	0	0	0	0	0	0	0	0	0	0	0	0	0	0	0	0	0	0	0	0	6e-05	0	0	0	0	0
1085	TR45534|c0_g1_i3|g.97742 FPKM=14.46 DESC=SYIC_MOUSE,56.57%ID,E:4e-177,RecName: Full=Isoleucine--tRNA ligase, cytoplasmic	135 kDa	0	0	0	0	0	0	0	0	0	0	0	0	0	0	2.9e-05	0	0	0	0	0	0	0	0	0	0	0	0	0	0	0	0	0	0	0	0
1086	TR13942|c0_g1_i1|g.30597 FPKM=47.67 DESC=NA	30 kDa	0	0	0	0	0	0	0	0	0	0	0	8.8e-05	0.00012	0	8.6e-05	0	7.4e-05	6e-05	0	8.7e-05	0	0.00011	0	5.2e-05	4.9e-05	0	9.8e-05	7e-05	0	3e-05	0	9.3e-05	0	0	0.00024
1087	TR54340|c0_g1_i2|g.117199 FPKM=161.06 DESC=SODCP_PEA,89.58%ID,E:2e-86,RecName: Full=Superoxide dismutase [Cu-Zn], chloroplastic	21 kDa	0	0	0	0	0	0.00021	0	0	0	0	0	0.00053	0.00012	6.2e-05	0	0.0001	0.00037	0.00012	0.00018	0	0	0.00022	9.1e-05	0.0001	0	0	0.00029	0	0	0	0	0	0	0	0.00012
1088	TR19722|c0_g3_i1|g.43528 FPKM=56.38 DESC=IDH1_ARATH,81.77%ID,E:0,RecName: Full=Isocitrate dehydrogenase [NAD] regulatory subunit 1, mitochondrial	42 kDa	0	0	0	0	0	0	0	0	0	0	0	0	0.00073	0	0	0.0002	0	0.00048	6.1e-05	0	5.4e-05	0.00011	0.00018	0.0001	0	0	0	0.00035	0	3e-05	0	4.6e-05	0	0	0
1089	TR10178|c0_g1_i1|g.22642 FPKM=24.72 DESC=DPNP1_ARATH,76.88%ID,E:9e-173,RecName: Full=SAL1 phosphatase	36 kDa	0	0	0	0	6.1e-05	0	0	0	0	0	0	0	0	0	8.6e-05	0	0	0	0	0.00014	0	0.00022	0	0.0001	0.00015	0	0	0	0	0.00015	0	0	4.6e-05	0	0.00032
1090	TR16776|c0_g1_i1|g.37013 FPKM=3.91 DESC=NA	24 kDa	0	0	0	0	0	0	0	0	0	0	0.0003	0	6.1e-05	6.2e-05	0	0	0	0	0	0	0.00075	0	0	0.0001	0.00012	0	0	7e-05	0	0.00012	0	4.6e-05	0	0	0
1091	TR32704|c2_g1_i8|g.70950 FPKM=54.19 DESC=URH2_ARATH,69.71%ID,E:3e-94,RecName: Full=Probable uridine nucleosidase 2	35 kDa	0	0	0	0	0.00025	0.00016	0	0	0.00012	0	0	0	0	0	0.00017	5.1e-05	0	0	0	8.7e-05	0	0	0	0	9.8e-05	0	0	0	0	0.00012	0	0.00023	0.00032	0	7.9e-05
1092	TR3225|c0_g3_i5|g.7237 FPKM=66.91 DESC=NA	30 kDa	0	0	0	0	0	5.2e-05	0	0	0	0	0	8.8e-05	0.00012	0.00012	0	0	0.00037	0.00012	6.1e-05	2.9e-05	0	0.00043	0	0.00031	0	0	0	0	0	0	0	0	0	0	0.00032
1093	TR4996|c2_g1_i1|g.11207 FPKM=68.07 DESC=PKHA8_DANRE,37.06%ID,E:9e-21,RecName: Full=Pleckstrin homology domain-containing family A member 8	22 kDa	0	0	0	0	0.00015	0	0	0	0	0	0	0	0	0	0.00034	0	0	0	0	0.00032	0	0	0	0	0.00027	0	0	0	0	0.00015	0	0	0	0	0.0002
1094	TR53558|c2_g2_i1|g.115522 FPKM=97.45 DESC=SC13B_ARATH,80.82%ID,E:5e-32,RecName: Full=Protein transport protein SEC13 homolog B {ECO:0000305}	33 kDa	0	0	0	0	0.00015	0	0	0	0	0	0	0	0	0	0.0002	0	0	0	0	0.00023	0	0	0	0	0.00042	0	0	0	0	0.00021	0	0.00014	4.6e-05	0	0
1095	TR7519|c4_g1_i2|g.16436 FPKM=13.86 DESC=SYLC_DICDI,51.04%ID,E:1e-127,RecName: Full=Leucine--tRNA ligase, cytoplasmic	130 kDa	0	0	0	0	0.00015	0	0	0	0	0	0	0	0	0	0.0002	0	0	0	0	0.00023	0	0	0	0	0.00025	0	0	0	0	0.0003	0	0	0	0	0
1096	TR54693|c0_g1_i1|g.117857 FPKM=118.12 DESC=NA	27 kDa	0	0	0	0	0	0	0	0	0	0	0	0	0	0	0	0	0	0	0	0	0	0	0	0	0	0	0	0	0	0	0	0	4.6e-05	0	0
1097	TR51741|c1_g2_i1|g.111626 FPKM=18.18 DESC=NA	56 kDa	0	0	0	0	0	0	0	0	0	0	0	0	0	0	0	0	0	6e-05	6.1e-05	0	0	0	0	5.2e-05	0	0	0	0	0	0	0	0	0	0	0
1098	TR14825|c0_g1_i2|g.32613 FPKM=27.37 DESC=RPN13_ARATH,61.59%ID,E:7e-100,RecName: Full=26S proteasome regulatory subunit RPN13	37 kDa	0	0	0	0	0	0	0	0	0	0	0	0	0	0	0	0	0	0	0	0	0	0	0	0	0	0	0	0	0	6e-05	0	9.3e-05	0.00014	0	0
1099	TR10885|c1_g1_i4|g.24095 FPKM=209.40 DESC=GMPP1_ARATH,88.37%ID,E:0,RecName: Full=Mannose-1-phosphate guanylyltransferase 1	27 kDa	0	0	0	0	0	0	0	0	0	0	0	0	0	0	0	0	0	0	0	5.8e-05	0	0	0	0	0	0	0	0	0	0	0	0	0	0	0
1100	TR16222|c2_g4_i4|g.35784 FPKM=735.02 DESC=RS33_ARATH,90.13%ID,E:2e-147,RecName: Full=40S ribosomal protein S3-3	31 kDa	0	0.00015	0	0	0.00015	5.2e-05	0	0	0	0	0	0	0	0	0.00011	0	0	0	0	5.8e-05	0	0	0	5.2e-05	0.00015	0	0	0.00028	0	0	0	0.00032	0.00032	7.2e-05	0
1101	TR15182|c0_g1_i1|g.33604 FPKM=74.94 DESC=IF2B_MALDO,77.31%ID,E:1e-129,RecName: Full=Eukaryotic translation initiation factor 2 subunit beta	29 kDa	0	0	0	0	0.00015	0	0	0	0	0	0	0	0	0	0.00014	5.1e-05	0	0	0	0.0002	0	0	0	0	0.0002	0	9.8e-05	0.00021	0.00012	0.00015	0	9.3e-05	4.6e-05	0	0
1102	TR20255|c1_g3_i5|g.44676 FPKM=275.48 DESC=RL4_PRUAR,91.67%ID,E:1e-06,RecName: Full=60S ribosomal protein L4	47 kDa	0	0	0	0	9.2e-05	0	0	0	0	0	0	0	0	0.00012	0.00026	0.0001	0	0	0	0.0002	0	0	0	0	0.00015	0	0	0.00021	0	0	0	9.3e-05	9.3e-05	0	0
1103	TR32868|c0_g1_i4|g.71277 FPKM=33.60 DESC=GLU2B_ORYSJ,54.91%ID,E:3e-171,RecName: Full=Glucosidase 2 subunit beta	70 kDa	0	0	0	0	0	0	0	0	0	0	0	0	0.00012	0.00018	0	0	0	0	0	0	0	0	0	0.00021	0	0	0	0	0	0	0	0	9.3e-05	0	0
1104	TR20036|c0_g1_i7|g.44214 FPKM=27.63 DESC=KPRS4_SPIOL,86.25%ID,E:0,RecName: Full=Ribose-phosphate pyrophosphokinase 4	37 kDa	0	0	0	0	3.1e-05	0	0	0	0	0	0	0	0	0	0.00034	0	0	0	0	8.7e-05	0	0	0	0	0.00032	0	0	0	0	0.00024	0	0	0	0	0.00032
1105	TR25145|c0_g1_i1|g.55110 FPKM=44.56 DESC=NA	15 kDa	0	0	0	0	0	0	0	0	0	0	0	0	6.1e-05	0	0	0	0	0	0	0	0	0.00011	0	0.00016	0	0	0	0	0	0	0	0	0	0	0.00016
1106	TR55895|c2_g1_i2|g.120106 FPKM=63.76 DESC=IPMKB_ARATH,58.87%ID,E:3e-113,RecName: Full=Inositol polyphosphate multikinase beta	17 kDa	0	0	0	0	6.1e-05	0	0	0	0	0	0	0	0	0	5.7e-05	0	0	0	0	0	0	0	0	0	0	0	0	0	0	6e-05	0	0	0	0	7.9e-05
1107	TR13392|c0_g1_i2|g.29086 FPKM=52.41 DESC=COPG2_ORYSJ,86.57%ID,E:0,RecName: Full=Coatomer subunit gamma-2	98 kDa	0	0	0	0	6.1e-05	0	0	0	0	0	0	0	0	0	0.00014	0	0	0	0	0.00014	0	0	0	0	0.00022	0	0	0	0	0.00021	0	0	0	0	0
1108	TR14360|c0_g2_i1|g.31578 FPKM=209.85 DESC=CATB_MACFA,44.48%ID,E:6e-63,RecName: Full=Cathepsin B	39 kDa	0	0	0	0	0	5.2e-05	0	0	0	0	6.1e-05	0	0	0	0	0	0	0	0	0	0	0	0	0	0	0	0	0	0	0	0	0	4.6e-05	0	0.00012
1109	TR44321|c0_g8_i2|g.95306 FPKM=33.52 DESC=HSP70_MAIZE,78.35%ID,E:8e-32,RecName: Full=Heat shock 70 kDa protein	14 kDa	0	0	0	0	3.1e-05	0	0	0	0	0	0	0	0	0	0	0	0	0	0	0	0	0	0	0	2.5e-05	0	0	0	0	9.1e-05	0	0	0	0	7.9e-05
1110	TR15904|c0_g1_i3|g.35265 FPKM=23.01 DESC=CAA43_BURSP,45.95%ID,E:1e-91,RecName: Full=2-haloacrylate reductase {ECO:0000303|PubMed:15781461}	42 kDa	0	0	0	0	0	0	0	0	0	0	0	0	0	0	0	0	0	0	0	2.9e-05	0	0	0	0	4.9e-05	0	0	0	0	0	0	0	0	0	0.00012
1111	TR51605|c1_g1_i2|g.111418 FPKM=276.07 DESC=TBB4_ELEIN,95.71%ID,E:0,RecName: Full=Tubulin beta-4 chain	52 kDa	0	0	0	0	0	0	0	0	0	0	0	0	0	0	0	0	0	0	0	5.8e-05	0	0	0	0	0	0	0	0	0	0	0	0	0	0	0
1112	TR25828|c0_g2_i3|g.56785 FPKM=238.67 DESC=NA	12 kDa	0	0	0	0	0	0.00016	0	0	0	0	0	0	0.00054	6.2e-05	0	0.0001	0	0.00054	6.1e-05	0	5.4e-05	0.00011	9.1e-05	0.0001	0	0	0	7e-05	0.00012	3e-05	0	4.6e-05	4.6e-05	0	3.9e-05
1113	TR1843|c0_g1_i4|g.4185 FPKM=31.55 DESC=BH074_ARATH,40.96%ID,E:3e-62,RecName: Full=Transcription factor bHLH74	14 kDa	0	0	0	0	0.00012	5.2e-05	0	0	0	0	0	0	0	0	2.9e-05	5.1e-05	0	6e-05	0.00018	0.00017	0	0	0	0	0.00015	0	0	0	0	0.00024	0	4.6e-05	9.3e-05	0	0.0002
1114	TR54693|c0_g1_i2|g.117858 FPKM=118.12 DESC=NA	28 kDa	0	0	0	0	3.1e-05	0.00021	0.00035	0	0.00062	0	0	0	0	0	0	5.1e-05	0	0	0	2.9e-05	0	0	0	0	0	0	0	0	0	3e-05	0.00011	0.00028	0.00056	0.00014	7.9e-05
1115	TR43597|c0_g1_i2|g.93425 FPKM=48.54 DESC=KASC1_ARATH,67.5%ID,E:5e-61,RecName: Full=3-oxoacyl-[acyl-carrier-protein] synthase I, chloroplastic	22 kDa	0	0	0	0	0	0	0	0	0	0	0	8.8e-05	0	0.00012	0	0	0.00022	0.00018	0.00012	0	5.4e-05	0.00016	0	5.2e-05	0	0	9.8e-05	0	0	3e-05	0	4.6e-05	0	0	0
1116	TR39823|c0_g1_i8|g.85865 FPKM=679.73 DESC=ALL12_OLEEU,76.62%ID,E:2e-167,RecName: Full=Isoflavone reductase-like protein	34 kDa	0	0	0	0	9.2e-05	0.0001	0	0	0	0.00019	0	0	0	0	0	0	0	0	0	8.7e-05	0	0	0	0	7.4e-05	0	0	0	0	0.00018	0	0.00028	0.00037	0	0.00028
1117	TR46600|c0_g1_i1|g.100019 FPKM=64.66 DESC=NA	58 kDa	0	0	0	0	0.00022	0	0	0	0	0	0	0	0	0	8.6e-05	0	0	0	0	0.00014	0	0	0	0	0.00025	0	9.8e-05	0	0	0.00015	0	9.3e-05	4.6e-05	0	0
1118	TR2178|c0_g1_i7|g.4815 FPKM=29.51 DESC=AB4F_ARATH,81.33%ID,E:3e-65,RecName: Full=ABC transporter F family member 4	81 kDa	0	0	0	0	0.00015	0	0	0	0	0	0	0	0	0	0.00029	0	0	0	0	0.00026	0	0	0	0	0.00034	0	0	0	0	0.00018	0	4.6e-05	0	0	0
1119	TR21998|c2_g1_i1|g.48579 FPKM=6.70 DESC=ATPA_PLAOC,95.06%ID,E:0,RecName: Full=ATP synthase subunit alpha, chloroplastic {ECO:0000255|HAMAP-Rule:MF_01346}	55 kDa	0	0	0	0	0	0	0	0	0	0	0	0	0	0	0	0	0	6e-05	0	0	0	5.4e-05	0	0	0	0	0	0	0	0	0	4.6e-05	0.00028	0	0
1120	TR22684|c0_g1_i1|g.50009 FPKM=10.13 DESC=ASNS_ASPOF,67.2%ID,E:3e-48,RecName: Full=Asparagine synthetase [glutamine-hydrolyzing]	33 kDa	0	0	0	0	6.1e-05	0	0	0	0	0	0	0	0	0	8.6e-05	0	0	0	0	0.00032	0	0	0	0	0.00034	0	0	0	0	0.00033	0	0	0	0	0
1121	TR13392|c0_g1_i1|g.29085 FPKM=52.41 DESC=COPG2_ORYSJ,86.57%ID,E:0,RecName: Full=Coatomer subunit gamma-2	98 kDa	0	0	0	0	3.1e-05	0	0	0	0	0	0	0	0	0	0	0	0	0	0	0	0	0	0	0	0	0	0	0	0	3e-05	0	0	0	0	0
1122	TR5820|c0_g4_i1|g.13096 FPKM=1.49 DESC=DECR2_ARATH,70.04%ID,E:7e-74,RecName: Full=Peroxisomal 2,4-dienoyl-CoA reductase	25 kDa	0	0	0	0	0	0	0	0	0	0	0	0.00026	6.1e-05	6.2e-05	0	0	7.4e-05	0	0	0	5.4e-05	0.00043	9.1e-05	0.00016	0	0	0	0.00014	0.00012	3e-05	0	9.3e-05	9.3e-05	0	0.00028
1123	TR53127|c0_g1_i1|g.114736 FPKM=14.67 DESC=G3PP1_ARATH,64.92%ID,E:2e-94,RecName: Full=Glyceraldehyde-3-phosphate dehydrogenase GAPCP1, chloroplastic	26 kDa	0	0	0	0	0	0	0	0	0	0	0	8.8e-05	0.00024	6.2e-05	0	0	0.00022	6e-05	0.00012	0	0.00016	0.00038	0	5.2e-05	0	0	9.8e-05	0	0	3e-05	0	0	0	0	0.00047
1124	TR54676|c0_g1_i2|g.117814 FPKM=74.68 DESC=LYPA2_HUMAN,35.4%ID,E:4e-34,RecName: Full=Acyl-protein thioesterase 2	27 kDa	0	0	0	0	0.00015	0.0001	0	0	0	0	0	0	0	0	0.00014	5.1e-05	0	0	0	8.7e-05	5.4e-05	0.00011	0	5.2e-05	0.0002	0	0	7e-05	0	0.00018	0	9.3e-05	0.00014	0	0.00016
1125	TR7450|c0_g3_i1|g.16281 FPKM=28.68 DESC=GILT_BOVIN,33.87%ID,E:3e-24,RecName: Full=Gamma-interferon-inducible lysosomal thiol reductase	30 kDa	0	0	0	0	0	5.2e-05	0	0	0	0	0.00024	0	0	0	0	0.00026	0	0	0	0	0.00054	0	0	5.2e-05	0	0	0	0	0	6e-05	0	4.6e-05	0.00019	0	7.9e-05
1126	TR19453|c0_g1_i1|g.42960 FPKM=19.60 DESC=ASNA_AEDAE,62.01%ID,E:2e-125,RecName: Full=ATPase ASNA1 homolog {ECO:0000255|HAMAP-Rule:MF_03112}	40 kDa	0	0	0	0	0.00018	0	0	0	0	0	0	0	0	0	0.00011	5.1e-05	0	0	0	0.00029	0	0	0	0	0.00022	0	0	0	0	9.1e-05	0	4.6e-05	0	0	0
1127	TR50392|c1_g1_i4|g.108598 FPKM=13.39 DESC=MON1A_HUMAN,36.36%ID,E:1e-05,RecName: Full=Vacuolar fusion protein MON1 homolog A	81 kDa	0	0	0	0	0	0	0	0	0	0	0.0003	8.8e-05	0.00024	0.00018	0	0	0	0	0	0	0.00054	0	0	5.2e-05	0	0	0	0	0	0	0	0	0	0	0
1128	TR55918|c0_g2_i3|g.120317 FPKM=20.82 DESC=HSP21_SOYBN,62.5%ID,E:1e-54,RecName: Full=17.9 kDa class II heat shock protein	18 kDa	0	0	0	0	9.2e-05	0.00016	0	0	0	0	0	0	0	0	0	0	0	0	0	0	0	0	0	0	0.00015	0	0	0	0	3e-05	0	0	0.00014	0	3.9e-05
1129	TR32618|c0_g1_i4|g.70865 FPKM=201.06 DESC=BZW1_CHICK,32.03%ID,E:1e-30,RecName: Full=Basic leucine zipper and W2 domain-containing protein 1	43 kDa	0	0	0	0	0.00025	0	0	0	0	0	0	0	0	0	0.0002	0	0	0	0	0.00014	0	0	0	0	0.00027	0	0	0	0	0.00033	0	4.6e-05	0	0	0
1130	TR43495|c0_g1_i2|g.93275 FPKM=33.93 DESC=MBD10_ARATH,61.11%ID,E:2e-37,RecName: Full=Methyl-CpG-binding domain-containing protein 10	45 kDa	0	0	0	0	6.1e-05	0.0001	0	0	0	0	0	0	0	0	2.9e-05	0	0	0	0	0	0	0	0	0	4.9e-05	0	0	0	0	0.00015	0	0	0	0	0.0013
1131	TR55918|c0_g2_i1|g.120315 FPKM=20.82 DESC=HSP21_SOYBN,62.5%ID,E:1e-54,RecName: Full=17.9 kDa class II heat shock protein	18 kDa	0	0	0	0	6.1e-05	5.2e-05	0	0	0	0	0	0	0	0	0	0	0	0	0	0	0	0	0	0	4.9e-05	0	0	0	0	3e-05	0	4.6e-05	4.6e-05	0	0
1132	TR18967|c1_g2_i6|g.41649 FPKM=37.82 DESC=SYM_ARATH,82.22%ID,E:4e-74,RecName: Full=Probable methionine--tRNA ligase	98 kDa	0	0	0	0	0.00015	0	0	0	0	0	0	0	0	0	0.00011	0	0	0	0	0.00032	0	0	0	0	0.00037	0	0	0	0	0.00015	0	0	0	0	0
1133	TR13767|c0_g1_i2|g.29891 FPKM=22.48 DESC=ULA1_ARATH,76.57%ID,E:0,RecName: Full=NEDD8-activating enzyme E1 regulatory subunit {ECO:0000305}	58 kDa	0	0	0	0	0.00025	0	0	0	0	0	0	0	0	0	0.00017	0	0	0	0	0.00014	0	0	0	0	0.00032	0	0	0	0	0.00039	0	0	0	0	0
1134	TR44823|c0_g2_i2|g.96575 FPKM=36.19 DESC=UMPS_TOBAC,77.16%ID,E:0,RecName: Full=Uridine 5'-monophosphate synthase	56 kDa	0	0	0	0	9.2e-05	0	0	0	0	0	0	0	0	0	2.9e-05	0	0	0	0	5.8e-05	0	0	0	0	2.5e-05	0	0	0	0	3e-05	0	0	0	0	0
1135	TR54810|c1_g1_i4|g.118112 FPKM=26.82 DESC=SYFB_ARATH,65.18%ID,E:0,RecName: Full=Probable phenylalanine--tRNA ligase beta subunit	68 kDa	0	0	0	0	0	0	0	0	0	0	0	0	0	0	5.7e-05	0	0	0	0	2.9e-05	0	0	0	0	4.9e-05	0	0	0	0	3e-05	0	0	0	0	0
1136	TR35984|c3_g2_i4|g.78100 FPKM=80.29 DESC=COB21_ARATH,89.38%ID,E:0,RecName: Full=Coatomer subunit beta'-1	68 kDa	0	0	0	0	0	0	0	0	0	0	0	0	0	0	0	0	0	0	0	0	0	0	0	0	0	0	0	7e-05	0	0	0	0	0	0	0
1137	TR13514|c1_g1_i4|g.29429 FPKM=71.30 DESC=Y1161_HAEIN,36.27%ID,E:1e-11,RecName: Full=Putative esterase HI_1161	19 kDa	0	0	0	0	0	0.0001	0	0	0	0	6.1e-05	0.00035	0	6.2e-05	2.9e-05	5.1e-05	0.00015	6e-05	0	2.9e-05	0.00038	0.00016	0	0.00016	2.5e-05	0	0	0	0	0.00012	0	0.00014	0.00014	0	7.9e-05
1138	TR27653|c0_g1_i1|g.60132 FPKM=90.69 DESC=IDH5_ARATH,84.68%ID,E:2e-66,RecName: Full=Isocitrate dehydrogenase [NAD] catalytic subunit 5, mitochondrial	44 kDa	0	0	0	0	0	0	0	0	0	0	0.00012	0	0.00036	6.2e-05	2.9e-05	0.0002	0	0.00024	6.1e-05	0	5.4e-05	5.4e-05	0.00018	0.00021	2.5e-05	0	0	0.00021	0	6e-05	0	0.00014	9.3e-05	0	0
1139	TR2419|c0_g1_i2|g.5495 FPKM=74.55 DESC=NA	15 kDa	0	0	0	0	3.1e-05	0.00036	0.00023	0	0.00012	9.6e-05	0	0	0	0	2.9e-05	0	0	0	0	2.9e-05	0	0	9.1e-05	0	2.5e-05	0	0	0	0	0.00012	0	4.6e-05	4.6e-05	0	0.00059
1140	TR41852|c0_g1_i2|g.90081 FPKM=79.76 DESC=EIF3I_ARATH,77.13%ID,E:0,RecName: Full=Eukaryotic translation initiation factor 3 subunit I {ECO:0000255|HAMAP-Rule:MF_03008}	40 kDa	0	0	0	0	0.00022	5.2e-05	0	0	0	0	0	0	0	0	0.0002	5.1e-05	0	0	0	5.8e-05	0	0	0	0	0.00029	0	0	0.00021	0	0.00015	0	9.3e-05	0.00014	0	0
1141	TR34937|c0_g1_i2|g.75761 FPKM=83.94 DESC=PSMD6_ARATH,79.68%ID,E:0,RecName: Full=26S proteasome non-ATPase regulatory subunit 6 homolog	44 kDa	0	0	0	0	0.00015	0	0	0	0	0	0	0	0	0	0.00017	0	0	0	0	0.00017	0	0	0	0	0.0002	0	0	0.00014	0	9.1e-05	0	4.6e-05	4.6e-05	7.2e-05	0
1142	TR6043|c1_g1_i1|g.13512 FPKM=54.25 DESC=ACOC_CUCMA,92.8%ID,E:2e-151,RecName: Full=Aconitate hydratase, cytoplasmic	27 kDa	0	0	0	0	0	0	0	0	0	0	0	0	0.00042	0	0	0	0	0.00012	0	0	5.4e-05	0	9.1e-05	0.00016	0	0	0	7e-05	0	9.1e-05	0	0	0	0	7.9e-05
1143	TR905|c1_g3_i2|g.2135 FPKM=4.22 DESC=UGT2_GARJA,64.73%ID,E:8e-90,RecName: Full=7-deoxyloganetin glucosyltransferase	25 kDa	0	0	0	0	0.00022	0	0	0	0	0	0	0	0	0	0.00014	0	0	0	0	0.00032	0	0	0	0	0.00012	0	0	0	0	0.00021	0	4.6e-05	0	0	7.9e-05
1144	TR34766|c0_g1_i1|g.75475 FPKM=61.32 DESC=NA	41 kDa	0	0	0	0	0.00018	0	0	0	0	0	0	0	0	0	0.00011	0.0001	0	0	0	5.8e-05	0	0	0	0	0.00025	0	0	0	0	0.00018	0	9.3e-05	4.6e-05	0	0
1145	TR7439|c0_g2_i4|g.16214 FPKM=122.73 DESC=WDR12_XENTR,43.08%ID,E:2e-13,RecName: Full=Ribosome biogenesis protein wdr12 {ECO:0000255|HAMAP-Rule:MF_03029}	52 kDa	0	0	0	0	0	0	0	0	0	0	0	0	0.00012	6.2e-05	0	0	0	0.00012	0	0	0	0	0	5.2e-05	0	0	0	7e-05	0	0	0	0	4.6e-05	0	0
1146	TR33216|c1_g1_i1|g.72202 FPKM=20.68 DESC=GSTUH_ARATH,58.82%ID,E:1e-93,RecName: Full=Glutathione S-transferase U17	32 kDa	0	0	0	0	0.00022	0.0001	0	0	0	9.6e-05	0	0	0	0	0	0	0	0	0	0	0	0	0	0	4.9e-05	0	0	0	0	0.0003	0	0	4.6e-05	0	0.00059
1147	TR32390|c0_g1_i1|g.70407 FPKM=55.13 DESC=COPG2_ORYSJ,84.81%ID,E:0,RecName: Full=Coatomer subunit gamma-2	98 kDa	0	0	0	0	3.1e-05	0	0	0	0	0	0	0	0	0	0.00017	0	0	0	0	0.00026	0	0	0	0	0.00044	0.00011	0	0	0	6e-05	0	0	0	0	0
1148	TR18242|c0_g1_i1|g.40387 FPKM=123.67 DESC=PSB3_PICMA,89.22%ID,E:4e-136,RecName: Full=Proteasome subunit beta type-3	26 kDa	0	0	0	0	0.00018	5.2e-05	0	0	0	0	0	0	0	0	0.00029	0	0	0	0	0.00035	0	0	0	0	0.00029	0	0	0	0	0.00021	0	0	4.6e-05	0	0
1149	TR54080|c0_g1_i2|g.116610 FPKM=48.27 DESC=RVE6_ARATH,70.83%ID,E:3e-15,RecName: Full=Protein REVEILLE 6	108 kDa	0	0	0	0	0.00012	0	0	0	0	0	0	0	0	0	5.7e-05	0	0	0	0	5.8e-05	0	0	0	0.00016	0.00042	0	0	0	0	0.00027	0	0	0	0	0
1150	TR49597|c0_g1_i2|g.106733 FPKM=9.36 DESC=NUDT3_ARATH,70.25%ID,E:0,RecName: Full=Nudix hydrolase 3	88 kDa	0	0	0	0	6.1e-05	0	0	0	0	0	0	0	0	0	0.00011	0	0	0	0	5.8e-05	0	0	0	0	0.00015	0	0	0	0	0.00018	0	0	0	0	0.00067
1151	TR50252|c2_g1_i4|g.108227 FPKM=33.08 DESC=NA	83 kDa	0	0	0	0	0.00022	0	0	0	0	0	0	0	0	0	0.00011	0	0	0	0	0.00014	0	0	0	0	0.00034	0	0	7e-05	0	0.00027	0	0	0	0	0
1152	TR52237|c2_g1_i2|g.112687 FPKM=47.82 DESC=PDC1_PEA,80.67%ID,E:0,RecName: Full=Pyruvate decarboxylase 1	42 kDa	0	0	0	0	0	0	0	0	0	0	0	0	0	0	0	0	0	0	0	0	0	0	0	0	2.5e-05	0	0	0	0	0	0	0	0	0	0
1153	TR13494|c0_g1_i2|g.29195 FPKM=44.97 DESC=RBG4_ARATH,54.4%ID,E:2e-30,RecName: Full=Glycine-rich RNA-binding protein 4, mitochondrial	15 kDa	0	0	0	0	0	0.00016	0	0	0	0	6.1e-05	0	6.1e-05	0.00018	0	0.0002	0	0.00012	0.00012	0	0.00011	0.00011	0.00027	5.2e-05	0	0	0.0002	7e-05	0.00023	0	0	0.00028	9.3e-05	0.00014	7.9e-05
1154	TR45931|c1_g1_i1|g.98713 FPKM=102.76 DESC=CBSX1_ARATH,70.91%ID,E:1e-46,RecName: Full=CBS domain-containing protein CBSX1, chloroplastic	36 kDa	0	0	0	0	0	0.00016	0	0	0	0	0	8.8e-05	0.00012	0.00012	0	5.1e-05	0.00015	0	0	0	0	0.0007	0.00018	0.00031	0	0	0	0	0	0	0	0	4.6e-05	0	0
1155	TR49959|c2_g1_i1|g.107600 FPKM=44.15 DESC=RIC2_ORYSJ,92.37%ID,E:7e-86,RecName: Full=Ras-related protein RIC2	14 kDa	0	0	0	0	3.1e-05	0	0	0	0	0	0.00055	0	0	6.2e-05	2.9e-05	0	0	0	0	0	0.00048	0.00016	0	0.00016	2.5e-05	0	0	0	0	3e-05	0	4.6e-05	4.6e-05	0	3.9e-05
1156	TR18106|c0_g1_i1|g.40073 FPKM=20.39 DESC=NA	70 kDa	0	0	0	0	0	0	0	0	0	0	0	0	0.00018	0.00043	0	0	0	0	0.00036	0	0	0	0	0.00026	0	0	0	7e-05	0.00012	0	0	0.00023	0.00023	7.2e-05	0
1157	TR48612|c2_g1_i1|g.104602 FPKM=14.46 DESC=UBP12_ARATH,40%ID,E:1e-11,RecName: Full=Ubiquitin carboxyl-terminal hydrolase 12	40 kDa	0	0	0	0	0.00018	0	0	0	0	0	0	0	0	0	0.00011	0	0	0	0	0.00012	0	0	0	0	0.00015	0	0	0	0	0.00021	0	0.00019	0	0	0
1158	TR22006|c1_g1_i1|g.48641 FPKM=22.56 DESC=NIFU4_ARATH,79.4%ID,E:3e-116,RecName: Full=NifU-like protein 4, mitochondrial	32 kDa	0	0	0	0	0	0	0	0	0	0	0	0	0.00036	0.00018	0	0.0001	0	0.0003	0.00012	0	0	0	0.00055	5.2e-05	0	0	0	0.00021	0.00012	0	0	0	0	0	0
1159	TR12195|c0_g1_i2|g.26985 FPKM=86.34 DESC=UFD1_RAT,51.95%ID,E:3e-76,RecName: Full=Ubiquitin fusion degradation protein 1 homolog {ECO:0000250|UniProtKB:Q92890}	36 kDa	0	0	0	0	9.2e-05	5.2e-05	0	0	0	0	0	0	0	0	8.6e-05	0.0001	0	0	0	0.00014	0	0	0	0	0.0002	0	0	0	0	0.00027	0	0.00014	0.00014	0	7.9e-05
1160	TR4982|c0_g3_i2|g.11037 FPKM=5.30 DESC=FOLB1_ARATH,56.58%ID,E:9e-27,RecName: Full=Dihydroneopterin aldolase 1 {ECO:0000305}	15 kDa	0	0	0	0	0.00022	0.00021	0	0	0	0	0	0	0	0	0.00011	5.1e-05	0	0	0	5.8e-05	0	0	0	0	0.00025	0	0	0	0	9.1e-05	0	0.00014	9.3e-05	0	0.00024
1161	TR32868|c0_g1_i2|g.71275 FPKM=33.60 DESC=GLU2B_ORYSJ,54.91%ID,E:3e-171,RecName: Full=Glucosidase 2 subunit beta	69 kDa	0	0	0	0	0	0	0	0	0	0	0	0	6.1e-05	0.00062	0	5.1e-05	0	6e-05	0.00012	0	0	0	0	0.00052	0	0	0	7e-05	0	0	0	0.00014	0.00032	0	0
1162	TR29001|c1_g2_i1|g.63110 FPKM=19.53 DESC=NA	70 kDa	0	0	0	0	0	0	0	0	0	0	0	0	0.00085	0.00018	0	5.1e-05	0	0.00067	0	0	0	0	0.00027	0	0	0	0	0	0	0	0	4.6e-05	0.00019	0	0
1163	TR21782|c0_g1_i10|g.48071 FPKM=20.23 DESC=SURE_SULDN,34.02%ID,E:6e-34,RecName: Full=5'-nucleotidase SurE {ECO:0000255|HAMAP-Rule:MF_00060}	34 kDa	0	0	0	0	6.1e-05	0	0	0	0	0	0	0	0	0	8.6e-05	0	0	0	0	8.7e-05	0	0	0	0	0.00022	0	0	0	0	0.00021	0	0	0	0	0.00083
1164	TR30624|c1_g2_i4|g.66455 FPKM=57.99 DESC=NA	56 kDa	0	0	0	0	0.00031	0	0	0	0	0	0	0	0	0	0.00017	0	0	0	0	0.00017	0	0	0	0	0.00025	0	0	0	0	0.00015	0	9.3e-05	0	0	0
1165	TR24613|c0_g1_i2|g.54175 FPKM=38.73 DESC=PS13B_ARATH,80.47%ID,E:0,RecName: Full=26S proteasome non-ATPase regulatory subunit 13 homolog B	44 kDa	0	0	0	0	3.1e-05	0	0	0	0	0	0	0	0	0	2.9e-05	0	0	0	0	2.9e-05	0	0	0	0	9.8e-05	0	0	0	0	3e-05	0	0	0	0	0
1166	TR51741|c1_g2_i4|g.111629 FPKM=18.18 DESC=NA	59 kDa	0	0	0	0	0	0	0	0	0	0	0	0	6.1e-05	0.00012	0	0	0	0	0.00012	0	0	0	0	0	0	0	0	0	0	0	0	0	0	0	0
1167	TR715|c1_g3_i2|g.1625 FPKM=64.38 DESC=FKB70_WHEAT,63.5%ID,E:2e-146,RecName: Full=70 kDa peptidyl-prolyl isomerase	27 kDa	0	0	0	0	0	0	0	0	0	0	0	0	0	0	5.7e-05	0	0	0	0	0	0	0	0	0	0	0	0	0	0	3e-05	0	0	0	0	0
1168	TR55264|c0_g3_i1|g.119017 FPKM=133.15 DESC=FK152_ARATH,75.18%ID,E:6e-70,RecName: Full=Peptidyl-prolyl cis-trans isomerase FKBP15-2	19 kDa	0	0	0	0	0	0.00026	0	0	0	0	0.00012	0	0	0.00031	0	0.0001	0	6e-05	0.00012	0	0.00016	5.4e-05	0.00018	0.00021	0	0	0	7e-05	0	0	0	0.00019	0.00019	0	7.9e-05
1169	TR3360|c0_g1_i9|g.7589 FPKM=76.88 DESC=CM1_ARATH,59.24%ID,E:4e-119,RecName: Full=Chorismate mutase 1, chloroplastic	38 kDa	0	0	0	0	0	0	0	0	0	0	0	0.00018	0.00018	6.2e-05	0	5.1e-05	7.4e-05	0.00042	0.00012	2.9e-05	0.00022	0.00038	9.1e-05	0.00021	0	0	9.8e-05	0.00014	0	0	0	9.3e-05	0	0	0
1170	TR21668|c0_g1_i1|g.47668 FPKM=26.40 DESC=AB6I_ARATH,75.29%ID,E:2e-37,RecName: Full=ABC transporter I family member 6, chloroplastic	36 kDa	0	0	0	0	0	0	0	0	0	0	0	8.8e-05	6.1e-05	0	0	0.0001	0.00022	0.00012	0.00012	0	0	0.00043	9.1e-05	0.00021	0	0	0.0002	0	0	0	0	4.6e-05	0.00023	0	3.9e-05
1171	TR43073|c0_g1_i2|g.92405 FPKM=55.59 DESC=DHBK_SOLLC,88.89%ID,E:8e-136,RecName: Full=Putative 3,4-dihydroxy-2-butanone kinase	25 kDa	0	0	0	0	0.00015	0	0	0	0	0	0	0	0	0	0.00011	0	0	0	0	0.0002	5.4e-05	0	0	0	0.00017	0.00011	9.8e-05	0	0	0.00018	0.00021	4.6e-05	0	0	0
1172	TR41367|c0_g2_i8|g.89078 FPKM=137.94 DESC=APX4_ORYSJ,54.22%ID,E:7e-18,RecName: Full=Probable L-ascorbate peroxidase 4	31 kDa	0	0	0	0	0	0	0	0	0	0	0	0	0.00018	6.2e-05	0	0.0001	0	0.00018	0	0	0	0.00022	0	0.00037	0	0	0	7e-05	0	0.00015	0	0.00014	9.3e-05	0	0
1173	TR28437|c0_g1_i3|g.61914 FPKM=12.09 DESC=ASNS3_ARATH,78.5%ID,E:7e-42,RecName: Full=Asparagine synthetase [glutamine-hydrolyzing] 3	66 kDa	0	0	0	0	9.2e-05	5.2e-05	0	0	0	0	0	0	0	0	5.7e-05	0	0	0	0	2.9e-05	0	0	0	0	7.4e-05	0	0	0	0	3e-05	0	0	0	0	0
1174	TR49956|c0_g1_i6|g.107569 FPKM=143.58 DESC=VATH_ARATH,76.56%ID,E:0,RecName: Full=V-type proton ATPase subunit H	59 kDa	0	0	0	0	0.00015	0	0	0	0	0	0	0	0	0	0.00017	5.1e-05	0	0	0	5.8e-05	0	0	0	0.0001	0.00017	0.00032	0	0.00021	0	9.1e-05	0	0	0	0	0
1175	TR9512|c0_g1_i2|g.21245 FPKM=107.06 DESC=PP2A_HEVBR,92.68%ID,E:5e-70,RecName: Full=Serine/threonine-protein phosphatase PP2A catalytic subunit	35 kDa	0	0	0	0	0.00012	0	0	0	0	0	0	0	0	0	0.00023	0	0	0	0	0.00032	0	0	0	0	0.0002	0	0	0	0	0.00012	0	9.3e-05	4.6e-05	7.2e-05	0
1176	TR42350|c1_g3_i2|g.90876 FPKM=31.96 DESC=PSA_ARATH,71.23%ID,E:7e-26,RecName: Full=Puromycin-sensitive aminopeptidase	49 kDa	0	0	0	0	0.00025	0	0	0	0	0	0	0	0	0	0.00011	0	0	0	0	0.00017	0	0.00011	0	0	0.0002	0	0	0	0	0.00018	0	0	0	0	3.9e-05
1177	TR18120|c0_g1_i1|g.40114 FPKM=16.88 DESC=PFD4_AVEFA,76%ID,E:1e-51,RecName: Full=Probable prefoldin subunit 4	15 kDa	0	0	0	0	3.1e-05	0.00041	0	0	0	0	0	0	0	0	0	0	0	0	0	0	0	0	0	0	0	0	0	0	0	9.1e-05	0	0.00023	0.00046	0	0.00043
1178	TR13784|c0_g3_i3|g.30068 FPKM=57.48 DESC=CCT1_ARATH,73.48%ID,E:6e-57,RecName: Full=Choline-phosphate cytidylyltransferase 1	37 kDa	0	0	0	0	0.00015	0	0	0	0	0	0	0	0	0	0.00014	0.00015	0	0	0	0.00017	0	0	0	0	0.00015	0	0	0	0	0.00015	0	9.3e-05	0	0	0
1179	TR24613|c0_g1_i1|g.54174 FPKM=38.73 DESC=PS13B_ARATH,80.47%ID,E:0,RecName: Full=26S proteasome non-ATPase regulatory subunit 13 homolog B	44 kDa	0	0	0	0	0.0004	0	0	0	0	0	0	0	0	0	0.00014	0	0	0	0	0.00014	0	0	0	0	0.00015	0	0	0	0	0.00015	0	4.6e-05	4.6e-05	0	0
1180	TR2511|c1_g1_i2|g.5711 FPKM=16.60 DESC=OPR11_ORYSJ,77.59%ID,E:2e-92,RecName: Full=Putative 12-oxophytodienoate reductase 11	42 kDa	0	0	0	0	0.00031	0	0	0	0	0	0	0	0	0	0.00017	0	0	0	0	0.00014	0	0	0	0	0	0	0	0	0	0.00024	0	4.6e-05	0	0	0
1181	TR18458|c1_g1_i1|g.40801 FPKM=376.54 DESC=NA	25 kDa	0	0	0	0	0	0	0	0	0	0	0	0	0	0	5.7e-05	5.1e-05	0	0	0	0.00012	0	0	0	0	2.5e-05	0	0	0	0	0	0	0	0	0	0
1182	TR2984|c0_g1_i1|g.6630 FPKM=11.00 DESC=SYV_ARATH,71.55%ID,E:0,RecName: Full=Valine--tRNA ligase	121 kDa	0	0	0	0	9.2e-05	0	0	0	0	0	0	0	0	0	0.00029	0	0	0	0	0.00014	0	0	0	0	0.00032	0	0	0	0	0.00024	0	0	0	0	0
1183	TR39325|c0_g1_i2|g.84621 FPKM=13.84 DESC=PSA2_ORYSJ,96.32%ID,E:8e-131,RecName: Full=Proteasome subunit alpha type-2	21 kDa	0	0	0	0	3.1e-05	0	0	0	0	0	0	0	0	0	0	0	0	0	0	2.9e-05	0	0	0	0	2.5e-05	0	0	0	0	3e-05	0	0	9.3e-05	0	0
1184	TR55918|c0_g4_i1|g.120327 FPKM=1.57 DESC=HSP21_IPONI,57.42%ID,E:1e-58,RecName: Full=17.2 kDa class II heat shock protein	18 kDa	0	0	0	0	0	5.2e-05	0	0	0	0	0	0	0	0	0	0	0	0	0	0	0	0	0	0	0.00012	0	0	0	0	0	0	4.6e-05	0.00028	0	3.9e-05
1185	TR39467|c0_g1_i1|g.85022 FPKM=110.63 DESC=SUCA2_SOLLC,85.25%ID,E:0,RecName: Full=Succinyl-CoA ligase [ADP-forming] subunit alpha-2, mitochondrial	40 kDa	0.00011	0	0	0	0	0	0	0	0	0	6.1e-05	0	0.00024	0.00012	0	5.1e-05	0	0.00018	6.1e-05	0	0	0.00016	0.00027	0.00026	0	0	9.8e-05	0.00042	0.00012	0	0	4.6e-05	4.6e-05	0	0
1186	TR5273|c0_g1_i4|g.11864 FPKM=87.10 DESC=FRI3_ARATH,58.77%ID,E:1e-33,RecName: Full=Ferritin-3, chloroplastic	29 kDa	0	0	0	0	0	5.2e-05	0	0	0	0	0	0.00018	0.00024	0.00018	0	0.0001	0.0003	0.00024	0.00012	0	0	0.00032	0	0.00016	0	0	0.0002	0	0	3e-05	0	0.00014	9.3e-05	0	0
1187	TR3858|c0_g1_i9|g.8626 FPKM=239.30 DESC=SUMO1_ORYSJ,89.13%ID,E:9e-51,RecName: Full=Small ubiquitin-related modifier 1	11 kDa	0	0	0	0	9.2e-05	0.00016	0	0	0	0.00029	0	0	0	0	5.7e-05	5.1e-05	0	0	0	0.00014	0	0	0	0	0.0002	0	0	0	0	9.1e-05	0	9.3e-05	0.00014	0	0.00028
1188	TR24726|c2_g1_i1|g.54458 FPKM=53.71 DESC=NA	58 kDa	0	0	0	0	0	0	0	0	0	0	0	0	0.00012	0	0	0	0	0.00018	0	0	0	0	0	0	0	0	0	7e-05	0	0	0	0	0	0	0
1189	TR27774|c0_g1_i1|g.60445 FPKM=15.41 DESC=GPMA_PARUW,61.99%ID,E:2e-98,RecName: Full=2,3-bisphosphoglycerate-dependent phosphoglycerate mutase {ECO:0000255|HAMAP-Rule:MF_01039}	38 kDa	0	0	0	0	0	0	0	0	0	0	0	8.8e-05	6.1e-05	6.2e-05	0	0	0.00015	0.00018	6.1e-05	0	0	0.0007	0	0.00037	0	0	0	0	0	0	0	0	0	0	0
1190	TR30952|c0_g1_i1|g.67152 FPKM=46.14 DESC=CHMP5_DICDI,48.15%ID,E:4e-16,RecName: Full=Charged multivesicular body protein 5	26 kDa	0	0	0	0	9.2e-05	0.00031	0	0	0	0	0	0	0	0	0	0.00031	0	0	0	0	0	0	0	0	4.9e-05	0	0	0	0	6e-05	0	0.00023	0.00051	0	0
1191	TR33663|c2_g2_i7|g.73136 FPKM=405.31 DESC=NA	16 kDa	0	0	0	0	0.00012	0	0	0	0	0	0	0	0	0	0.00031	0	0	0	0	0.00023	5.4e-05	0	0	0	0.00025	0	0	0	0	3e-05	0	9.3e-05	9.3e-05	0	0
1192	TR56030|c0_g2_i1|g.120542 FPKM=24.48 DESC=NAP1A_ORYSJ,81.71%ID,E:4e-96,RecName: Full=Nucleosome assembly protein 1	15 kDa	0	0	0	0	0.00022	0.0001	0	0	0	0	0	0	0	0	0.0002	5.1e-05	0	0	0	0.00014	0	0	0	0	0.00012	0	0	0	0	0.00015	0	0.00019	0.00023	0	0
1193	TR26190|c0_g1_i1|g.57246 FPKM=15.62 DESC=CLPB3_ARATH,98.68%ID,E:6e-44,RecName: Full=Chaperone protein ClpB3, chloroplastic	64 kDa	0	0	0	0	0	0	0	0	0	0	0	0	6.1e-05	6.2e-05	0	0	0	0	0	0	0	0.00054	0	5.2e-05	0	0	0	7e-05	0	0	0	0	0	0	0
1194	TR11080|c1_g1_i17|g.24469 FPKM=51.28 DESC=UBP6_ARATH,55.85%ID,E:5e-139,RecName: Full=Ubiquitin carboxyl-terminal hydrolase 6	42 kDa	0	0	0	0	0.00025	0	0	0	0	0	0	0	0	0	0.00023	0	0	0	0	8.7e-05	0	0	0	0	0.00032	0	0	0	0	0.00027	0	4.6e-05	0	0	0
1195	TR42282|c0_g1_i1|g.90843 FPKM=6.67 DESC=LDHB_HORVU,65.88%ID,E:9e-156,RecName: Full=L-lactate dehydrogenase B	38 kDa	0	0	0	0	0.00012	5.2e-05	0	0	0	0	0	0	0	0	2.9e-05	0	0	0	0	0	0	0	0	0	9.8e-05	0	0	0	0	0.00018	0	0	0	0	0.00067
1196	TR52256|c0_g2_i1|g.112843 FPKM=68.17 DESC=SEBP2_ARATH,74.1%ID,E:2e-139,RecName: Full=Selenium-binding protein 2	54 kDa	0	0	0	0	0.00022	0	0	0	0	0	0	0	0	0	5.7e-05	0	0	0	0	0.00012	0	0	0	0	0.00034	0	0	0	0	0.00024	0	0	0	0	7.9e-05
1197	TR6386|c1_g1_i4|g.14302 FPKM=26.03 DESC=USP_CUCME,72.69%ID,E:9e-113,RecName: Full=UDP-sugar pyrophosphorylase	24 kDa	0	0	0	0	0.00018	0	0	0	0	0	0	0	0	0	0.00017	0	0	0	0	0.00012	0	0	0	0	0.00017	0	0	0	0	0.00012	0	0	0	0	0
1198	TR47124|c2_g2_i6|g.101161 FPKM=38.01 DESC=NILP1_ARATH,82.35%ID,E:2e-20,RecName: Full=N-carbamoylputrescine amidase	17 kDa	0	0	0	0	0	0	0	0	0	0	0	0	0	0	2.9e-05	0	0	0	0	2.9e-05	0	0	0	0	2.5e-05	0	0	0	0	0	0	0	0	0	0
1199	TR20255|c1_g3_i3|g.44675 FPKM=275.48 DESC=RL4_PRUAR,91.67%ID,E:1e-06,RecName: Full=60S ribosomal protein L4	47 kDa	0	0	0	0	3.1e-05	0	0	0	0	0	0	0	0	0	5.7e-05	0	0	0	0	2.9e-05	0	0	0	0	4.9e-05	0	0	0	0	0	0	0	0	0	0
1200	TR26605|c0_g1_i2|g.58197 FPKM=39.39 DESC=KPYK_EIMTE,55.56%ID,E:7e-45,RecName: Full=Pyruvate kinase	15 kDa	0	0	0	0	9.2e-05	0	0	0	0	0	0	0	0	0	0	0	0	0	0	0	0	0	0	0	0	0	0	0	0	0.00012	0	0	0	0	0
1201	TR40526|c0_g1_i1|g.87316 FPKM=6.33 DESC=VATE_SPIOL,70.77%ID,E:3e-83,RecName: Full=V-type proton ATPase subunit E	26 kDa	0	0	0	0	0.00015	0.0001	0	0	0	0	0	0	0	0	0	0	0	0	0	0	0	0	0	0	0	0	0	0	0	0	0	0	0	0	0
1202	TR49956|c0_g1_i9|g.107572 FPKM=143.58 DESC=VATH_ARATH,76.56%ID,E:0,RecName: Full=V-type proton ATPase subunit H	51 kDa	0	0	0	0	0	0	0	0	0	0	0	0	0	0	0	0	0	0	0	0	0	0	0	0	4.9e-05	0	0	0	0	0	0	0	0	0	0
1203	TR10617|c0_g1_i1|g.23728 FPKM=72.15 DESC=CHMP1_DICDI,51.52%ID,E:1e-50,RecName: Full=Charged multivesicular body protein 1	23 kDa	0	0	0	0	0	5.2e-05	0	0	0.00012	0	0	0	0	0	5.7e-05	5.1e-05	0	0	0.00018	0	0	0	0	5.2e-05	0	0	0	0	0	6e-05	0	0.00023	0.00028	0	3.9e-05
1204	TR40047|c0_g2_i2|g.86189 FPKM=41.84 DESC=HIS1B_ARATH,78.41%ID,E:0,RecName: Full=ATP phosphoribosyltransferase 2, chloroplastic	44 kDa	0	0	0	0	0	0	0	0	0	0	0	0	6.1e-05	6.2e-05	2.9e-05	0	0.00015	0	6.1e-05	0.00012	0	0.00043	9.1e-05	0.00037	2.5e-05	0	9.8e-05	0.00021	0	6e-05	0	0	0	0	0.00012
1205	TR19340|c3_g1_i2|g.42610 FPKM=15.44 DESC=UPP_TOBAC,81.45%ID,E:1e-126,RecName: Full=Uracil phosphoribosyltransferase	32 kDa	0	0	0	0	0	0.00016	0	0	0	0	0	0.00018	0	0	0	0.0001	0.0003	0	0	0	0.00016	0.00038	0.00018	0.00021	0	0	9.8e-05	7e-05	0	0	0	9.3e-05	9.3e-05	0	0
1206	TR45387|c0_g1_i2|g.97537 FPKM=41.14 DESC=ODP24_ARATH,73.17%ID,E:2e-13,RecName: Full=Dihydrolipoyllysine-residue acetyltransferase component 4 of pyruvate dehydrogenase complex, chloroplastic	11 kDa	0	0	0	0	0	0	0	0	0	0	0	8.8e-05	0.00024	6.2e-05	0	5.1e-05	0.00037	0.0003	0.00018	0	0	0.00054	9.1e-05	0.00026	0	0	0	0	0	0	0	0.00014	4.6e-05	0	3.9e-05
1207	TR1843|c0_g1_i7|g.4194 FPKM=31.55 DESC=BH074_ARATH,40.96%ID,E:3e-62,RecName: Full=Transcription factor bHLH74	28 kDa	0	0	0	0	0.00012	5.2e-05	0	0	0	0	0	0	0	0	0	0	0	0	0	2.9e-05	0	0	0	0	0.00012	0	0	0	0	0.00012	0	0	4.6e-05	0	0.00016
1208	TR14046|c1_g1_i2|g.30816 FPKM=336.22 DESC=RS3A_ORYSJ,87.22%ID,E:7e-145,RecName: Full=40S ribosomal protein S3a {ECO:0000255|HAMAP-Rule:MF_03122}	29 kDa	0	0	0	0	3.1e-05	0	0	0	0	0	0	0	0	0	0.00017	0	0	0	6.1e-05	0.00014	0.00011	0	0	0	0.0002	0	0	0.00014	0	0	0	0.00014	9.3e-05	0	0
1209	TR16775|c0_g1_i1|g.37011 FPKM=65.91 DESC=RS7_AVIMR,81.05%ID,E:5e-109,RecName: Full=40S ribosomal protein S7	22 kDa	0	0	0	0	6.1e-05	0.00036	0	0	0	0	0	0	0	0	0.00017	0.00015	0	0	6.1e-05	5.8e-05	0	0	0	0	0.00012	0	0	0	0	9.1e-05	0	0.00019	0.00014	0	0
1210	TR30434|c0_g1_i5|g.65985 FPKM=25.69 DESC=DHE2_ARATH,85.45%ID,E:9e-173,RecName: Full=Glutamate dehydrogenase 2	45 kDa	0	0	0	0	0	0	0	0	0	9.6e-05	0	0	0.00024	0	0	0	0	0.00024	0	0	0	0	0	0.00016	0	0	0	0.00014	0	0	0	0	9.3e-05	0	0.00036
1211	TR23860|c0_g1_i1|g.52275 FPKM=45.34 DESC=PATL5_ARATH,57.48%ID,E:8e-141,RecName: Full=Patellin-5	64 kDa	0	0	0	0	0.00018	0	0	0	0	0	0	0	0	0	2.9e-05	0	0	0	0	2.9e-05	0	0	0	0	0.00025	0	0	0	0	0.00024	0	0	0	0	3.9e-05
1212	TR2889|c0_g1_i1|g.6525 FPKM=17.51 DESC=VSR1_ARATH,77.26%ID,E:9e-162,RecName: Full=Vacuolar-sorting receptor 1	34 kDa	0	0	0	0	0	0	0	0	0	0	0	0	0	0.00012	0	5.1e-05	0	0	0.00018	0	0	0	0	0.00031	0	0	0	0	0	0	0	9.3e-05	0.00019	0	0
1213	TR36882|c0_g1_i2|g.79787 FPKM=31.26 DESC=VCS_ARATH,55.63%ID,E:0,RecName: Full=Enhancer of mRNA-decapping protein 4	153 kDa	0	0	0	0	6.1e-05	0	0	0	0	0	0	0	0	0	0.00031	0	0	0	0	0.0002	0	0	0	0	0.00025	0	0	0	0	0.00021	0	0	0	0	0
1214	TR55817|c0_g1_i2|g.120046 FPKM=73.92 DESC=RBG3_ARATH,57.14%ID,E:3e-44,RecName: Full=Glycine-rich RNA-binding protein 3, mitochondrial	16 kDa	0	0	0	0	0	0	0	0	0	0	0	0	0	0	0	0	0	0	0	0	5.4e-05	5.4e-05	9.1e-05	5.2e-05	0	0	0	0	0	0	0	4.6e-05	4.6e-05	0	0
1215	TR2419|c0_g1_i1|g.5494 FPKM=74.55 DESC=NA	15 kDa	0	0	0	0	3.1e-05	0.00016	0	0	0	0	0	0	0	0	0	0	0	0	0	2.9e-05	0	0	0	0	2.5e-05	0	0	0	0	3e-05	0	0	0	0	0.00012
1216	TR9411|c0_g1_i1|g.21079 FPKM=9.48 DESC=UBE11_ARATH,77.87%ID,E:2e-131,RecName: Full=Ubiquitin-activating enzyme E1 1	44 kDa	0	0	0	0	0.00028	0	0	0	0	0	0	0	0	0	0.00011	0	0	0	0	0.00026	0	0	0	0	9.8e-05	0	0	0	0	0.00021	0	0	0	0	0
1217	TR16388|c0_g1_i1|g.36259 FPKM=17.85 DESC=HDA8_ARATH,69.54%ID,E:1e-170,RecName: Full=Histone deacetylase 8	42 kDa	0	0	0	0	0.00012	0	0	0	0	0	0	0	0	0	0.00023	0	0	0	0	8.7e-05	0	0	0	0	0.00039	0	0	0	0	0.00018	0	0	0	0	0
1218	TR21766|c0_g2_i1|g.47961 FPKM=38.02 DESC=IMA1B_ORYSJ,82.23%ID,E:3e-110,RecName: Full=Importin subunit alpha-1b	22 kDa	0	0	0	0	6.1e-05	0	0	0	0	0	0	0	0	0	2.9e-05	0	0	0	0	2.9e-05	0	0	0	0	7.4e-05	0	0	0	0	6e-05	0	0	0	0	0
1219	TR39188|c0_g1_i2|g.84456 FPKM=12.87 DESC=G6PD_SOLTU,76.69%ID,E:2e-115,RecName: Full=Glucose-6-phosphate 1-dehydrogenase, cytoplasmic isoform	29 kDa	0	0	0	0	0.00015	0	0	0	0	0	0	0	0	0	0	0	0	0	0	0	0	0	0	0	4.9e-05	0	0	0	0	0.00012	0	0	0	0	0
1220	TR18106|c0_g1_i2|g.40074 FPKM=20.39 DESC=NA	70 kDa	0	0	0	0	0	0	0	0	0	0	0	0	0	6.2e-05	0	0	0	0	0	0	0	0	0	0.0001	0	0	0	0	0	0	0	4.6e-05	4.6e-05	0	0
1221	TR3858|c0_g1_i13|g.8628 FPKM=239.30 DESC=SUMO1_ORYSJ,89.13%ID,E:9e-51,RecName: Full=Small ubiquitin-related modifier 1	11 kDa	0	0	0	0	0	0.0001	0	0	0	0	0	0	0	0	0	0	0	0	0	5.8e-05	0	0	0	0	0	0	0	0	0	3e-05	0	0	0	0	0.00012
1222	TR34867|c1_g3_i1|g.75621 FPKM=179.65 DESC=RS41_ARATH,89.23%ID,E:6e-77,RecName: Full=40S ribosomal protein S4-1	30 kDa	0	0	0	0	0	0	0	0	0	0	0	0	0	0	0	0	0	0	0	0	0	0	0	0	0	0	0	0	0.00012	0	0	0	0	0	0
1223	TR48612|c2_g1_i5|g.104611 FPKM=14.46 DESC=UBP12_ARATH,40%ID,E:1e-11,RecName: Full=Ubiquitin carboxyl-terminal hydrolase 12	40 kDa	0	0	0	0	3.1e-05	0	0	0	0	0	0	0	0	0	0	0	0	0	0	0	0	0	0	0	2.5e-05	0	0	0	0	0	0	0	0	0	0
1224	TR19810|c3_g1_i5|g.43721 FPKM=58.89 DESC=ODPB3_ARATH,83.74%ID,E:0,RecName: Full=Pyruvate dehydrogenase E1 component subunit beta-3, chloroplastic	49 kDa	0	0	0	0	3.1e-05	0	0	0	0	0	0	8.8e-05	6.1e-05	6.2e-05	0	5.1e-05	0	6e-05	0	2.9e-05	5.4e-05	0.00032	9.1e-05	0.00021	4.9e-05	0	9.8e-05	7e-05	0	6e-05	0	0	4.6e-05	0	0.0002
1225	TR3850|c0_g3_i1|g.8593 FPKM=148.58 DESC=RL23A_FRIAG,89.03%ID,E:1e-76,RecName: Full=60S ribosomal protein L23A	17 kDa	0	0	0	0.00023	6.1e-05	0.0001	0	0	0.00012	0	0.00012	0	0	0	0.00011	0.00026	0	0	0	5.8e-05	0.00011	0	0	0.00016	7.4e-05	0	0	7e-05	0	0	0	9.3e-05	0.00014	0	0
1226	TR13153|c0_g1_i4|g.28734 FPKM=66.46 DESC=MCA4_ARATH,66.37%ID,E:2e-46,RecName: Full=Metacaspase-4	12 kDa	0	0	0	0	3.1e-05	5.2e-05	0	0	0	0	6.1e-05	0	0	0	8.6e-05	0.0001	7.4e-05	0	6.1e-05	0.00014	5.4e-05	0	0	0	0.00012	0	0	0	0	3e-05	0	9.3e-05	9.3e-05	0	0
1227	TR26334|c0_g1_i1|g.57597 FPKM=1.55 DESC=HSP7C_ARATH,59.79%ID,E:1e-87,RecName: Full=Heat shock 70 kDa protein 3	30 kDa	0	0	0	0	0.00015	0	0	0	0	0	6.1e-05	0	0	0.00025	8.6e-05	5.1e-05	0	0	0.00012	2.9e-05	0.00032	0	0	0.00021	0.00015	0	0	0	0	0.00012	0	0	0	0	0
1228	TR4802|c0_g2_i2|g.10615 FPKM=35.42 DESC=FHIT_DICDI,53.69%ID,E:4e-44,RecName: Full=Bis(5'-adenosyl)-triphosphatase	25 kDa	0	0	0	0	0.00018	0.00016	0	0	0	0	0	0	6.1e-05	0	8.6e-05	5.1e-05	0	6e-05	6.1e-05	2.9e-05	0	0	0	0	0	0	0	0	0	9.1e-05	0	0.00023	0.00028	0	0.0002
1229	TR32506|c0_g1_i1|g.70650 FPKM=16.50 DESC=ARGI1_ARATH,86.09%ID,E:0,RecName: Full=Arginase 1, mitochondrial	37 kDa	0	0	0	0	0	5.2e-05	0	0	0	0	0	0	0.0003	0	0	0.00015	0	0.0003	0	0	0	0	9.1e-05	0.00016	0	0	0	0	0	0	0	0	0	0	0.0002
1230	TR6943|c0_g1_i1|g.15461 FPKM=31.33 DESC=MAON_SOLTU,77.18%ID,E:0,RecName: Full=NAD-dependent malic enzyme 59 kDa isoform, mitochondrial	68 kDa	0	0	0	0	0	0	0	0	0	0	0	0	0.0003	6.2e-05	0	5.1e-05	0	0.00024	0	0	0.00011	0	0.00018	0.00016	0	0	0	0.00035	0	0	0	9.3e-05	0.00014	0	0
1231	TR40713|c3_g1_i1|g.87683 FPKM=27.27 DESC=VP35B_ARATH,79.5%ID,E:0,RecName: Full=Vacuolar protein sorting-associated protein 35B	89 kDa	0	0	0	0	9.2e-05	0	0	0	0	0	0.00018	0	0	0	0.00011	0	0	0	0	0.00012	5.4e-05	0	0	0	0.00037	0	0	7e-05	0	0.00012	0	0	0	0	0
1232	TR35209|c1_g1_i1|g.76342 FPKM=3.53 DESC=HST_TOBAC,71.84%ID,E:5e-45,RecName: Full=Shikimate O-hydroxycinnamoyltransferase	12 kDa	0	0	0	0	0.00012	0	0	0	0	0	0	0	0	0	0.0002	0	0	0	0	0.00017	0	0	0	0	0.00015	0	0	0	0	3e-05	0	0	0	0	0
1233	TR35677|c1_g3_i2|g.77464 FPKM=51.27 DESC=SYRC_XENTR,45.35%ID,E:2e-37,RecName: Full=Arginine--tRNA ligase, cytoplasmic	66 kDa	0	0	0	0	0.00025	0	0	0	0	0	0	0	0	0	0.00011	0	0	0	0	0.00014	0	0	0	0	0.00027	0	0	7e-05	0	3e-05	0	0	0	0	0
1234	TR6394|c0_g1_i1|g.14401 FPKM=92.65 DESC=PABP4_ARATH,71.82%ID,E:3e-38,RecName: Full=Polyadenylate-binding protein 4	71 kDa	0	0	0	0	6.1e-05	0	0	0	0	0	0	0	0	0	2.9e-05	0	0	0	0	2.9e-05	0	0	0	0	9.8e-05	0	0	0	0	0.00012	0	9.3e-05	0	0	0
1235	TR39713|c0_g1_i1|g.85509 FPKM=58.38 DESC=S6PD_MALDO,67.75%ID,E:2e-152,RecName: Full=NADP-dependent D-sorbitol-6-phosphate dehydrogenase	35 kDa	0	0	0	0	0.00015	0	0	0	0	0	0	0	0	0	0.00011	0	0	0	0	0.00012	0	0	0	0	0.00027	0	0	0	0	0.00024	0	0	0	0	7.9e-05
1236	TR52237|c2_g1_i4|g.112691 FPKM=47.82 DESC=PDC1_PEA,80.67%ID,E:0,RecName: Full=Pyruvate decarboxylase 1	57 kDa	0	0	0	0	3.1e-05	0	0	0	0	0	0	0	0	0	0.00017	0	0	0	0	0.00012	0	0	0	0	0.00061	0	0	0	0	0.00012	0	0	0	0	0
1237	TR49282|c0_g3_i1|g.106182 FPKM=102.39 DESC=NA	32 kDa	0	0	0	0	0.00012	0	0	0	0	0	0	0	0	0	0.00014	0	0	0	0	0.00029	0	0	0	0	0.00027	0	0	0	0	9.1e-05	0	0	0	0	0
1238	TR20274|c0_g1_i1|g.44793 FPKM=30.80 DESC=NA	34 kDa	0	0	0	0	0	5.2e-05	0	0	0	0	0	0	0	0	0	0	0	0	0	5.8e-05	0	0	0	0	0	0	0	0	0	0	0	4.6e-05	0	0	7.9e-05
1239	TR41351|c0_g1_i1|g.88945 FPKM=122.76 DESC=TBCA_ARATH,80.77%ID,E:1e-07,RecName: Full=Tubulin-folding cofactor A	13 kDa	0	0	0	0	0	5.2e-05	0	0	0	0	0	0	0	0	2.9e-05	0	0	0	0	2.9e-05	0	0	0	0	0	0	0	0	0	0	0	4.6e-05	0	0	7.9e-05
1240	TR23881|c1_g4_i1|g.52420 FPKM=61.61 DESC=ML146_PAPSO,66.18%ID,E:2e-34,RecName: Full=Major latex protein 146	13 kDa	0	0	0	0	3.1e-05	0	0	0	0	0	0	0	0	0	0	0	0	0	0	0	0	0	0	0	0.00012	0	0	0	0	0	0	0	0	0	0
1241	TR54815|c0_g1_i2|g.118142 FPKM=126.78 DESC=THIK2_ARATH,76.07%ID,E:0,RecName: Full=3-ketoacyl-CoA thiolase 2, peroxisomal	49 kDa	0	0	0	0	0	0	0	0	0	0	0	0	0	0	0	0	0	0	0	0	0	0	0	5.2e-05	0	0	0	0	0	0	0	0	0	0	0
1242	TR39188|c0_g1_i5|g.84460 FPKM=12.87 DESC=G6PD_SOLTU,76.69%ID,E:2e-115,RecName: Full=Glucose-6-phosphate 1-dehydrogenase, cytoplasmic isoform	27 kDa	0	0	0	0	0	0	0	0	0	0	0	0	0	0	0	0	0	0	0	0	0	0	0	0	7.4e-05	0	0	0	0	0	0	4.6e-05	0	0	0
1243	TR50849|c0_g1_i5|g.109715 FPKM=5.45 DESC=NA	126 kDa	0	0	0	0	0	0	0	0	0	0	0	0	0	0	0	0	0	0	0	0	0	0	0	0	0	0	0	0	0	0	0.00011	0	0	7.2e-05	0
1244	TR42033|c0_g1_i1|g.90340 FPKM=146.81 DESC=STAD_RICCO,78.4%ID,E:2e-86,RecName: Full=Acyl-[acyl-carrier-protein] desaturase, chloroplastic	46 kDa	0	0	0	0	0	5.2e-05	0	0	0	0	0	8.8e-05	6.1e-05	6.2e-05	0	5.1e-05	7.4e-05	6e-05	6.1e-05	5.8e-05	5.4e-05	0.00054	9.1e-05	0.00021	0	0	0	0	0	6e-05	0	0	0	0	7.9e-05
1245	TR16864|c1_g1_i2|g.37186 FPKM=10.55 DESC=ARGJ_VITVI,64.55%ID,E:2e-86,RecName: Full=Arginine biosynthesis bifunctional protein ArgJ, chloroplastic {ECO:0000255|HAMAP-Rule:MF_03124}	49 kDa	0	0	0	0	0	0	0	0	0	0	0	8.8e-05	0.00018	0.00018	0	5.1e-05	0.00015	6e-05	0	0	0.00011	0.00043	0	0.00026	0	0	9.8e-05	0	0	3e-05	0	4.6e-05	9.3e-05	0	3.9e-05
1246	TR5518|c1_g1_i2|g.12383 FPKM=296.78 DESC=PCAP1_ARATH,52.11%ID,E:8e-27,RecName: Full=Plasma membrane-associated cation-binding protein 1	25 kDa	0	0	0	0	6.1e-05	5.2e-05	0	0	0	0	0	0	6.1e-05	0	2.9e-05	5.1e-05	0	0	6.1e-05	5.8e-05	0.00011	0	0	0.00021	2.5e-05	0.00011	0	0	0	6e-05	0	9.3e-05	0.00014	0	0.00016
1247	TR36766|c0_g1_i1|g.79593 FPKM=12.22 DESC=NAGK_ARATH,76.7%ID,E:7e-134,RecName: Full=Acetylglutamate kinase, chloroplastic	37 kDa	0	0	0	0	0	0	0	0	0	0	0	0.00018	0.00018	0.00012	5.7e-05	0	0.00022	0.00012	0	5.8e-05	0.00011	0.00038	0	0.00031	4.9e-05	0	0	0	0	6e-05	0	9.3e-05	9.3e-05	0	0
1248	TR15722|c1_g2_i2|g.34814 FPKM=18.38 DESC=NA	19 kDa	0	0	0	0	3.1e-05	0.0001	0	0	0	0	0.0003	0	0	0	0	0.00026	7.4e-05	6e-05	0	0	0.00032	0.00016	0	0.0001	0	0	0	0	0	0	0	9.3e-05	9.3e-05	0	0
1249	TR3367|c0_g1_i3|g.7619 FPKM=328.41 DESC=RS15_ELAOL,91.74%ID,E:7e-62,RecName: Full=40S ribosomal protein S15	20 kDa	0	0	0	0	9.2e-05	0	0	0	0	0	6.1e-05	0	0	6.2e-05	8.6e-05	0.0002	0	0	0.00012	8.7e-05	0.00016	0	0	0	9.8e-05	0	0	0	0.00012	9.1e-05	0	0.00019	0.00028	0	0
1250	TR55817|c0_g1_i5|g.120047 FPKM=73.92 DESC=RBG3_ARATH,57.14%ID,E:3e-44,RecName: Full=Glycine-rich RNA-binding protein 3, mitochondrial	16 kDa	0	0	0	0	0	0.00016	0	0	0	0	0	0	0.00018	0.00012	0	0.00015	0	0.00018	6.1e-05	0	0	5.4e-05	0.00018	0.0001	0	0	0	7e-05	0	0	0	0.00023	0.00019	0	0
1251	TR49405|c0_g1_i1|g.106455 FPKM=57.30 DESC=NA	23 kDa	0	0	0	0	6.1e-05	0.0001	0	0	0	0	6.1e-05	0	0	0	5.7e-05	0	0	0	0	2.9e-05	0.00011	0	0	0	0.00015	0	0	0	0.00012	9.1e-05	0	0.00023	0.00023	0	0
1252	TR53024|c0_g1_i1|g.114478 FPKM=110.67 DESC=UFM1_ORYSJ,97.7%ID,E:3e-53,RecName: Full=Ubiquitin-fold modifier 1	11 kDa	0	0	0	0	6.1e-05	0	0	0	0	9.6e-05	0	0	0	0	0.00011	0	0	0	0	0.00012	0	0	0	0	9.8e-05	0	0	0	0	0.00015	0	4.6e-05	0.00014	0	0.00028
1253	TR52019|c0_g1_i3|g.112296 FPKM=34.53 DESC=VSR3_ARATH,81.65%ID,E:0,RecName: Full=Vacuolar-sorting receptor 3	76 kDa	0	0	0	0	0	0.0001	0	0	0	0	0	0	0	0.00049	2.9e-05	0.0002	0	0	0.00036	0	0	0	0	0.00031	2.5e-05	0	0	0	0	0	0	4.6e-05	0.00023	0	0
1254	TR40697|c0_g1_i1|g.87560 FPKM=7.89 DESC=NA	88 kDa	0	0	0	0	0.00015	0	0	0	0	0	0	0	0	0	5.7e-05	0	0	0	0	0.00017	0	0.00011	0	5.2e-05	0.00015	0	0	0	0	0.00024	0	0	0	0	3.9e-05
1255	TR48425|c1_g1_i1|g.104332 FPKM=31.89 DESC=G3PC_MAGLI,92.44%ID,E:2e-88,RecName: Full=Glyceraldehyde-3-phosphate dehydrogenase, cytosolic	19 kDa	0	0	0	0	6.1e-05	0	0	0	0	0	0	0	0	0	0	0	0	0	0	0	0	0	0	0	4.9e-05	0	0	0	0.00012	0.00015	0	0	0	0	0.00039
1256	TR51587|c0_g1_i1|g.111343 FPKM=42.54 DESC=EIF3D_ARATH,86.31%ID,E:0,RecName: Full=Eukaryotic translation initiation factor 3 subunit D {ECO:0000255|HAMAP-Rule:MF_03003}	64 kDa	0	0	0	0	6.1e-05	0	0	0	0	0	0	0	0	0	0.00011	0	0	0	0	8.7e-05	0	0	0	0	0.00034	0	0	0.00014	0	0.00021	0	4.6e-05	0	0	0
1257	TR8004|c1_g1_i9|g.17623 FPKM=103.49 DESC=UAP1_ARATH,79.94%ID,E:0,RecName: Full=UDP-N-acetylglucosamine diphosphorylase 1	46 kDa	0	0	0	0	0.00015	0	0	0	0	0	0	0	0	0	0.00026	0	0	0	0	0.00014	0	0	0	0	0.00027	0	0	0	0	0.00027	0	0	0	0	0
1258	TR28806|c0_g2_i1|g.62683 FPKM=10.44 DESC=RAB1B_ARATH,84.39%ID,E:2e-128,RecName: Full=Ras-related protein RABB1b	30 kDa	0	0	0	0	0	0	0	0	0	0	0.00012	0	0	0	0	0	0	0	0	0	0.00016	0	0	0	0	0	0	0	0	0	0	0	0	0	0
1259	TR47729|c0_g1_i1|g.102643 FPKM=0.01 DESC=NA	12 kDa	0.00011	0.00015	0.00015	0	0	0.0001	0	0	0	9.6e-05	0.00018	8.8e-05	0	0	2.9e-05	0.0001	0	0.00012	0.00012	2.9e-05	0.00016	0.00011	9.1e-05	0.0001	0	0.00011	0.0002	0.00014	0.00023	3e-05	0	4.6e-05	9.3e-05	7.2e-05	3.9e-05
1260	TR26594|c2_g1_i3|g.58107 FPKM=51.00 DESC=VP201_ARATH,68%ID,E:2e-58,RecName: Full=Vacuolar protein sorting-associated protein 20 homolog 1	16 kDa	0	0	0	0	0	0	0	0	0	0	0.00018	0.00018	6.1e-05	0.00012	0	0.0001	0.00015	0.00018	0	0	0.00043	0.00011	0	5.2e-05	0	0	0	0	0	3e-05	0	0	4.6e-05	0	0
1261	TR36423|c0_g1_i5|g.78958 FPKM=25.16 DESC=NA	61 kDa	0	0	0	0	6.1e-05	0.00026	0	0	0	0	0	0	0	0	0	0.0001	0	0	0	0	5.4e-05	0	0	0.0001	4.9e-05	0	0	0	0	3e-05	0	0.00032	0.00037	0	3.9e-05
1262	TR25184|c0_g1_i1|g.55299 FPKM=1.98 DESC=NA	19 kDa	0	0	0	0	0	0	0	0	0	0	0	0	6.1e-05	0	0	0	0	0	0	0	0	0	9.1e-05	0	0	0	9.8e-05	7e-05	0.00012	0	0	0	0	0	7.9e-05
1263	TR1369|c0_g1_i1|g.3202 FPKM=59.71 DESC=UMP6_ARATH,69.6%ID,E:1e-60,RecName: Full=Uncharacterized protein At1g47420, mitochondrial	16 kDa	0	0	0	0	0	0.0001	0	0	0	0	0	0	0.00048	0	0	0.0002	0	0.00042	0.00012	0	0	0	0	0.0001	0	0	0	7e-05	0	0	0	9.3e-05	0.00023	0	0
1264	TR49959|c1_g1_i1|g.107598 FPKM=95.42 DESC=RB11D_LOTJA,84.78%ID,E:5e-80,RecName: Full=Ras-related protein Rab11D	15 kDa	0	0	0	0	0	0	0	0	0	0	6.1e-05	0	0	6.2e-05	0	5.1e-05	0	0	0	0	0.00011	0	0	0.0001	2.5e-05	0	0	0	0	3e-05	0	0	0	0	0
1265	TR21574|c0_g1_i1|g.47553 FPKM=37.25 DESC=KPYA_RICCO,79.31%ID,E:0,RecName: Full=Pyruvate kinase isozyme A, chloroplastic	63 kDa	0	0	0	0	0	0	0	0	0	0	0	0	0	6.2e-05	2.9e-05	0	0.00022	0.00012	6.1e-05	5.8e-05	0	0.00081	0	0.00042	2.5e-05	0	0	0	0	0	0	0	0	0	0
1266	TR28430|c0_g1_i1|g.61865 FPKM=1.22 DESC=WNK11_ARATH,70.74%ID,E:7e-145,RecName: Full=Probable serine/threonine-protein kinase WNK11	37 kDa	0	0	0	0	0.00018	5.2e-05	0	0	0	0	0	0	0	0	0.00011	0	0	0	0	0.00014	0	0	0	0	0.00034	0	0	0	0	0.00015	0	4.6e-05	4.6e-05	0	3.9e-05
1267	TR21357|c0_g1_i2|g.47135 FPKM=468.01 DESC=RL74_ARATH,80.17%ID,E:1e-141,RecName: Full=60S ribosomal protein L7-4	30 kDa	0	0	0	0	0	0	0	0	0	0	0	0	0	0	0.00017	0	0	0	0	2.9e-05	0	0	0	5.2e-05	0.00032	0	0	7e-05	0	0	0	4.6e-05	0	0	0
1268	TR38839|c0_g2_i2|g.83826 FPKM=11.92 DESC=C93A1_SOYBN,48.01%ID,E:5e-125,RecName: Full=3,9-dihydroxypterocarpan 6A-monooxygenase	39 kDa	0	0	0	0	0	0	0	0	0	0	0	0	0	0	0	0	7.4e-05	0	0	0	0	0.00016	9.1e-05	5.2e-05	0	0	0	7e-05	0	0	0	4.6e-05	0	0	0
1269	TR53664|c0_g1_i2|g.115745 FPKM=36.18 DESC=SYM_ARATH,48.39%ID,E:3e-44,RecName: Full=Probable methionine--tRNA ligase	46 kDa	0	0	0	0	0.00025	0	0	0	0	0	0	0	0	0	8.6e-05	0	0	0	0	0.0002	0	0	0	0	0.00022	0	0	0	0	0.00021	0	4.6e-05	0	0	0
1270	TR53573|c0_g1_i1|g.115597 FPKM=19.79 DESC=NQR1_ORYSJ,72.41%ID,E:4e-07,RecName: Full=Probable NADPH:quinone oxidoreductase 1	29 kDa	0	0	0	0	0	0	0	0	0	0	0	0	6.1e-05	0	0	0	0	6e-05	0	0	0	0	9.1e-05	0	0	0	9.8e-05	7e-05	0	0	0	0	4.6e-05	0	0
1271	TR905|c0_g1_i1|g.2132 FPKM=0.95 DESC=U85A2_ARATH,49.58%ID,E:2e-28,RecName: Full=UDP-glycosyltransferase 85A2	13 kDa	0	0	0	0	0.00018	0	0	0	0	0	0	0	0	0	5.7e-05	0	0	0	0	0.0002	0	0	0	0	0.0002	0	0	0	0	0.0003	0	0	0	0	0
1272	TR42158|c0_g1_i1|g.90599 FPKM=7.90 DESC=UGE4_ORYSJ,76.67%ID,E:4e-10,RecName: Full=UDP-glucose 4-epimerase 4	38 kDa	0	0	0	0	9.2e-05	0	0	0	0	0	0	0	0	0	0.00014	0	0	0	0	0.00014	0	0	0	0	0.0002	0	0	0	0	9.1e-05	0	0	0	0	0
1273	TR47670|c0_g1_i1|g.102443 FPKM=18.45 DESC=ALIX_DICDI,28.4%ID,E:1e-87,RecName: Full=ALG-2 interacting protein X	104 kDa	0	0	0	0	0.00022	0	0	0	0	0	0	0	0	0	0.00011	0	0	0	0	0.00012	0	0	0	0	0.00032	0	0	0	0	0.00015	0	0	0	0	0
1274	TR23664|c5_g4_i2|g.51956 FPKM=24.05 DESC=IMA1A_ORYSJ,80.54%ID,E:2e-175,RecName: Full=Importin subunit alpha-1a	33 kDa	0	0	0	0	6.1e-05	0	0	0	0	0	0	0	0	0	0.00011	0	0	0	0	8.7e-05	0	0	0	0	0.00015	0	0	0	0	6e-05	0	0	0	0	0
1275	TR45387|c0_g3_i1|g.97548 FPKM=27.06 DESC=ODP25_ARATH,75.33%ID,E:8e-167,RecName: Full=Dihydrolipoyllysine-residue acetyltransferase component 5 of pyruvate dehydrogenase complex, chloroplastic	50 kDa	0	0	0	0	0	0	0	0	0	0	0	0	0	0	0	0	0	0	0	0	0	0.00048	0	0.00037	0	0	0	0	0	0	0	0	0	0	0
1276	TR33319|c2_g1_i14|g.72388 FPKM=32.84 DESC=HIBC6_ARATH,71.97%ID,E:0,RecName: Full=3-hydroxyisobutyryl-CoA hydrolase-like protein 3, mitochondrial	39 kDa	0	0	0	0	0	0	0	0	0	0	0	0	0	0	0	0	0	0	0	0	0	0	0	0	2.5e-05	0	0	0	0	0	0	0	0	0	3.9e-05
1277	TR11817|c0_g1_i1|g.26090 FPKM=13.56 DESC=NA	67 kDa	0	0	0	0	0	0	0	0	0	0	0	0	0	0	0	0	0	0	0	0	0	5.4e-05	0	0	0	0	0	0	0	0	0	0	0	0	0
1278	TR1863|c0_g1_i1|g.4343 FPKM=5.98 DESC=CLAH1_ARATH,88.3%ID,E:1e-160,RecName: Full=Clathrin heavy chain 1	54 kDa	0	0	0	0	0	0	0	0	0	0	0	0	0	0	0	0	0	0	0	0	0	0	0	0	2.5e-05	0	0	0	0	0	0	0	0	0	0
1279	TR6948|c1_g2_i2|g.15484 FPKM=29.86 DESC=RISB_ARATH,56.78%ID,E:9e-36,RecName: Full=6,7-dimethyl-8-ribityllumazine synthase, chloroplastic	14 kDa	0	0	0	0	0	0	0	0	0	0	0	0	0	0	0	0	0	6e-05	0	0	5.4e-05	5.4e-05	0	0.0001	0	0	0	0	0	3e-05	0	0	0.00014	0	0
1280	TR55140|c0_g1_i1|g.118756 FPKM=144.52 DESC=VATD_ARATH,81.23%ID,E:4e-150,RecName: Full=V-type proton ATPase subunit D	29 kDa	0	0	0	0.00012	6.1e-05	0	0	0	0	0	0	0	0	0	5.7e-05	0.0001	0	0	0	5.8e-05	0.00016	0	0	5.2e-05	4.9e-05	0.00011	0	0.00021	0.00058	3e-05	0	9.3e-05	9.3e-05	0	0
1281	TR49397|c0_g1_i5|g.106419 FPKM=9.79 DESC=NA	30 kDa	0	0	0	0	0	5.2e-05	0	0	0	0	6.1e-05	0.00018	6.1e-05	0.00012	2.9e-05	0.00026	0.00015	0.00018	0.00018	0.00012	0.00011	0.00032	0	0	0	0	0	0	0	3e-05	0	0	4.6e-05	0	0
1282	TR33892|c0_g1_i1|g.73600 FPKM=41.12 DESC=ML149_PAPSO,56.46%ID,E:2e-45,RecName: Full=Major latex protein 149	27 kDa	0	0	0	0	0	0	0	0	0	0	6.1e-05	0	6.1e-05	6.2e-05	0.00017	5.1e-05	0	0	0	2.9e-05	5.4e-05	0	0	5.2e-05	0.00015	0	0	0	0	0.00012	0	9.3e-05	4.6e-05	0	3.9e-05
1283	TR40069|c0_g1_i2|g.86289 FPKM=140.49 DESC=ROC1_NICSY,70.98%ID,E:9e-88,RecName: Full=29 kDa ribonucleoprotein A, chloroplastic	29 kDa	0	0	0	0	0	0	0	0	0	0	0	0.00026	0.00018	6.2e-05	0	0.0001	0.00022	0.00012	0	0	0	0.00043	0	0.00016	0	0	0.0002	0	0	0	0	0.00014	0.00014	0	0
1284	TR29433|c0_g1_i1|g.64001 FPKM=11.57 DESC=HA22I_ARATH,49.14%ID,E:8e-83,RecName: Full=HVA22-like protein i	31 kDa	0	0	0	0	6.1e-05	0	0	0	0	0	0	0	6.1e-05	0.00031	0.00017	0	0	0	6.1e-05	0.00012	0	0	0	0.0001	9.8e-05	0	0	0.00014	0	9.1e-05	0	0.00014	0	0	0
1285	TR50392|c1_g1_i1|g.108595 FPKM=13.39 DESC=MON1A_HUMAN,36.36%ID,E:1e-05,RecName: Full=Vacuolar fusion protein MON1 homolog A	81 kDa	0	0	0	0	0	0	0	0	0	0	0.00097	0.00018	0.00012	0.00025	0	0.0001	0	0	0	0	0.00022	0	0	0	2.5e-05	0	0	7e-05	0	9.1e-05	0	4.6e-05	9.3e-05	0	0
1286	TR46360|c0_g1_i1|g.99543 FPKM=17.32 DESC=NA	58 kDa	0	0	0	0	0	0.00026	0	0	0	0	0	0	0	0	2.9e-05	0.0001	0	0	6.1e-05	0	0	0	0	0	4.9e-05	0	0	0	0	9.1e-05	0	0.00028	0.00037	0	0
1287	TR32738|c0_g1_i1|g.71115 FPKM=180.92 DESC=RLA2_PARAR,78.12%ID,E:2e-25,RecName: Full=60S acidic ribosomal protein P2	11 kDa	0	0	0	0	0	0	0	0	0	0	0	0	0	0.00012	0	0.0001	0	0.00018	0.00018	0	0	0	0	0.00016	0	0	9.8e-05	0	0	0	0	0.00019	0.00019	0	0
1288	TR15078|c0_g1_i1|g.33296 FPKM=19.67 DESC=NA	17 kDa	0	0	0	0	6.1e-05	0.00026	0	0	0	0	0	0	0	0	0	0.00015	0	0	6.1e-05	0	0	0	0	0	0	0	0	0	0	6e-05	0	0.00019	0.00032	0	0.00016
1289	TR21596|c0_g1_i3|g.47626 FPKM=26.16 DESC=LGUL_SCHPO,28.67%ID,E:1e-05,RecName: Full=Lactoylglutathione lyase	17 kDa	0	0	0	0	6.1e-05	0.00026	0	0	0	0	0	0	0	0	8.6e-05	0	0	0	0	8.7e-05	0	0	0	0	0	0	0	0	0	0.00012	0	9.3e-05	0.00014	0	0.00039
1290	TR39338|c1_g2_i5|g.84721 FPKM=38.23 DESC=COPD_ARATH,65.13%ID,E:0,RecName: Full=Coatomer subunit delta	58 kDa	0	0	0	0	0.00012	0	0	0	0	0	0	0	0	0	0.0002	5.1e-05	0	0	0	0.00014	0	0	0	0	0.00015	0	0	0	0	0.00021	0	4.6e-05	0	0	0
1291	TR38499|c1_g2_i3|g.83218 FPKM=139.30 DESC=DNAJ3_ARATH,56.31%ID,E:7e-23,RecName: Full=Chaperone protein dnaJ 3	47 kDa	0	0	0	0	9.2e-05	0.0001	0	0	0	0	0	0	0	0	0.00011	0	0	0	0	8.7e-05	0	0	0	0	0.00027	0	0	0	0	6e-05	0	4.6e-05	0	0	0
1292	TR21056|c2_g1_i2|g.46577 FPKM=19.68 DESC=AKR1_SOYBN,74.37%ID,E:4e-104,RecName: Full=Probable aldo-keto reductase 1	38 kDa	0	0	0	0	9.2e-05	0	0	0	0	0	0	0	0	0	2.9e-05	0	0	0	0	0.00012	0	0	0	0	0.0002	0	0	0	0	0.00015	0	4.6e-05	0	0	0
1293	TR47916|c0_g3_i3|g.103050 FPKM=42.11 DESC=Y5673_ARATH,46.31%ID,E:2e-82,RecName: Full=WEB family protein At5g16730, chloroplastic	108 kDa	0	0	0	0	9.2e-05	0	0	0	0	0	0	0	0	0	8.6e-05	0.00015	0	0	0	0.00017	0	0	0	5.2e-05	0.00022	0	0	0	0	0.00027	0	0	0	0	0
1294	TR11468|c1_g2_i13|g.25362 FPKM=84.84 DESC=FAAA_HUMAN,62.95%ID,E:3e-110,RecName: Full=Fumarylacetoacetase	27 kDa	0	0	0	0	9.2e-05	0	0	0	0	0	0	0	0	0	0.00017	0	0	0	0	0.00014	0	0	0	0	0.00029	0	0	0	0	0.00027	0	0	0	0	0.00012
1295	TR52237|c2_g1_i7|g.112695 FPKM=47.82 DESC=PDC1_PEA,80.67%ID,E:0,RecName: Full=Pyruvate decarboxylase 1	49 kDa	0	0	0	0	3.1e-05	0	0	0	0	0	0	0	0	0	2.9e-05	0	0	0	0	2.9e-05	0	0	0	0	4.9e-05	0	0	0	0	0	0	0	0	0	0
1296	TR33319|c2_g1_i4|g.72385 FPKM=32.84 DESC=HIBC6_ARATH,71.97%ID,E:0,RecName: Full=3-hydroxyisobutyryl-CoA hydrolase-like protein 3, mitochondrial	45 kDa	0	0	0	0	0	0	0	0	0	0	0	0	0	0	0	0	0	0	0	5.8e-05	0	0	0	0	4.9e-05	0	0	0	0	0	0	0	0	0	7.9e-05
1297	TR52454|c0_g1_i1|g.113192 FPKM=36.95 DESC=RISB_ARATH,81.69%ID,E:5e-30,RecName: Full=6,7-dimethyl-8-ribityllumazine synthase, chloroplastic	16 kDa	0	0	0	0	0	0	0	0	0	0	0	0	0	0	0	5.1e-05	0	0	0	0	0	0	0	0	0	0	0	0	0	0	0	0	9.3e-05	0	0
1298	TR3352|c1_g1_i2|g.7556 FPKM=25.87 DESC=RAC2A_ARATH,80.98%ID,E:7e-114,RecName: Full=Ras-related protein RABC2a	24 kDa	0	0	0	0	0	0	0	0	0	0	0	0	0	0	0	0	0	0	0	0	5.4e-05	0	0	0	0	0	0	0	0	0	0	0	0	0	0
1299	TR11468|c1_g2_i3|g.25357 FPKM=84.84 DESC=FAAA_HUMAN,62.95%ID,E:3e-110,RecName: Full=Fumarylacetoacetase	27 kDa	0	0	0	0	0	0	0	0	0	0	0	0	0	0	5.7e-05	0	0	0	0	0	0	0	0	0	0	0	0	0	0	0	0	0	0	0	0
1300	TR43378|c3_g2_i1|g.92953 FPKM=31.45 DESC=VSR1_ARATH,75.79%ID,E:0,RecName: Full=Vacuolar-sorting receptor 1	70 kDa	0	0	0	0	3.1e-05	0	0	0	0	0	0	0	0	0.00012	5.7e-05	0	0	0	0.00018	2.9e-05	5.4e-05	0	0	0.00031	9.8e-05	0	0	0	0	3e-05	0	0.00014	9.3e-05	0	7.9e-05
1301	TR2632|c1_g1_i1|g.5892 FPKM=10.75 DESC=PUR5_ARATH,83.18%ID,E:4e-179,RecName: Full=Phosphoribosylformylglycinamidine cyclo-ligase, chloroplastic	43 kDa	0	0	0	0	0	0	0	0	0	0	0	8.8e-05	0.00012	6.2e-05	0	0	0.00015	6e-05	0	0	5.4e-05	0.00059	0	0.00021	0	0	0.0002	7e-05	0	0	0	0	0	0	0
1302	TR20274|c0_g1_i3|g.44795 FPKM=30.80 DESC=NA	34 kDa	0	0	0	0	3.1e-05	0.00016	0	0	0.00012	0	0	0	0	0	0.0002	0.0001	0	0	0	0.00012	0.00011	0	0	0	2.5e-05	0	0	0	0	9.1e-05	0	4.6e-05	0.00023	0	0.00016
1303	TR554|c2_g1_i2|g.1253 FPKM=18.73 DESC=PPA27_ARATH,72.22%ID,E:2e-94,RecName: Full=Probable inactive purple acid phosphatase 27	44 kDa	0	0	0	0	0	0	0	0	0	0	0.00061	8.8e-05	6.1e-05	0.00012	0	0.0001	0	0	0	0	0.00038	0	0	5.2e-05	0	0	0	0	0	0	0	0	0	0	7.9e-05
1304	TR50392|c0_g1_i9|g.108592 FPKM=33.31 DESC=FPPS2_LUPAL,75.86%ID,E:6e-06,RecName: Full=Farnesyl pyrophosphate synthase 2	33 kDa	0	0	0	0	0.00022	0	0	0	0	0	0	0	0	0	0.00011	0	0	0	0	0.00012	5.4e-05	0	0	0	0.00015	0.00011	0	0	0	0.00015	0	0.00014	9.3e-05	0	0
1305	TR37882|c0_g1_i1|g.82042 FPKM=3.34 DESC=CXE2_ARATH,45.4%ID,E:4e-95,RecName: Full=Probable carboxylesterase 2	35 kDa	0	0	0	0	0.00018	0	0	0	0	0	0	0	0	0	0.0002	5.1e-05	0	0	0	0.00017	0	0	0	0	0	0	0	0	0	0.00012	0	0.00019	4.6e-05	0	0
1306	TR50392|c0_g1_i3|g.108591 FPKM=33.31 DESC=FPPS2_LUPAL,75.86%ID,E:6e-06,RecName: Full=Farnesyl pyrophosphate synthase 2	21 kDa	0	0	0	0	0.00018	0	0	0	0	0	0	0	0	0	0.00017	0	0	0	0	0.00014	0	0	0	0	0.00022	0	0	0.00014	0	0.00018	0	4.6e-05	0	0	0
1307	TR8116|c0_g1_i1|g.17904 FPKM=36.75 DESC=CSN4_ARATH,71.11%ID,E:1e-12,RecName: Full=COP9 signalosome complex subunit 4	49 kDa	0	0	0	0	9.2e-05	0	0	0	0	0	0	0	0	0	8.6e-05	0	0	0	0	0.00012	0	0	0	0	0.00015	0	0	0	0	0.00021	0	9.3e-05	0	0	0
1308	TR26500|c0_g1_i1|g.57963 FPKM=29.05 DESC=CAS1_PANGI,81.22%ID,E:0,RecName: Full=Cycloartenol Synthase	86 kDa	0	0	0	0	9.2e-05	0	0	0	0	0	0	0	0	0	0.00014	0	0	0	0	0.00012	0	0	0	0	0.00022	0	0	0	0	0.00018	0	0	0	0	0
1309	TR53101|c0_g2_i2|g.114627 FPKM=68.94 DESC=SRK2A_ARATH,95.77%ID,E:1e-42,RecName: Full=Serine/threonine-protein kinase SRK2A	42 kDa	0	0	0	0	0.00015	5.2e-05	0	0	0	0	0	0	0	0	5.7e-05	0	0	0	0	2.9e-05	0	0	0	0	0.00015	0	0	0	0	0.00021	0	0.00014	0	0	0
1310	TR7030|c0_g2_i1|g.15583 FPKM=35.80 DESC=NA	36 kDa	0	0	0	0	0.00018	0	0	0	0	0	0	0	0	0	0.00017	0	0	0	0	2.9e-05	0	0	0	0	0.00025	0	0	0	0	0.00021	0	9.3e-05	4.6e-05	0	0
1311	TR51879|c0_g1_i1|g.111974 FPKM=8.13 DESC=LVSC_DICDI,22.32%ID,E:7e-31,RecName: Full=BEACH domain-containing protein lvsC	326 kDa	0	0	0	0	6.1e-05	0	0	0	0	0	0	0	0	0	2.9e-05	0	0	0	0	0.00012	0	0	0	0	0.00029	0	0	0	0	0.00024	0	0	0	0	0
1312	TR20691|c1_g1_i9|g.45597 FPKM=46.89 DESC=2AB2C_ARATH,68.94%ID,E:4e-67,RecName: Full=Probable serine/threonine protein phosphatase 2A regulatory subunit B''gamma	57 kDa	0	0	0	0	0.00025	0	0	0	0	0	0	0	0	0	0.00014	0	0	0	0	0.0002	0	0	0	0	0.00027	0	0	0	0	0.00012	0	0	0	0	0
1313	TR27469|c0_g1_i2|g.59732 FPKM=123.61 DESC=DHBK_SOLLC,72.9%ID,E:6e-64,RecName: Full=Putative 3,4-dihydroxy-2-butanone kinase	16 kDa	0	0	0	0	3.1e-05	0	0	0	0	0	0	0	0	0	5.7e-05	0	0	0	0	0.00012	0	0	0	0	0.00012	0	0	0	0	0.00015	0	0	0	0	0
1314	TR28363|c0_g1_i1|g.61811 FPKM=2749.41 DESC=CAPSD_AHV2H,20.83%ID,E:8e-08,RecName: Full=Capsid protein	75 kDa	0	0	0	0	0	0	0	0	0	0	0	0	0	0	0	0	0	0	0	0	0	0	0	0.00016	0.00081	0	0	0	0	0	0	0	0	0	0
1315	TR18967|c1_g2_i3|g.41642 FPKM=37.82 DESC=SYM_ARATH,82.22%ID,E:4e-74,RecName: Full=Probable methionine--tRNA ligase	53 kDa	0	0	0	0	3.1e-05	0	0	0	0	0	0	0	0	0	0	0	0	0	0	2.9e-05	0	0	0	0	0.00017	0	0	0	0	0	0	0	0	0	0
1316	TR36423|c0_g1_i1|g.78954 FPKM=25.16 DESC=NA	60 kDa	0	0	0	0	0	0.0001	0	0	0	0	0	0	0	0	0	0	0	0	0	0	0	0	0	0	0	0	0	0	0	0	0	0	9.3e-05	0	0
1317	TR46360|c0_g1_i2|g.99544 FPKM=17.32 DESC=NA	58 kDa	0	0	0	0	0	0	0	0	0	0	0	0	0	0	0	0	0	0	0	2.9e-05	0	0	0	0	0	0	0	0	0	6e-05	0	0	0	0	0
1318	TR7536|c1_g1_i5|g.16654 FPKM=121.41 DESC=EF1G3_ORYSJ,69.38%ID,E:5e-170,RecName: Full=Elongation factor 1-gamma 3	21 kDa	0	0	0	0	0	0	0	0	0	0	0	0	0	0	5.7e-05	0	0	0	0	0	0	0	0	0	2.5e-05	0	0	0	0	0	0	0	0	0	0
1319	TR27033|c0_g1_i1|g.59049 FPKM=1.15 DESC=NCS_THLFG,37.6%ID,E:2e-19,RecName: Full=S-norcoclaurine synthase	15 kDa	0	0	0	0	0	0	0	0	0	0	0	0	0	0	0	0	0	0	0	0	0	0	0	0	0	0	0	0	0	3e-05	0	0	0	0	0
1320	TR19872|c0_g2_i1|g.43858 FPKM=30.31 DESC=NA	15 kDa	0	0	0	0	0	5.2e-05	0	0	0	0	0	8.8e-05	0.00018	0	0	0.0001	7.4e-05	0.00012	0	0	0	5.4e-05	0	0.0001	0	0	9.8e-05	7e-05	0.00012	0	0	4.6e-05	0.00028	0	0
1321	TR20684|c0_g2_i1|g.45547 FPKM=141.48 DESC=RPI3_ARATH,53.52%ID,E:1e-11,RecName: Full=Probable ribose-5-phosphate isomerase 3, chloroplastic	31 kDa	0	0	0	0	0	5.2e-05	0	0	0	9.6e-05	0	8.8e-05	0	6.2e-05	0	0	0.00015	6e-05	6.1e-05	0	0	0.00027	9.1e-05	0.00016	0	0	0.00029	0	0	6e-05	0	0	0	0	0.00012
1322	TR3958|c0_g1_i3|g.8819 FPKM=55.35 DESC=SNAG_ARATH,73.36%ID,E:3e-148,RecName: Full=Gamma-soluble NSF attachment protein	37 kDa	0	0	0	0	6.1e-05	0	0	0	0	0	0	0	0	6.2e-05	5.7e-05	0	0	0	6.1e-05	2.9e-05	0.00011	0	0	0.00021	0.00017	0	0	0	0	0.00027	0	0.00014	4.6e-05	0	0
1323	TR20273|c5_g3_i1|g.44792 FPKM=190.24 DESC=RL131_BRANA,84.18%ID,E:6e-105,RecName: Full=60S ribosomal protein L13-1	24 kDa	0	0	0	0.00012	9.2e-05	5.2e-05	0	0	0	0	0	0	0	6.2e-05	0.00011	0.0002	0	0	0	0.00014	5.4e-05	0	0	0.0001	9.8e-05	0	0	0	0	0	0	4.6e-05	0.00019	0	0
1324	TR9612|c0_g3_i5|g.21448 FPKM=15.99 DESC=NA	40 kDa	0.00011	0	0	0	0	0	0	0	0	0	0.00067	0	6.1e-05	6.2e-05	0	0.00015	0	6e-05	6.1e-05	0	0.00032	0	9.1e-05	0	0	0	0	0.00014	0	6e-05	0	0	0	0	0
1325	TR50405|c0_g1_i1|g.108708 FPKM=84.38 DESC=NDUA5_ARATH,75.7%ID,E:2e-31,RecName: Full=Probable NADH dehydrogenase [ubiquinone] 1 alpha subcomplex subunit 5, mitochondrial	15 kDa	0	0	0	0	0	0	0	0	0	0	0	0	0.0003	0.00025	0	0.00015	0	0.00036	0	0	0	5.4e-05	0.00027	0.00016	0	0	0	0	0.00012	0	0	0	0.00014	0	0
1326	TR16111|c2_g5_i4|g.35616 FPKM=78.04 DESC=NA	28 kDa	0	0	0	0	9.2e-05	0.00021	0	0	0	0	0	0	0	0	5.7e-05	5.1e-05	0	0	0	0.00012	5.4e-05	0	0	5.2e-05	7.4e-05	0	0	0	0	0.00012	0	0.00023	0.00023	0	0
1327	TR50261|c0_g1_i1|g.108302 FPKM=22.61 DESC=PFKA5_ARATH,69.67%ID,E:0,RecName: Full=ATP-dependent 6-phosphofructokinase 5, chloroplastic {ECO:0000255|HAMAP-Rule:MF_03186}	58 kDa	0	0	0	0	0	0	0	0	0	0	0	0	0	0	2.9e-05	0	0	0	0	2.9e-05	0	0.00059	0.00018	0.00026	2.5e-05	0	0.00039	0.00021	0	9.1e-05	0	0	0	0	0
1328	TR10164|c2_g3_i4|g.22558 FPKM=216.10 DESC=SP1L1_ORYSJ,75.68%ID,E:2e-10,RecName: Full=Protein SPIRAL1-like 1	16 kDa	0	0	0	0	0.00018	0.00036	0	0	0.00012	0	0	0	0	0	5.7e-05	0	0	0	0	0.00017	0	0	0	0	0.00012	0	0	0	0	0.00012	0	0	0	0	0.00012
1329	TR14495|c1_g1_i1|g.31947 FPKM=42.61 DESC=AL2B7_ARATH,81.16%ID,E:8e-165,RecName: Full=Aldehyde dehydrogenase family 2 member B7, mitochondrial	59 kDa	0	0	0	0	0	0	0	0	0	0	0.00012	0	0.00036	0.00012	0	0.00015	0	0.00018	0	0	0	0	0	0	0	0	0	0.00014	0	0	0	4.6e-05	9.3e-05	7.2e-05	0
1330	TR51243|c1_g1_i2|g.110596 FPKM=14.93 DESC=NA	27 kDa	0	0	0	0	0	0	0	0	0	0	0	0	0	0	0	0	0.00015	0	6.1e-05	0	5.4e-05	0.00097	0.00018	0.00016	0	0	0	0	0	3e-05	0	0	0	0	0
1331	TR14257|c2_g3_i6|g.31180 FPKM=115.92 DESC=SDHA_SCHPO,68.42%ID,E:2e-68,RecName: Full=Probable succinate dehydrogenase [ubiquinone] flavoprotein subunit, mitochondrial	45 kDa	0	0	0	0	0	0	0	0	0	0	0	0	0.00036	0	0	5.1e-05	0	0.00018	0	0	0	5.4e-05	0.00018	5.2e-05	0	0	0	0.00014	0	3e-05	0	0	0	0	0
1332	TR52471|c0_g1_i1|g.113284 FPKM=29.18 DESC=TM1L2_MOUSE,31.76%ID,E:4e-29,RecName: Full=TOM1-like protein 2	44 kDa	0	0	0	0	9.2e-05	0.0001	0	0	0	0	0	0	0	0	0.00014	0	0	0	0	0.00014	0	0	0	0	7.4e-05	0	0	0	0	0.00015	0	0.00019	0.00019	0	0
1333	TR14361|c0_g1_i1|g.31586 FPKM=2.05 DESC=NPC4_ARATH,61.49%ID,E:0,RecName: Full=Non-specific phospholipase C4	57 kDa	0	0	0	0	3.1e-05	0	0	0	0	0	0.00043	0	0	0	0	5.1e-05	0	0	0	0	0	0	0	0	0	0	0	0	0	0.00018	0	0	4.6e-05	0	0.00055
1334	TR48195|c1_g1_i1|g.103831 FPKM=6.34 DESC=NA	50 kDa	0	0	0	0	0.00012	0	0	0	0	9.6e-05	0	0	0	0	0.00014	0	0	0	0	0.00014	0	0	0	0	0.00027	0	0	0	0	0.00021	0	0	0	0	0
1335	TR30620|c0_g1_i1|g.66438 FPKM=12.78 DESC=NA	43 kDa	0	0	0	0	0	0	0	0	0	0	0	0	0.00036	0	0	5.1e-05	0	0.00042	0	0	0	0	0	0.00016	0	0	0	7e-05	0	0	0	0	0	0	0
1336	TR32214|c0_g1_i1|g.69950 FPKM=65.58 DESC=P4H4_ARATH,72.09%ID,E:5e-16,RecName: Full=Probable prolyl 4-hydroxylase 4	33 kDa	0	0	0	0	0	0.0001	0	0	0	0	0	0	0	0.00049	0	0	0	0	0.00018	0	0	0	0	0.00042	0	0	0	0	0	0	0	0.00028	0.00023	0	0
1337	TR7450|c0_g2_i1|g.16279 FPKM=9.01 DESC=NA	30 kDa	0	0	0	0	0	0	0	0	0	0	0.00055	0	0	0	0	0.00046	0	0	0	0	0.00032	0	0	0	0	0	0	0	0	0	0	0	0.00014	0	7.9e-05
1338	TR12418|c2_g3_i3|g.27272 FPKM=446.66 DESC=RS6_ASPOF,94.5%ID,E:6e-121,RecName: Full=40S ribosomal protein S6	22 kDa	0	0	0	0	0	5.2e-05	0	0	0	0	0.00012	0	0	0	5.7e-05	0	0	0	0	0	0	0	0	0	2.5e-05	0	0	0	0	3e-05	0	0	4.6e-05	0	0
1339	TR16111|c2_g5_i10|g.35619 FPKM=78.04 DESC=NA	29 kDa	0	0	0	0	0	0	0	0	0	0	0	0	0	0	0	0	0	0	0	2.9e-05	0	0	0	0	4.9e-05	0	0	0	0	3e-05	0	0	4.6e-05	0	0
1340	TR20255|c1_g3_i7|g.44678 FPKM=275.48 DESC=RL4_PRUAR,91.67%ID,E:1e-06,RecName: Full=60S ribosomal protein L4	47 kDa	0	0	0	0	0	0	0	0	0	0	0	0	0	0	0	0	0	0	0	0	0	0	0	0	0	0	0	0	0	0	0	4.6e-05	4.6e-05	0	0
1341	TR41928|c1_g3_i1|g.90116 FPKM=0.59 DESC=LOX5_ARATH,60.81%ID,E:1e-81,RecName: Full=Linoleate 9S-lipoxygenase 5, chloroplastic	25 kDa	0	0	0	0	0	0	0	0	0	0	0.00012	0	0	0	0	0	0	0	0	0	5.4e-05	0	0	0	0	0	0	0	0	0	0	0	0	0	0
1342	TR36209|c2_g1_i2|g.78468 FPKM=35.38 DESC=PITH1_HUMAN,44.83%ID,E:5e-41,RecName: Full=PITH domain-containing protein 1	24 kDa	0	0	0	0	0	0.00021	0	0	0	9.6e-05	0	0	0	0	8.6e-05	5.1e-05	0	0	0	0.00012	0	0	0	0	7.4e-05	0	0	0	0	9.1e-05	0	4.6e-05	0.00014	0	0.00016
1343	TR54807|c3_g2_i2|g.118066 FPKM=13.07 DESC=BIP4_TOBAC,88.27%ID,E:7e-121,RecName: Full=Luminal-binding protein 4	21 kDa	0	0	0	0	0	0	0	0	0	0	0	0	6.1e-05	0.00025	0	5.1e-05	0	6e-05	0	0	0.00011	0	9.1e-05	0.00026	0	0	0	7e-05	0.00012	0	0	0.00014	0.00019	0	0
1344	TR4268|c0_g1_i1|g.9398 FPKM=13.28 DESC=PPD5_ARATH,64.02%ID,E:3e-89,RecName: Full=PsbP domain-containing protein 5, chloroplastic	35 kDa	0	0	0	0	0	0	0	0	0	0	0	0	0	0	0	0	0.00015	0	6.1e-05	0	5.4e-05	0.00054	9.1e-05	0.00026	0	0	0.0002	0	0	0	0	0	0.00019	0	0.00012
1345	TR51268|c0_g1_i1|g.110781 FPKM=115.95 DESC=NA	31 kDa	0	0	0	0	0.00012	0.00016	0	0	0	0	0.00012	0	0	0	0	5.1e-05	0	0	0	0	5.4e-05	0	0	5.2e-05	0.00015	0	0	0.00014	0	9.1e-05	0	0.00019	0.00014	0	0
1346	TR38839|c0_g2_i6|g.83831 FPKM=11.92 DESC=C93A1_SOYBN,48.01%ID,E:5e-125,RecName: Full=3,9-dihydroxypterocarpan 6A-monooxygenase	39 kDa	0	0	0	0	0	0	0	0	0	0	0	8.8e-05	0.00012	6.2e-05	0	0	7.4e-05	0	6.1e-05	0	0	0.00048	9.1e-05	0.00031	0	0	0	0	0	0	0	9.3e-05	9.3e-05	0	0
1347	TR36331|c1_g1_i2|g.78868 FPKM=85.15 DESC=CH10_SYNPW,37.11%ID,E:5e-09,RecName: Full=10 kDa chaperonin {ECO:0000255|HAMAP-Rule:MF_00580}	16 kDa	0	0	0	0	0	0	0	0	0	0	0	0.00026	0.00012	0.00031	0	5.1e-05	0.00015	0.00012	0.00018	0	0.00022	0.00027	9.1e-05	0	0	0	0	0	0	0	0	0	0	0	0
1348	TR7645|c1_g2_i2|g.16784 FPKM=280.96 DESC=RSSA_BRANA,76.52%ID,E:5e-115,RecName: Full=40S ribosomal protein SA {ECO:0000255|HAMAP-Rule:MF_03015}	32 kDa	0	0	0	0	0	0	0	0	0	0	0	0	0	0	0.0002	5.1e-05	0	0	0	0.00012	0.00011	0	0	0	0.00012	0	0	0	0	9.1e-05	0	9.3e-05	0	0	0
1349	TR18777|c0_g1_i1|g.41397 FPKM=279.09 DESC=CP19D_ARATH,83.68%ID,E:5e-103,RecName: Full=Peptidyl-prolyl cis-trans isomerase CYP19-4	27 kDa	0	0	0	0	0	0	0	0	0	0	6.1e-05	0	0.00012	0.00018	0	5.1e-05	0	0.00012	0	0	0	0	9.1e-05	0.00021	0	0	0	0	0	0	0	4.6e-05	4.6e-05	0	0
1350	TR35690|c0_g1_i3|g.77495 FPKM=5.71 DESC=NCS_THLFG,44.83%ID,E:7e-14,RecName: Full=S-norcoclaurine synthase	19 kDa	0	0	0	0	0.00028	0.00021	0	0	0.00012	0.00019	0	0	0	0	0	0	0	0	0	2.9e-05	0	0	0	0	0	0	0	0	0	0.00024	0.00011	9.3e-05	4.6e-05	0	0.00012
1351	TR35566|c0_g1_i3|g.77232 FPKM=660.40 DESC=DFC_ARATH,39.63%ID,E:2e-24,RecName: Full=Protein DOWNSTREAM OF FLC	24 kDa	0	0	0	0	0	5.2e-05	0	0	0	0	0	0	6.1e-05	0.00012	0	0	0	6e-05	6.1e-05	0	0	0	0.00045	0.00031	0	0	0	0	0	0	0	4.6e-05	0.00019	0	0
1352	TR44528|c1_g1_i2|g.95765 FPKM=32.66 DESC=NA	15 kDa	0	0	0	0	6.1e-05	0.00036	0	0	0	0	0	0	0	0	0	0.00015	0	0	0	2.9e-05	0	0	0	0	2.5e-05	0	0	0	0	0.00015	0	4.6e-05	0.00037	0	0.0002
1353	TR6511|c1_g1_i5|g.14629 FPKM=52.11 DESC=NA	29 kDa	0	0	0	0	6.1e-05	5.2e-05	0	0	0	0	0	0	0	0	2.9e-05	0.00015	0	0	0	5.8e-05	0	0	0	0	4.9e-05	0	0	0	0	0.00012	0	0.00042	0.00037	0	0
1354	TR33075|c0_g1_i1|g.71794 FPKM=54.01 DESC=TNI3K_RAT,29.22%ID,E:3e-18,RecName: Full=Serine/threonine-protein kinase TNNI3K	51 kDa	0	0	0	0	0	5.2e-05	0	0	0	0	0	0	0	0	0.00017	5.1e-05	0	0	0	0.00012	5.4e-05	0	0	0	0.00034	0	0	0	0	0.00021	0	4.6e-05	4.6e-05	0	0
1355	TR30226|c1_g1_i1|g.65449 FPKM=16.80 DESC=NA	20 kDa	0	0	0	0	0.00012	0.00026	0	0	0.00012	0	0	0	0	0	0.00011	0.0002	0	0	0	0	0	0	0	0	0	0	0	0	0	9.1e-05	0	0.00028	0.00032	0	0
1356	TR35220|c0_g1_i1|g.76431 FPKM=82.14 DESC=RRAA2_ARATH,81.33%ID,E:8e-95,RecName: Full=Putative 4-hydroxy-4-methyl-2-oxoglutarate aldolase 2	18 kDa	0	0	0	0	0.00012	0	0	0	0	0	0	0	0	0	8.6e-05	0	0	0	0	0.00014	0	0	0	0	2.5e-05	0	0	0	0	0.00024	0	0.00014	0.00014	0	0.00024
1357	TR15341|c1_g2_i2|g.33916 FPKM=30.61 DESC=IMDH2_ARATH,67.2%ID,E:0,RecName: Full=Inosine-5'-monophosphate dehydrogenase 2 {ECO:0000255|HAMAP-Rule:MF_03156}	53 kDa	0	0	0	0	0.00012	0.0001	0	0	0	0	0	0	0	0	8.6e-05	0	0	0	0	0.00017	0	0	0	0	0.00025	0	0	0	0	0.00027	0	4.6e-05	4.6e-05	0	0
1358	TR13303|c0_g2_i1|g.29009 FPKM=8.00 DESC=SPSY_ARATH,75.58%ID,E:3e-178,RecName: Full=Spermine synthase	39 kDa	0	0	0	0	0.00012	0	0	0	0	0	0	0	0	0	8.6e-05	0	0	0	0	0.00014	0	0	0	0	0.00025	0	0	7e-05	0	0.00018	0	0	0	0	3.9e-05
1359	TR2112|c0_g1_i1|g.4796 FPKM=0.86 DESC=NATAL_ARATH,60%ID,E:3e-81,RecName: Full=Probable acetyltransferase NATA1-like	28 kDa	0	0	0	0	9.2e-05	0	0	0	0	0	0	0	0	0	5.7e-05	0	0	0	0	0.00017	0	0	0	0	0.00017	0	0	0	0	0.00018	0	0.00019	0.00014	0	0
1360	TR47246|c0_g1_i2|g.101473 FPKM=22.86 DESC=QORX_HUMAN,41.46%ID,E:2e-76,RecName: Full=Quinone oxidoreductase PIG3	34 kDa	0	0	0	0	0.00018	0	0	0	0	0	0	0	0	0	0.00011	0	0	0	0	0.00012	0	0	0	0	0.00017	0	0	0	0	0.0003	0	0	0	0	3.9e-05
1361	TR56366|c0_g1_i4|g.121164 FPKM=15.24 DESC=SPT20_HUMAN,47.02%ID,E:7e-132,RecName: Full=Spermatogenesis-associated protein 20	82 kDa	0	0	0	0	0.00031	0	0	0	0	0	0	0	0	0	0.00014	0	0	0	0	0.00035	0	0	0	0	9.8e-05	0	0	0	0	3e-05	0	0	0	0	0
1362	TR24057|c3_g2_i1|g.52835 FPKM=17.30 DESC=UBP12_ARATH,81.38%ID,E:0,RecName: Full=Ubiquitin carboxyl-terminal hydrolase 12	75 kDa	0	0	0	0	9.2e-05	0	0	0	0	0	0	0	0	0	5.7e-05	0	0	0	0	0.00012	0	0	0	0	0.00025	0	0	0	0	0.00021	0	0	0	0	0
1363	TR27561|c0_g1_i3|g.59999 FPKM=29.33 DESC=SYC_GEOLS,60.55%ID,E:4e-119,RecName: Full=Cysteine--tRNA ligase {ECO:0000255|HAMAP-Rule:MF_00041}	64 kDa	0	0	0	0	0.00025	0	0	0	0	0	0	0	0	0	0.00014	0	0	0	0	0.00017	0	0	0	0	0.00022	0	0	0	0	0.00021	0	0	0	0	0
1364	TR55918|c0_g2_i11|g.120325 FPKM=20.82 DESC=HSP21_SOYBN,62.5%ID,E:1e-54,RecName: Full=17.9 kDa class II heat shock protein	17 kDa	0	0	0	0	3.1e-05	5.2e-05	0	0	0	0	0	0	0	0	0	0	0	0	0	0	5.4e-05	0	0	0	0	0	0	0	0	0	0	0.00014	0.00014	0	0
1365	TR7519|c4_g1_i1|g.16433 FPKM=13.86 DESC=SYLC_DICDI,51.04%ID,E:1e-127,RecName: Full=Leucine--tRNA ligase, cytoplasmic	96 kDa	0	0	0	0	0	0	0	0	0	0	0	0	0	0	2.9e-05	0	0	0	0	2.9e-05	0	0	0	0	7.4e-05	0	0	0	0	3e-05	0	0	0	0	0
1366	TR26495|c0_g1_i1|g.57949 FPKM=170.56 DESC=RS7_AVIMR,82.35%ID,E:2e-100,RecName: Full=40S ribosomal protein S7	20 kDa	0	0	0	0	0	0	0	0	0	0	0	0	0	0	0	0	0	0	0	0	0	0	0	0	0	0	0	0	0	0	0	4.6e-05	0	0	0
1367	TR20255|c1_g3_i8|g.44679 FPKM=275.48 DESC=RL4_PRUAR,91.67%ID,E:1e-06,RecName: Full=60S ribosomal protein L4	47 kDa	0	0	0	0	0	0	0	0	0	0	0	0	0	0	0	0	0	0	0	0	0	0	0	0	2.5e-05	0	0	0	0	0	0	0	0	0	0
1368	TR7898|c0_g2_i2|g.17403 FPKM=73.16 DESC=GRXC4_ARATH,75.51%ID,E:1e-50,RecName: Full=Glutaredoxin-C4	27 kDa	0	0.00015	0	0.00012	0	0.00016	0	0	0	0	0	8.8e-05	6.1e-05	0.00012	0	0	0.00015	6e-05	6.1e-05	0	5.4e-05	0.00022	9.1e-05	0.00021	0	0	9.8e-05	0	0.00012	0	0	4.6e-05	4.6e-05	7.2e-05	0
1369	TR15061|c2_g1_i1|g.33175 FPKM=28.53 DESC=DAPF_ARATH,73.71%ID,E:7e-132,RecName: Full=Diaminopimelate epimerase, chloroplastic	40 kDa	0	0	0	0	0	0	0	0	0	0	0	8.8e-05	6.1e-05	0.00012	0	0	0.00022	0.00012	0.00012	0	0	0.00059	9.1e-05	0.00026	0	0	9.8e-05	0	0	3e-05	0	0	0	0	0
1370	TR26494|c0_g1_i4|g.57948 FPKM=15.17 DESC=NA	43 kDa	0	0	0	0	0	5.2e-05	0	0	0	0	0	0.00018	6.1e-05	0.00012	0	0.0001	0.00037	0.00018	0.00012	0	0	0.00027	0	0.0001	0	0	0	0	0	0	0	9.3e-05	9.3e-05	0	0
1371	TR27892|c0_g1_i1|g.60771 FPKM=24.45 DESC=SERC_ARATH,65.22%ID,E:4e-138,RecName: Full=Phosphoserine phosphatase, chloroplastic	32 kDa	0	0	0	0	0	0	0	0	0	0	0	0	0	0	0	0	7.4e-05	0	0	0	5.4e-05	0.00054	0.00018	0.00021	2.5e-05	0	0.0002	0.00014	0	0	0	4.6e-05	0	0	0
1372	TR19014|c1_g1_i1|g.41896 FPKM=50.41 DESC=EIF3K_ORYSJ,74.34%ID,E:7e-123,RecName: Full=Eukaryotic translation initiation factor 3 subunit K {ECO:0000255|HAMAP-Rule:MF_03010}	26 kDa	0	0	0	0	9.2e-05	5.2e-05	0	0	0	0	0	0	0	0	5.7e-05	0.0001	0	0	0	2.9e-05	0	0	0	0	0.00012	0	0	7e-05	0	9.1e-05	0	0.00014	0.00014	0	0
1373	TR41720|c1_g1_i2|g.89824 FPKM=174.09 DESC=NA	33 kDa	0	0	0	0	6.1e-05	0.0001	0	0	0	0	0	0	0	0	8.6e-05	0	0	0	0	8.7e-05	0	0	0	0	0	0	0	0	0.00012	0.00015	0	9.3e-05	0.00028	0	7.9e-05
1374	TR54781|c0_g1_i2|g.118042 FPKM=36.94 DESC=MGTA_MYCTU,34.5%ID,E:2e-42,RecName: Full=GDP-mannose-dependent alpha-mannosyltransferase	58 kDa	0	0	0	0	3.1e-05	0	0	0	0	0	0.00049	0	0	0	2.9e-05	0	0	0	0	5.8e-05	0.00032	0	0	5.2e-05	4.9e-05	0	0	0.00014	0	9.1e-05	0	0	0	0	0
1375	TR466|c0_g2_i1|g.1146 FPKM=294.85 DESC=RS92_ARATH,82.28%ID,E:7e-82,RecName: Full=40S ribosomal protein S9-2	27 kDa	0	0	0	0	9.2e-05	5.2e-05	0	0	0	0	0	0	0	0	2.9e-05	5.1e-05	0	0	0	0	0	0	0	0	0.0002	0	0	0	0	6e-05	0	0.00014	0.00014	0	0
1376	TR43992|c0_g1_i3|g.94484 FPKM=38.93 DESC=PFD1_HUMAN,34.58%ID,E:2e-11,RecName: Full=Prefoldin subunit 1	15 kDa	0	0	0	0	3.1e-05	0.00016	0	0	0	9.6e-05	0	0	0	0	0	0	0	0	0	0	0	0	0	0	0	0	0	0	0	0.00018	0	0.00019	0.00023	0	0.00036
1377	TR50743|c0_g1_i3|g.109622 FPKM=237.79 DESC=NA	14 kDa	0	0	0	0	0	0.00026	0	0	0	0	0	0	0.00036	0	0	0	0	0.00042	0	0	0	0	0.00018	0	0	0	0	0	0	0	0	4.6e-05	0.00023	0	0
1378	TR45386|c3_g2_i9|g.97533 FPKM=53.42 DESC=NA	43 kDa	0	0	0	0	3.1e-05	0	0	0	0	0	0	0	0	0	5.7e-05	0	0	0	0	0.00012	0	0	0	5.2e-05	0.00012	0	0	0	0	0.00018	0	0	0	0	0.00036
1379	TR33478|c1_g1_i6|g.72700 FPKM=11.65 DESC=NDK_UNCMA,34.09%ID,E:4e-06,RecName: Full=Nucleoside diphosphate kinase {ECO:0000255|HAMAP-Rule:MF_00451}	47 kDa	0	0	0	0	0.00018	0	0	0	0	0	0	0	0	0	0.00017	0	0	0	0	0.00023	0	0	0	0	0	0	0	0	0	0.00024	0	0.00014	0	0	3.9e-05
1380	TR20162|c0_g1_i1|g.44496 FPKM=602.45 DESC=NA	18 kDa	0	0	0	0	0	0	0	0	0	0	0	0	0	0	0.00011	0	0	0	0	2.9e-05	0.00032	0	0	0	0.00042	0	0	0	0	9.1e-05	0	0	0	0	0
1381	TR49959|c1_g1_i2|g.107599 FPKM=95.42 DESC=RB11D_LOTJA,84.78%ID,E:5e-80,RecName: Full=Ras-related protein Rab11D	15 kDa	0	0	0	0	0	0	0	0	0	0	0.0003	0	0	0	0	5.1e-05	0	0	0	0	0.00016	0	0	5.2e-05	0	0	0	0	0	0	0	0	0	0	0
1382	TR15694|c2_g1_i3|g.34606 FPKM=16.07 DESC=DPF6_CAEEL,30.18%ID,E:8e-23,RecName: Full=Dipeptidyl peptidase family member 6	33 kDa	0	0	0	0	0.00015	0	0	0	0	0	0	0	0	0	0.00014	0	0	0	0	0.0002	0	0	0	0	0.0002	0	0	0	0	0.00018	0	0	0	0	0
1383	TR2855|c0_g3_i11|g.6285 FPKM=46.56 DESC=UBP13_ARATH,73.12%ID,E:0,RecName: Full=Ubiquitin carboxyl-terminal hydrolase 13	43 kDa	0	0	0	0	6.1e-05	0	0	0	0	0	0	0	0	0	8.6e-05	0	0	0	0	2.9e-05	0	0	0	0	0.00027	0	0	0	0	0.00027	0	0	0	0	0
1384	TR1091|c0_g1_i1|g.2533 FPKM=4.80 DESC=FIMB5_ARATH,80.86%ID,E:3e-88,RecName: Full=Fimbrin-5 {ECO:0000305}	78 kDa	0	0	0	0	0.00018	0	0	0	0	0	0	0	0	0	8.6e-05	0	0	0	0	0	0	0	0	0	0.00027	0	0	0	0	0.0003	0	0	0	0	0
1385	TR4670|c0_g1_i1|g.10191 FPKM=0.27 DESC=MD37C_ARATH,94.12%ID,E:1e-53,RecName: Full=Probable mediator of RNA polymerase II transcription subunit 37c	12 kDa	0	0	0	0	3.1e-05	0	0	0	0	0	0	0	0	0	2.9e-05	0	0	0	0	0	0	0	0	0	4.9e-05	0	0	0	0	0.00012	0	0	0	0	0
1386	TR45289|c0_g1_i1|g.97472 FPKM=75.44 DESC=5BPOR_DIGLA,71.35%ID,E:5e-179,RecName: Full=3-oxo-Delta(4,5)-steroid 5-beta-reductase	44 kDa	0	0	0	0	6.1e-05	0	0	0	0	0	0	0	0	0	0	0	0	0	0	0	0	0	0	0	7.4e-05	0	0	0	0	3e-05	0.00011	0	0	0	0
1387	TR7144|c0_g1_i1|g.15815 FPKM=40.89 DESC=FTZ21_ARATH,61.42%ID,E:7e-73,RecName: Full=Cell division protein FtsZ homolog 2-1, chloroplastic	52 kDa	0	0	0	0	0	0	0	0	0	0	0	0	0	0	0	0	0	0	0	0	0	5.4e-05	0	0.0001	0	0	0	0	0	0	0	0	4.6e-05	0	0
1388	TR27892|c0_g1_i3|g.60773 FPKM=24.45 DESC=SERC_ARATH,65.22%ID,E:4e-138,RecName: Full=Phosphoserine phosphatase, chloroplastic	32 kDa	0	0	0	0	0	0	0	0	0	0	0	0	6.1e-05	0	0	0	7.4e-05	0	0	0	0	5.4e-05	0	0	0	0	0	0	0	0	0	0	0	0	0
1389	TR1843|c0_g1_i5|g.4188 FPKM=31.55 DESC=BH074_ARATH,40.96%ID,E:3e-62,RecName: Full=Transcription factor bHLH74	27 kDa	0	0	0	0	0	0	0	0	0	0	0	0	0	0	0	0	0	0	0	0	0	0	0	0	2.5e-05	0	0	0	0	0	0	0	0	0	0
1390	TR29968|c0_g1_i1|g.65009 FPKM=146.78 DESC=HSBP1_BOVIN,43.1%ID,E:2e-07,RecName: Full=Heat shock factor-binding protein 1	11 kDa	0	0	0	0	0	0.00021	0	0	0	9.6e-05	6.1e-05	0	0	0	2.9e-05	5.1e-05	0	0	0	8.7e-05	0	0	0	0	4.9e-05	0	0	0	0	3e-05	0	9.3e-05	0.00019	0	0.00028
1391	TR5933|c1_g1_i1|g.13436 FPKM=229.06 DESC=RL262_ARATH,87.74%ID,E:3e-60,RecName: Full=60S ribosomal protein L26-2	17 kDa	0	0	0	0	0	0.0001	0	0	0	0	0	0	0	0.00012	2.9e-05	0.00015	0	0	6.1e-05	0	5.4e-05	0	0	0.00016	4.9e-05	0	0	0.00021	0	0	0	4.6e-05	0.00014	7.2e-05	0
1392	TR46613|c0_g1_i1|g.100076 FPKM=36.77 DESC=UBC4_ARATH,83.11%ID,E:5e-88,RecName: Full=Ubiquitin-conjugating enzyme E2 4	21 kDa	0	0	0	0	9.2e-05	0.0001	0	0	0	0	0	0	0	0	2.9e-05	5.1e-05	0	0	6.1e-05	8.7e-05	5.4e-05	0	0	0	0.00012	0	0	7e-05	0	6e-05	0	0.00019	9.3e-05	0	0
1393	TR53793|c0_g1_i1|g.115996 FPKM=185.85 DESC=UBC7_ARATH,88.55%ID,E:3e-78,RecName: Full=Ubiquitin-conjugating enzyme E2 7	19 kDa	0	0	0	0	6.1e-05	0.00016	0	0	0	0	0	0	0	0	5.7e-05	0.0001	0	0	0	2.9e-05	5.4e-05	0	0	0	9.8e-05	0	0	0	0	0.00018	0	9.3e-05	0.00019	0	3.9e-05
1394	TR45287|c0_g5_i1|g.97459 FPKM=404.78 DESC=RL8_SOLLC,92%ID,E:2e-89,RecName: Full=60S ribosomal protein L8	30 kDa	0	0	0	0	0	0	0	0	0	0	0	0	0	0.00012	0.00014	0.0002	0	0	0.00012	8.7e-05	0	0	9.1e-05	0	4.9e-05	0	0	0.00014	0	0	0	9.3e-05	4.6e-05	0	0
1395	TR11591|c0_g1_i1|g.25715 FPKM=146.08 DESC=GCAL2_ARATH,73.11%ID,E:2e-132,RecName: Full=Gamma carbonic anhydrase-like 2, mitochondrial	30 kDa	0	0	0	0	0	0	0	0	0	0	0	0	0.0003	0.00018	0	0.00015	0	0.00042	0.00012	0	0.00011	0.00016	0.00018	0.00016	0	0	0	7e-05	0	0	0	4.6e-05	0.00014	0	0
1396	TR54678|c0_g1_i2|g.117828 FPKM=73.88 DESC=Y4844_ARATH,65%ID,E:8e-48,RecName: Full=Uncharacterized protein At4g28440	16 kDa	0	0	0	0	0	0	0	0	0	0	0	0	0	0	2.9e-05	5.1e-05	0	6e-05	0	0	0.00011	0	0	0.00031	0	0	0	0	0	0	0	4.6e-05	0.00028	0	0.00039
1397	TR26473|c1_g1_i2|g.57807 FPKM=374.86 DESC=AVP_VIGRR,93.28%ID,E:3e-164,RecName: Full=Pyrophosphate-energized vacuolar membrane proton pump	26 kDa	0.00033	0	0	0	0.00012	0	0	0	0	0	0	0	0	0	0	0	0	0	0	0	0.00011	0	0	5.2e-05	0.0002	0.00022	0	0.00021	0	9.1e-05	0	4.6e-05	0	0	0
1398	TR34971|c1_g1_i3|g.76010 FPKM=181.85 DESC=ERG3_ORYSJ,65.03%ID,E:8e-58,RecName: Full=Elicitor-responsive protein 3	15 kDa	0	0	0	0	6.1e-05	5.2e-05	0	0	0	0	0	0	0	0	0.00014	5.1e-05	0	0	0	5.8e-05	0	0	0	0	0.00022	0	0	0	0	9.1e-05	0	0.00014	4.6e-05	0	7.9e-05
1399	TR37932|c0_g1_i1|g.82193 FPKM=0.60 DESC=NA	57 kDa	0	0	0	0	0	0	0	0	0	0	0.00012	0	6.1e-05	0.00018	0	5.1e-05	0	0	0	0	0.0007	0	0	0.0001	0	0	0	0	0	6e-05	0	0	0	0	7.9e-05
1400	TR4973|c1_g2_i9|g.10959 FPKM=28.26 DESC=PURA_TOBAC,87.17%ID,E:1e-111,RecName: Full=Adenylosuccinate synthetase, chloroplastic {ECO:0000255|HAMAP-Rule:MF_03125}	53 kDa	0	0	0	0	0	0	0	0	0	0	0	0	0	0	0	0	7.4e-05	0	6.1e-05	0	0	0.00043	0	0.00021	2.5e-05	0	0	7e-05	0	0	0	0	0	0	0
1401	TR14835|c2_g1_i1|g.32657 FPKM=522.55 DESC=SP1L2_ARATH,64.58%ID,E:4e-26,RecName: Full=Protein SPIRAL1-like 2	11 kDa	0	0	0	0	3.1e-05	0.00021	0	0	0	0	0	0	0	0	2.9e-05	0	0	0	0	0	0	0	0	0	4.9e-05	0	0	0	0	6e-05	0	0	0	0	7.9e-05
1402	TR10514|c0_g2_i1|g.23390 FPKM=36.80 DESC=UBXN7_PONAB,34.35%ID,E:9e-38,RecName: Full=UBX domain-containing protein 7	52 kDa	0	0	0	0	0.00022	5.2e-05	0	0	0	0	0	0	0	0	8.6e-05	0	0	0	0	8.7e-05	0	0	0	0	0.00012	0	0	0	0	0.00021	0	0.00019	4.6e-05	0	0
1403	TR8845|c0_g1_i4|g.19587 FPKM=6.27 DESC=FTSZ1_ARATH,81.93%ID,E:2e-179,RecName: Full=Cell division protein FtsZ homolog 1, chloroplastic	44 kDa	0	0	0	0	0	0	0	0	0	0	0	0	0	0	0	0	0.00022	0.00012	0	0	0	0.00038	0	0.00037	0	0	0	0	0	0	0	0	4.6e-05	0	0
1404	TR32704|c2_g1_i6|g.70948 FPKM=54.19 DESC=URH2_ARATH,69.71%ID,E:3e-94,RecName: Full=Probable uridine nucleosidase 2	19 kDa	0	0	0	0	0.00015	5.2e-05	0	0	0	0	0	0	0	0	0	0	0	0	0	8.7e-05	0	0	0	0	7.4e-05	0	0	0	0	6e-05	0	9.3e-05	0.00014	0	0.00012
1405	TR27963|c0_g2_i2|g.60812 FPKM=46.38 DESC=GLUT1_ARATH,83.26%ID,E:0,RecName: Full=Glutamate synthase 1 [NADH], chloroplastic	190 kDa	0	0	0	0	0	0	0	0	0	0	0	0	0	0	2.9e-05	0	0	0	0	8.7e-05	0	0.00011	0	0.00016	0.00012	0	0	0.00021	0	0.00027	0	0	0	0	0
1406	TR2291|c0_g2_i2|g.5062 FPKM=6.29 DESC=NA	142 kDa	0	0	0	0	0	0	0	0	0	0	0	0	0	0	0	0	0	0	0	5.8e-05	0	0	0	0	0.00029	0	0	0	0	3e-05	0	0	0	0	0
1407	TR45874|c0_g1_i5|g.98535 FPKM=15.29 DESC=NA	12 kDa	0	0	0	0	0	0	0	0	0	0	0	0	0	0	8.6e-05	0	0	0	0	0.00012	0	0	0	0	0.00015	0	0	0	0	9.1e-05	0	0	9.3e-05	0	0.00024
1408	TR24508|c0_g2_i2|g.53939 FPKM=12.78 DESC=FYPP_PEA,94.22%ID,E:7e-114,RecName: Full=Phytochrome-associated serine/threonine-protein phosphatase	35 kDa	0	0	0	0	0	0	0	0	0	0	0	0	0	0	0.00014	0	0	0	0	0.00017	0	0	0	0	0.00027	0.00011	0	0	0	0.00018	0	4.6e-05	0	0	0
1409	TR55790|c0_g1_i2|g.119856 FPKM=53.01 DESC=AS1_ANTMA,45.32%ID,E:1e-142,RecName: Full=Aureusidin synthase	67 kDa	0	0	0	0	0	0	0	0	0	0	6.1e-05	0	0	0	0	5.1e-05	0	0	0	0	5.4e-05	0	0	0	0	0	0	0	0	0	0	0	0	0	3.9e-05
1410	TR45289|c0_g1_i4|g.97475 FPKM=75.44 DESC=5BPOR_DIGLA,71.35%ID,E:5e-179,RecName: Full=3-oxo-Delta(4,5)-steroid 5-beta-reductase	44 kDa	0	0	0	0	0.00025	0	0	0	0	0	0	0	0	0	0.00017	0	0	0	0	8.7e-05	0	0	0	0	0.00022	0.00011	0	0	0	0.00021	0	0	0	0	0
1411	TR33466|c1_g5_i4|g.72597 FPKM=54.47 DESC=FAAA_DICDI,55.12%ID,E:1e-72,RecName: Full=Fumarylacetoacetase	23 kDa	0	0	0	0	0.00015	0	0	0	0	0	0	0	0	0	0.0002	0	0	0	0	0.00014	0	0	0	0	0.00025	0	0	0	0	0.00018	0	0	0	0	3.9e-05
1412	TR38506|c0_g1_i2|g.83240 FPKM=36.86 DESC=TBC17_HUMAN,25.81%ID,E:3e-08,RecName: Full=TBC1 domain family member 17	75 kDa	0	0	0	0	0.00012	0	0	0	0	0	0	0	0	0	0.00017	0	0	0	0	8.7e-05	0	0	0	0	0.0002	0	0	0	0	0.00033	0	0	0	0	0
1413	TR51599|c0_g1_i2|g.111403 FPKM=26.27 DESC=UBA3_ARATH,76.19%ID,E:0,RecName: Full=NEDD8-activating enzyme E1 catalytic subunit	50 kDa	0	0	0	0	9.2e-05	0	0	0	0	0	0	0	0	0	5.7e-05	0	0	0	0	0.00014	0	0	0	0	0.00025	0	0	0	0	0.00015	0	0	0	0	0
1414	TR10873|c1_g3_i1|g.24018 FPKM=3.44 DESC=RFS5_ARATH,58.72%ID,E:7e-134,RecName: Full=Probable galactinol--sucrose galactosyltransferase 5	40 kDa	0	0	0	0	3.1e-05	0	0	0	0	0	0	0	0	0	0.00014	0	0	0	0	0.00012	0	0	0	0	0.00032	0	0	0	0	9.1e-05	0	0	0	0	0
1415	TR56017|c2_g2_i11|g.120437 FPKM=90.74 DESC=SYGM1_ARATH,79.59%ID,E:0,RecName: Full=Glycine--tRNA ligase 1, mitochondrial	43 kDa	0	0	0	0	0	0	0	0	0	0	0	0	0	0	0	0	0	0	0	0	0	0	0	0	4.9e-05	0	0	0	0	0	0	0	0	0	0
1416	TR15353|c1_g3_i1|g.34021 FPKM=348.49 DESC=RL282_ARATH,68.46%ID,E:7e-54,RecName: Full=60S ribosomal protein L28-2	15 kDa	0	0	0	0.00012	3.1e-05	0	0	0	0	0	0	0	0	0.00012	0.00011	5.1e-05	0	0	0	0	5.4e-05	0	0	0.0001	0.00012	0	0	7e-05	0	3e-05	0	0.00014	9.3e-05	0	0
1417	TR25184|c0_g1_i2|g.55300 FPKM=1.98 DESC=NA	19 kDa	0	0	0	0	0	0	0	0	0	0	0	0	0.00036	0	0	5.1e-05	0	0.0003	0	0	0	0.00011	0.00018	5.2e-05	0	0	9.8e-05	0.00021	0.00012	0	0	0	4.6e-05	0	0
1418	TR33200|c1_g1_i5|g.72080 FPKM=87.52 DESC=CISY3_ARATH,91.94%ID,E:1e-31,RecName: Full=Citrate synthase 3, peroxisomal	57 kDa	0	0	0	0	3.1e-05	0	0	0	0	0	0	0.00026	6.1e-05	0	0	0	0.00015	0	6.1e-05	0	0	0.00011	0.00018	0.00031	0	0	0	0.00035	0	6e-05	0	0	4.6e-05	0	0
1419	TR7546|c0_g1_i4|g.16708 FPKM=61.18 DESC=RPE1_ORYSJ,82.8%ID,E:3e-102,RecName: Full=Ribulose-phosphate 3-epimerase, cytoplasmic isoform	24 kDa	0	0	0	0	0.00015	5.2e-05	0	0	0	0	0	0	0	0	2.9e-05	0.0001	0	0	0	0	5.4e-05	0	0	0	0.0002	0	0	0	0	0.00012	0	4.6e-05	4.6e-05	0	0.00032
1420	TR23953|c3_g5_i7|g.52460 FPKM=21.57 DESC=MYG1_RAT,56.82%ID,E:3e-06,RecName: Full=UPF0160 protein MYG1, mitochondrial	28 kDa	0	0	0	0	0.00025	0	0	0	0	0	0	0	0	0	8.6e-05	0	0	0	0	2.9e-05	0	0.00016	0	0.00021	7.4e-05	0	0	7e-05	0	0.00012	0	4.6e-05	0	0	0
1421	TR12418|c2_g3_i9|g.27276 FPKM=446.66 DESC=RS6_ASPOF,94.5%ID,E:6e-121,RecName: Full=40S ribosomal protein S6	28 kDa	0	0	0	0	0.00012	0	0	0	0	0	6.1e-05	0	0	0	0.00014	0.0001	0	0	0	5.8e-05	0	0	0	0	0.00012	0	0	0.00021	0	0	0	9.3e-05	9.3e-05	0	7.9e-05
1422	TR10503|c0_g1_i3|g.23281 FPKM=33.42 DESC=EPN1_ARATH,51.02%ID,E:1e-125,RecName: Full=Clathrin interactor EPSIN 1	62 kDa	0	0	0	0	9.2e-05	5.2e-05	0	0	0	0	0	0	0	0	8.6e-05	0.0002	0	0	0	0.00012	0	0	0	0	0.00012	0	0	0	0	9.1e-05	0	0.00019	9.3e-05	0	0
1423	TR53560|c0_g1_i3|g.115537 FPKM=60.97 DESC=SYP23_ARATH,74.89%ID,E:3e-95,RecName: Full=Syntaxin-23	25 kDa	0	0	0	0	0	0	0	0	0	0	0.00018	0	0	6.2e-05	0	5.1e-05	0	0	0	0	0.00054	0	0	0	7.4e-05	0	0	7e-05	0	0.00012	0	0	0	0	0
1424	TR9725|c1_g1_i1|g.21676 FPKM=47.93 DESC=TXND9_ARATH,81.36%ID,E:4e-106,RecName: Full=Thioredoxin domain-containing protein 9 homolog	24 kDa	0	0	0	0	6.1e-05	0.00016	0	0	0	0	0	0	0	0	0	5.1e-05	0	0	0	0	0	0	0	0	7.4e-05	0	0	0	0	0.00012	0	0.00028	0.00037	0	0
1425	TR52559|c1_g2_i2|g.113356 FPKM=31.01 DESC=CGEP_ORYSJ,80.08%ID,E:0,RecName: Full=Probable glutamyl endopeptidase, chloroplastic	107 kDa	0	0	0	0	0	0	0	0	0	0	0	0	0	0	2.9e-05	0	0	0	0	5.8e-05	0	0.00011	0	0.00026	0.00012	0	0	0	0	0.00015	0	0	0	0	0
1426	TR21868|c0_g1_i4|g.48201 FPKM=29.02 DESC=PMTQ_ARATH,42.62%ID,E:2e-77,RecName: Full=Probable methyltransferase PMT26	94 kDa	0	0	0	0	0	0	0	0	0	0	0	0	0	0.00012	0	0	0	0	0.00012	0	0	0	0.00018	0.00031	0	0	0	7e-05	0	0	0	9.3e-05	4.6e-05	0	0
1427	TR36421|c0_g1_i4|g.78940 FPKM=14.60 DESC=LKHA4_ARATH,76.36%ID,E:3e-18,RecName: Full=Leukotriene A-4 hydrolase homolog	69 kDa	0	0	0	0	9.2e-05	0	0	0	0	0	0	0	0	0	0.00017	0	0	0	0	0.00012	0	0	0	0	0.00015	0	0	0	0	0.00018	0	4.6e-05	0	0	0
1428	TR19572|c0_g1_i2|g.43204 FPKM=25.39 DESC=NFS1_ARATH,76.37%ID,E:0,RecName: Full=Cysteine desulfurase 1, mitochondrial	50 kDa	0	0	0	0	0	0	0	0	0	0	0	0	0.00024	0	0	0	0	0.00036	0	0	0	0	0	0	0	0	0	7e-05	0	0	0	0	0	0	0
1429	TR26208|c0_g1_i2|g.57397 FPKM=35.38 DESC=GDL84_ARATH,60%ID,E:5e-12,RecName: Full=GDSL esterase/lipase At5g45920	26 kDa	0	0	0	0	0	0	0	0	0	0	0	0	0	0	8.6e-05	0	0	0	0	2.9e-05	0	0	0	0	0.00032	0	0	0	0	0.00027	0	4.6e-05	0	0	0
1430	TR34299|c2_g1_i1|g.74507 FPKM=1.10 DESC=FLS_CITUN,50%ID,E:3e-105,RecName: Full=Flavonol synthase/flavanone 3-hydroxylase	38 kDa	0	0	0	0	0.00018	0	0	0	0	0	0	0	0	0	8.6e-05	0	0	0	0	0.00014	0	0	0	0	0.00025	0	0	0	0	0.00015	0	0	0	0	0
1431	TR42845|c0_g1_i2|g.91962 FPKM=44.35 DESC=GALDH_ARATH,67.12%ID,E:3e-15,RecName: Full=L-galactose dehydrogenase	35 kDa	0	0	0	0	9.2e-05	0	0	0	0	0	0	0	0	0	0.00011	0	0	0	0	0.00023	0	0	0	0	0.00017	0	0	0	0	0.00021	0	0	0	0	0
1432	TR54820|c1_g1_i1|g.118164 FPKM=9.93 DESC=IMB1_ARATH,59.89%ID,E:3e-121,RecName: Full=Importin subunit beta-1 {ECO:0000305}	96 kDa	0	0	0	0	0.00018	0	0	0	0	0	0	0	0	0	0.00014	0	0	0	0	5.8e-05	0	0	0	0	0.00025	0	0	0	0	0.00018	0	0	0	0	0
1433	TR31368|c0_g1_i4|g.67858 FPKM=20.64 DESC=PPA2_ARATH,74.07%ID,E:1e-37,RecName: Full=Probable inactive purple acid phosphatase 2	73 kDa	0	0	0	0	0	0	0	0	0	9.6e-05	0.001	0	0	0	0	0	0	0	0	0	0.00011	0	0	0	0	0	0	0	0	0	0	0	0	0	0.00016
1434	TR42478|c0_g1_i1|g.91229 FPKM=28.12 DESC=COPA1_ARATH,78.56%ID,E:0,RecName: Full=Coatomer subunit alpha-1	127 kDa	0	0	0	0	0	0	0	0	0	0	0	0	0	0	8.6e-05	0	0	0	0	5.8e-05	0	0	0	0	0.00017	0	0	0	0	0	0	0	0	0	0
1435	TR10503|c0_g1_i2|g.23279 FPKM=33.42 DESC=EPN1_ARATH,51.02%ID,E:1e-125,RecName: Full=Clathrin interactor EPSIN 1	62 kDa	0	0	0	0	0	5.2e-05	0	0	0	0	0	0	0	0	0	0	0	0	0	0	0	0	0	0	0	0	0	0	0	0	0	4.6e-05	4.6e-05	0	0
1436	TR14257|c2_g3_i1|g.31171 FPKM=115.92 DESC=SDHA_SCHPO,68.42%ID,E:2e-68,RecName: Full=Probable succinate dehydrogenase [ubiquinone] flavoprotein subunit, mitochondrial	69 kDa	0	0	0	0	0	0	0	0	0	0	0	0	6.1e-05	0	0	0	0	0	0	0	0	0	0	0	0	0	0	0	0	0	0	0	0	0	0
1437	TR45159|c0_g1_i2|g.97304 FPKM=80.83 DESC=GLRX_SOLLC,70%ID,E:2e-23,RecName: Full=Glutaredoxin	14 kDa	0	0	0	0	0	0	0	0	0	0	0	0	0	0	0	0	0	0	0	0	0	0	0	0	0	0	0	0	0	0	0	0	0	0	0.00012
1438	TR46468|c0_g1_i1|g.99694 FPKM=10.56 DESC=PKP2_ARATH,75.81%ID,E:1e-163,RecName: Full=Plastidial pyruvate kinase 2	26 kDa	0	0	0	0	0	0	0	0	0	0	0	0	0	0	0	0	0	0	0	0	0	5.4e-05	0	0	0	0	0	0	0	0	0	0	0	0	0
1439	TR10596|c1_g1_i1|g.23626 FPKM=225.62 DESC=RL123_ARATH,91.67%ID,E:4e-98,RecName: Full=60S ribosomal protein L12-3	21 kDa	0	0	0	0	3.1e-05	0.0001	0	0	0	0	0	0	0	0.00012	8.6e-05	5.1e-05	0	0	0.00012	2.9e-05	0.00016	0	0	5.2e-05	7.4e-05	0	0	0.00014	0	3e-05	0	0	4.6e-05	7.2e-05	0.00012
1440	TR28927|c0_g1_i1|g.62964 FPKM=10.07 DESC=THN5_HORVU,43.38%ID,E:4e-22,RecName: Full=Leaf-specific thionin	17 kDa	0.00011	0.00015	0	0	0	5.2e-05	0	0	0	0	6.1e-05	8.8e-05	0	6.2e-05	0	0	0	0	0	0	0.00011	5.4e-05	9.1e-05	5.2e-05	0	0.00011	9.8e-05	0	0	0	0	9.3e-05	0.00028	0	0
1441	TR32401|c0_g1_i3|g.70449 FPKM=21.21 DESC=OPR3_SOLLC,72.49%ID,E:0,RecName: Full=12-oxophytodienoate reductase 3	45 kDa	0	0	0	0	6.1e-05	5.2e-05	0	0	0	0	0.00012	0	0.00012	6.2e-05	0	0	0.00015	0	0	0	5.4e-05	0.00011	0	5.2e-05	0	0	0	0.00014	0	0.00018	0	9.3e-05	4.6e-05	0	0
1442	TR40281|c0_g1_i1|g.86770 FPKM=105.78 DESC=Y464_SYNE7,50.49%ID,E:4e-21,RecName: Full=Nucleoid-associated protein Synpcc7942_0464 {ECO:0000255|HAMAP-Rule:MF_00274}	21 kDa	0	0.0003	0	0	0	0	0	0	0	0	0	0.00026	6.1e-05	0	0	0	0.00022	6e-05	0	2.9e-05	5.4e-05	0.00032	9.1e-05	0.00016	0	0	9.8e-05	0	0	0	0	0.00014	0.00019	0	0
1443	TR16766|c0_g1_i2|g.36988 FPKM=40.85 DESC=DJB13_HUMAN,51.45%ID,E:3e-42,RecName: Full=DnaJ homolog subfamily B member 13	38 kDa	0	0	0	0	0.00012	5.2e-05	0	0	0	0	0	0	6.1e-05	0	5.7e-05	0.0001	0	6e-05	0.00012	8.7e-05	0	0	0	5.2e-05	7.4e-05	0	0	7e-05	0	6e-05	0	0	0.00014	0	0
1444	TR52253|c0_g1_i5|g.112828 FPKM=238.10 DESC=RL6_MESCR,80.77%ID,E:2e-109,RecName: Full=60S ribosomal protein L6	25 kDa	0	0	0	0	6.1e-05	5.2e-05	0	0	0	0	0	0	0	0.00031	8.6e-05	0.0002	0	0	0.00018	5.8e-05	0.00011	0	0	0.00016	4.9e-05	0	0	0.00021	0	0	0	0	0.00014	0	0
1445	TR576|c0_g1_i4|g.1435 FPKM=21.13 DESC=RHMA_ECOLU,32.84%ID,E:3e-38,RecName: Full=2-keto-3-deoxy-L-rhamnonate aldolase {ECO:0000255|HAMAP-Rule:MF_01290}	44 kDa	0	0	0	0	0	0	0	0	0	0	0	0	0.00012	0.00012	0	5.1e-05	0.00015	0.00018	6.1e-05	0	0	0.00022	0	0.00021	0	0	0	0	0	0	0	4.6e-05	0.00014	0	0
1446	TR46812|c0_g1_i6|g.100536 FPKM=293.12 DESC=RS5_CICAR,89.53%ID,E:3e-125,RecName: Full=40S ribosomal protein S5	26 kDa	0	0	0	0	6.1e-05	0	0	0	0	0	0	0	0	0	0.00014	0	0	0	0	0.00014	0	0	0	0	0.00017	0	0	0.00014	0.00012	0.00012	0	4.6e-05	0	0	0
1447	TR21860|c0_g2_i1|g.48151 FPKM=165.18 DESC=NA	20 kDa	0	0	0	0	0.00015	5.2e-05	0	0	0	0	0	0	0	0	0.00011	0	0	0	0	0.00014	0	0	0	0	0.00012	0	0	0	0	0.00018	0	0.00019	4.6e-05	0	0
1448	TR30635|c0_g1_i10|g.66536 FPKM=43.77 DESC=GSTZ_EUPES,72.22%ID,E:4e-117,RecName: Full=Glutathione S-transferase zeta class	27 kDa	0	0	0	0	9.2e-05	5.2e-05	0	0	0	0	0	0	0	0	5.7e-05	0	0	0	0	5.8e-05	0	0	0	0	0.00017	0	0	0	0	9.1e-05	0	0.00019	4.6e-05	0	0.00016
1449	TR1771|c0_g1_i1|g.4131 FPKM=392.38 DESC=NA	18 kDa	0	0	0	0	6.1e-05	5.2e-05	0	0	0	0	0	0	0	0	0.00026	0	0	0	0	8.7e-05	0	0	0	0	0.00017	0.00011	0	0	0	0.00012	0	0	0	0	3.9e-05
1450	TR47937|c1_g2_i1|g.103198 FPKM=13.96 DESC=HIS4_ARATH,74.92%ID,E:0,RecName: Full=Imidazole glycerol phosphate synthase hisHF, chloroplastic	62 kDa	0	0	0	0	0	0	0	0	0	0	0	0	0.00012	0	0	0	7.4e-05	6e-05	0	0	0	0.00065	9.1e-05	0.00021	0	0	9.8e-05	7e-05	0	0	0	0	0	0	0
1451	TR16384|c0_g2_i2|g.36245 FPKM=15.35 DESC=YD057_YEAST,26.52%ID,E:6e-11,RecName: Full=Putative uncharacterized protein YDL057W	37 kDa	0	0	0	0	6.1e-05	0	0	0	0	0	0	0	0	0	8.6e-05	0	7.4e-05	0	0	5.8e-05	0	0.00016	0	0	9.8e-05	0	0	0	0	3e-05	0	0	0	0	3.9e-05
1452	TR49397|c0_g1_i1|g.106416 FPKM=9.79 DESC=NA	29 kDa	0	0	0	0	0	0	0	0	0	0	0	0	0	0	0	5.1e-05	7.4e-05	6e-05	6.1e-05	5.8e-05	5.4e-05	0.00011	0	0	0	0	0	0	0	0	0	4.6e-05	4.6e-05	0	0
1453	TR45159|c0_g1_i1|g.97303 FPKM=80.83 DESC=GLRX_SOLLC,70%ID,E:2e-23,RecName: Full=Glutaredoxin	13 kDa	0	0	0	0	0.00012	0.0001	0	0	0	0	0	0	0	0	0.00014	0	0	0	0	0.00014	0.00032	0	0	0	4.9e-05	0	0	0	0	0.00012	0	0	0	0	0.0002
1454	TR16873|c0_g1_i1|g.37239 FPKM=26.60 DESC=PE192_ARATH,65.19%ID,E:1e-80,RecName: Full=Peroxisome biogenesis protein 19-2	16 kDa	0	0	0	0	6.1e-05	0.0001	0	0	0	0	0	0	0	0	0	0.0001	0	0	0	0	0	0	0	0	2.5e-05	0	0	0	0	6e-05	0	0.00019	0.00023	0	0
1455	TR5822|c0_g2_i3|g.13098 FPKM=39.10 DESC=CSN7_ARATH,81.32%ID,E:8e-48,RecName: Full=COP9 signalosome complex subunit 7	26 kDa	0	0	0	0	9.2e-05	0	0	0	0	0	0	0	0	0	8.6e-05	0	0	0	0	5.8e-05	0	0	0	0	0.00015	0	0	0	0	0.00018	0	4.6e-05	4.6e-05	0	0
1456	TR2287|c0_g6_i1|g.5042 FPKM=78.81 DESC=EF1A_MANES,95.62%ID,E:2e-106,RecName: Full=Elongation factor 1-alpha	17 kDa	0	0	0	0	0	0	0	0	0	0	0	0	0	0	8.6e-05	0	0	0	0	2.9e-05	0	0	0	0	7.4e-05	0	0	0	0	6e-05	0	0	0	0	0
1457	TR37399|c0_g1_i1|g.81159 FPKM=95.98 DESC=GBLP_MEDSA,91.41%ID,E:2e-106,RecName: Full=Guanine nucleotide-binding protein subunit beta-like protein	18 kDa	0	0	0	0	0	0	0	0	0	0	0	0	0	0	5.7e-05	0	0	0	0	8.7e-05	0	0	0	0	7.4e-05	0	0	0	0	0	0	0	0	0	0
1458	TR35690|c0_g1_i2|g.77494 FPKM=5.71 DESC=NCS_THLFG,44.83%ID,E:7e-14,RecName: Full=S-norcoclaurine synthase	19 kDa	0	0	0	0	0	0	0	0	0	0	0	0	0	0	0	0	0	0	0	5.8e-05	0	0	0	0	9.8e-05	0	0	0	0	0	0	0	0	0	0
1459	TR33676|c1_g1_i1|g.73166 FPKM=13.37 DESC=GSTXA_TOBAC,62.77%ID,E:2e-82,RecName: Full=Probable glutathione S-transferase parA	23 kDa	0	0	0	0	0	0	0	0	0	0	0	0	0	0	0	0	0	0	0	0	0	0	0	5.2e-05	0	0	0	0	0	0	0	0	0	0	0
1460	TR42852|c0_g1_i1|g.91971 FPKM=141.38 DESC=RL35_EUPES,94.31%ID,E:2e-71,RecName: Full=60S ribosomal protein L35	14 kDa	0	0	0	0	6.1e-05	5.2e-05	0	0	0	0	6.1e-05	0	0	0	5.7e-05	0.0001	0	0	0	2.9e-05	0	0	0	0	2.5e-05	0	0	7e-05	0	0	0	4.6e-05	4.6e-05	0	0
1461	TR37281|c0_g1_i3|g.80872 FPKM=85.03 DESC=NA	18 kDa	0	0	0	0	0	5.2e-05	0	0	0	9.6e-05	0	0	0.00018	6.2e-05	0	0.0001	0.00015	6e-05	0	0	5.4e-05	5.4e-05	0	0.0001	0	0	0	7e-05	0	0	0	4.6e-05	0.00014	0	0
1462	TR52987|c1_g2_i1|g.114336 FPKM=196.32 DESC=RLA0_LUPLU,90.91%ID,E:1e-85,RecName: Full=60S acidic ribosomal protein P0	34 kDa	0	0	0	0	6.1e-05	0	0	0	0	0	0	0	0	0.00012	0.00014	0	0	0	6.1e-05	8.7e-05	0	0	0	5.2e-05	4.9e-05	0	9.8e-05	7e-05	0.00012	0	0	0.00019	0.00023	0	0
1463	TR29238|c0_g1_i3|g.63499 FPKM=45.96 DESC=KAD2_ORYSJ,83.54%ID,E:2e-94,RecName: Full=Probable adenylate kinase 2, chloroplastic	33 kDa	0	0.00015	0	0	0	0	0	0	0	0	0	0.00018	6.1e-05	0	0	0	0.00015	0	0	0	0	0.00065	0.00018	0.00016	0	0	0	0	0	0	0	0	0	0	0
1464	TR11590|c0_g1_i1|g.25712 FPKM=24.49 DESC=E134_MAIZE,47.87%ID,E:3e-36,RecName: Full=Endo-1,3	12 kDa	0	0	0	0	9.2e-05	0	0	0	0	0	0	0	0	0	5.7e-05	0	0	0	0	5.8e-05	0	0	0	0	0.0002	0.00022	0.0002	0	0	0.00015	0.00021	0	0	0	0.00016
1465	TR29818|c0_g1_i1|g.64679 FPKM=28.09 DESC=DESI1_HUMAN,51.39%ID,E:7e-40,RecName: Full=Desumoylating isopeptidase 1	29 kDa	0	0	0	0	3.1e-05	0.00016	0	0	0	0	0	0	0	0	8.6e-05	0	0	0	0	8.7e-05	0	0	0	0	4.9e-05	0	0	0	0	0.00012	0	9.3e-05	0.00014	0	0.00024
1466	TR908|c0_g1_i3|g.2153 FPKM=82.97 DESC=PSB7_HUMAN,40%ID,E:1e-18,RecName: Full=Proteasome subunit beta type-7	30 kDa	0	0	0	0	0.00015	5.2e-05	0	0	0	9.6e-05	0	0	0	0	5.7e-05	0.0001	0	0	0	8.7e-05	0	0	0	0	9.8e-05	0	0	0	0	6e-05	0	9.3e-05	0.00014	0	0
1467	TR2762|c0_g1_i1|g.6192 FPKM=40.93 DESC=PH1_ARATH,72.03%ID,E:8e-68,RecName: Full=Pleckstrin homology domain-containing protein 1	16 kDa	0	0	0	0	0	0	0	0	0	0	0.00024	0	0	0	0	0	0	0	0	0	0.00011	0	0	0.0001	0	0	0	0	0	6e-05	0	0.00023	0.00019	0	0
1468	TR13773|c0_g2_i3|g.29932 FPKM=34.88 DESC=RD23B_ARATH,68.52%ID,E:3e-155,RecName: Full=Ubiquitin receptor RAD23b	39 kDa	0	0	0	0	0.00012	0.0001	0	0	0	0	0	0	0	0	0	0	0	0	0	5.8e-05	0	0	0	0	2.5e-05	0	0	0	0	6e-05	0	0.00014	4.6e-05	0	3.9e-05
1469	TR46478|c1_g3_i2|g.99786 FPKM=6.46 DESC=CH60C_ARATH,79.55%ID,E:0,RecName: Full=Chaperonin CPN60-like 2, mitochondrial	52 kDa	0	0	0	0	0	0	0	0	0	0	6.1e-05	0	0.00018	6.2e-05	0	0	0	0.00012	0	0	0	5.4e-05	9.1e-05	0.0001	0	0	0	0.00021	0	0	0	0	0	0	0
1470	TR32728|c0_g2_i2|g.71093 FPKM=125.99 DESC=SRP_VITRI,60.18%ID,E:4e-88,RecName: Full=Stress-related protein	27 kDa	0	0	0	0	0	0.00016	0	0	0	0	0	0	0	0.00018	0	0	0	0	0	0	0	0	0	0	0.00012	0	0	0	0	0.00021	0	0.00019	9.3e-05	0	0
1471	TR21866|c0_g1_i1|g.48185 FPKM=22.17 DESC=NA	38 kDa	0	0	0	0	0	0	0	0	0	0	0	0	0.00036	0	0	0	0	0.0003	0	0	0	0.00011	0.00018	0.00021	0	0	0	0.00021	0	0	0	0	9.3e-05	0	0
1472	TR11272|c0_g1_i1|g.24934 FPKM=186.22 DESC=NA	15 kDa	0	0	0	0	9.2e-05	0.00031	0	0	0	0	0	0	0	0	0	0	0	0	0	5.8e-05	0	0	0	0	0	0	0	0	0	0	0	0	0	0	0.00039
1473	TR15992|c0_g2_i1|g.35421 FPKM=14.21 DESC=NA	54 kDa	0	0	0	0	6.1e-05	0	0	0	0	0	0	0	0	0	8.6e-05	0	0	0	0	5.8e-05	0	0	0	0	0.00017	0	0	0	0	0.00024	0	9.3e-05	4.6e-05	0	0
1474	TR27980|c0_g1_i1|g.60949 FPKM=38.66 DESC=SYY_HALMA,44.21%ID,E:1e-20,RecName: Full=Tyrosine--tRNA ligase {ECO:0000255|HAMAP-Rule:MF_02008}	42 kDa	0	0	0	0	3.1e-05	0	0	0	0	0	0	0	0	0	0.00011	0	0	0	0	0.00017	0	0	0	0	0.00022	0	0	0	0	0.00021	0	0	0	0	0.00016
1475	TR4973|c1_g2_i3|g.10948 FPKM=28.26 DESC=PURA_TOBAC,87.17%ID,E:1e-111,RecName: Full=Adenylosuccinate synthetase, chloroplastic {ECO:0000255|HAMAP-Rule:MF_03125}	53 kDa	0	0	0	0	0	0	0	0	0	0	0	0	0	0	0	0	0	0	0	0	0	5.4e-05	0	0	0	0	0	0	0	0	0	0	0	0	0
1476	TR29846|c0_g2_i1|g.64854 FPKM=30.22 DESC=TM1L2_MOUSE,26.67%ID,E:1e-12,RecName: Full=TOM1-like protein 2	44 kDa	0	0	0	0	9.2e-05	5.2e-05	0	0	0	0	0	0	0	0	0	0	0	0	0	8.7e-05	0	0	0	0	0	0	0	0	0	3e-05	0	9.3e-05	0	0	0
1477	TR19553|c0_g4_i1|g.43083 FPKM=47.78 DESC=EDR1_ARATH,38.06%ID,E:6e-49,RecName: Full=Serine/threonine-protein kinase EDR1	133 kDa	0	0	0	0	0.00018	0	0	0	0	0	0	0	0	0	0.00011	0	0	0	0	0.00017	0	0	0	0	0.00012	0	0	0	0	0.00015	0	0	0	0	0
1478	TR20023|c2_g1_i4|g.44125 FPKM=21.48 DESC=SYTM_ARATH,74.63%ID,E:0,RecName: Full=Threonine--tRNA ligase, mitochondrial	86 kDa	0	0	0	0	6.1e-05	0	0	0	0	0	0	0	0	0	0.00011	0	0	0	0	0.00012	0	0	0	0	0.00029	0	0	0	0	0.00015	0	0	0	0	0
1479	TR19549|c0_g1_i1|g.43039 FPKM=81.04 DESC=PCKA_ARATH,85.01%ID,E:0,RecName: Full=Phosphoenolpyruvate carboxykinase [ATP]	73 kDa	0	0	0	0	0	0	0	0	0	0	0	0	0	0	0.00017	0	0	0	0	0.00017	0	0	0	0	0.00015	0	0	0	0	0.00012	0	0	0	0	0.00012
1480	TR43285|c0_g1_i4|g.92789 FPKM=73.02 DESC=NA	122 kDa	0	0	0	0	0.00018	0	0	0	0	0	0	0	0	0	0.00023	0	0	0	0	0.00017	0	0	0	0	0.00022	0	0	0	0	0	0	0	0	0	0
1481	TR49065|c0_g1_i3|g.105692 FPKM=20.50 DESC=VA714_ARATH,84.96%ID,E:3e-79,RecName: Full=Vesicle-associated membrane protein 714	16 kDa	0	0	0	0	0	0	0	0	0	0	0.0003	0	0	0	0	0	0	0	0	0	0.00038	0	0	0	2.5e-05	0	0	0	0	3e-05	0	0	0	0	0
1482	TR734|c1_g1_i3|g.1788 FPKM=5.97 DESC=CAMT3_ARATH,63.04%ID,E:1e-100,RecName: Full=Probable caffeoyl-CoA O-methyltransferase At4g26220	31 kDa	0	0	0	0	0	0	0	0	0	0	0	0	0	0	0	0	0	0	0	0	0	0	0	0	2.5e-05	0	0	0	0	0	0	0	0	0	7.9e-05
1483	TR37932|c0_g1_i2|g.82194 FPKM=0.60 DESC=NA	57 kDa	0	0	0	0	0	0	0	0	0	0	0	0	0	0	0	0	0	0	0	0	5.4e-05	0	0	0	0	0	0	0	0	0	0	0	0	0	0
1484	TR4802|c0_g2_i4|g.10619 FPKM=35.42 DESC=FHIT_DICDI,53.69%ID,E:4e-44,RecName: Full=Bis(5'-adenosyl)-triphosphatase	24 kDa	0	0	0	0	0	5.2e-05	0	0	0	0	0	0	0	0	0	0	0	0	0	0	0	0	0	0	0	0	0	0	0	0	0	0	0	0	0
1485	TR24508|c0_g1_i1|g.53937 FPKM=36.08 DESC=FYPP_PEA,95.71%ID,E:0,RecName: Full=Phytochrome-associated serine/threonine-protein phosphatase	35 kDa	0	0	0	0	0	0	0	0	0	0	0	0	0	0	0	0	0	0	0	0	0	0	0	0	2.5e-05	0	0	0	0	0	0	0	0	0	0
1486	TR36421|c0_g1_i2|g.78938 FPKM=14.60 DESC=LKHA4_ARATH,76.36%ID,E:3e-18,RecName: Full=Leukotriene A-4 hydrolase homolog	70 kDa	0	0	0	0	0	0	0	0	0	0	0	0	0	0	0	0	0	0	0	0	0	0	0	0	2.5e-05	0	0	0	0	0	0	0	0	0	0
1487	TR34668|c0_g1_i1|g.75331 FPKM=287.94 DESC=NA	26 kDa	0	0	0	0	3.1e-05	0	0	0	0	9.6e-05	0	0	0	6.2e-05	2.9e-05	5.1e-05	0	6e-05	0.00012	2.9e-05	0.00011	0	0	5.2e-05	0.00012	0	0	7e-05	0	0	0	4.6e-05	4.6e-05	0	3.9e-05
1488	TR40055|c0_g7_i1|g.86238 FPKM=294.85 DESC=RTNLB_ARATH,70.37%ID,E:2e-17,RecName: Full=Reticulon-like protein B2	30 kDa	0	0	0.00015	0	6.1e-05	0	0	0	0	0	0	0	6.1e-05	0.00031	2.9e-05	0	0	0	0	2.9e-05	0	0	0	0.0001	4.9e-05	0	0	0.00021	0	9.1e-05	0	0	4.6e-05	7.2e-05	0
1489	TR34858|c1_g3_i1|g.75553 FPKM=3874.05 DESC=RBS_GLYTA,84.78%ID,E:2e-20,RecName: Full=Ribulose bisphosphate carboxylase small chain, chloroplastic	15 kDa	0	0	0	0	6.1e-05	0	0	0	0	0	6.1e-05	0	0	0	0	5.1e-05	0	0	0	0	5.4e-05	0	0	0	2.5e-05	0	0	7e-05	0	9.1e-05	0	4.6e-05	9.3e-05	0	0
1490	TR38838|c1_g2_i2|g.83824 FPKM=411.23 DESC=RS19_ORYSJ,80.99%ID,E:3e-82,RecName: Full=40S ribosomal protein S19	16 kDa	0	0	0	0	3.1e-05	0	0	0	0	0	0	0	0	0	8.6e-05	5.1e-05	0	0	0	8.7e-05	0	0	0	0	0.00015	0	0	7e-05	0	0	0	9.3e-05	0.00019	0	0
1491	TR42958|c0_g1_i4|g.92189 FPKM=304.97 DESC=RS132_ARATH,98.21%ID,E:2e-72,RecName: Full=40S ribosomal protein S13-2	17 kDa	0	0	0	0	3.1e-05	0	0	0	0	0	0	0	0	0	5.7e-05	0	0	0	0	5.8e-05	0	0	0	0	9.8e-05	0	0	0	0	6e-05	0	4.6e-05	0	0	0
1492	TR9713|c0_g2_i8|g.21592 FPKM=232.42 DESC=NA	47 kDa	0	0	0	0	0	0	0	0	0	0	0	0	0	0.00031	0	0	0	0	0.00012	0	0	0	0	0.00047	0	0	0	0	0	0	0	4.6e-05	4.6e-05	0	0
1493	TR22992|c0_g1_i8|g.50525 FPKM=54.88 DESC=TPPC3_DICDI,48.48%ID,E:7e-10,RecName: Full=Trafficking protein particle complex subunit 3	21 kDa	0	0	0	0	3.1e-05	0	0	0	0	0	0	0	0	0.00049	0	0	0	0	0.00024	0	0	0	0	0.00026	0	0	0	0	0	0.00012	0	4.6e-05	0.00014	0	0
1494	TR32206|c1_g2_i2|g.69936 FPKM=160.95 DESC=ISU1_ARATH,87.27%ID,E:3e-24,RecName: Full=Iron-sulfur cluster assembly protein 1	22 kDa	0	0	0	0	0	0	0	0	0	0	0	0	0.00054	6.2e-05	0	5.1e-05	0	0.0003	0	0	0	0	0.00018	5.2e-05	0	0	0	7e-05	0	0	0	0	0	0	0
1495	TR29846|c0_g2_i3|g.64856 FPKM=30.22 DESC=TM1L2_MOUSE,26.67%ID,E:1e-12,RecName: Full=TOM1-like protein 2	44 kDa	0	0	0	0	0.00015	0.0001	0	0	0	0	0	0	0	0	2.9e-05	0	0	0	0	0	0	0	0	0	4.9e-05	0	0	0	0	0.00021	0	0.00014	0.00014	0	0
1496	TR40064|c0_g1_i2|g.86279 FPKM=10.67 DESC=TI22L_ARATH,61.4%ID,E:2e-81,RecName: Full=Protein TIC 22-like, chloroplastic	39 kDa	0	0	0	0	0	0	0	0	0	0	0	0	6.1e-05	0	0	0	7.4e-05	0	0	0	0	0.00038	0	0.00021	0	0	9.8e-05	0	0	0	0	0	0	0	0.00024
1497	TR39513|c0_g1_i1|g.85091 FPKM=29.00 DESC=SDR1_PICAB,58.37%ID,E:2e-71,RecName: Full=Short-chain type dehydrogenase/reductase	28 kDa	0	0	0	0	9.2e-05	0	0	0	0	0	0	0	0	0	0.00014	0	0	0	0	0.00012	0	0	0	0	9.8e-05	0	0	0	0	6e-05	0	0	0	0	0.00036
1498	TR43725|c0_g1_i1|g.93738 FPKM=28.06 DESC=LACS4_ARATH,77.11%ID,E:0,RecName: Full=Long chain acyl-CoA synthetase 4	42 kDa	0	0	0	0	0	0	0	0	0	0	0	0	0	0	2.9e-05	0	0	0	0	2.9e-05	0	0	0	0	2.5e-05	0	0	0	0	3e-05	0	0	0	0	0
1499	TR20916|c0_g1_i4|g.46036 FPKM=50.36 DESC=EIF3C_ARATH,70.59%ID,E:2e-23,RecName: Full=Eukaryotic translation initiation factor 3 subunit C {ECO:0000255|HAMAP-Rule:MF_03002}	106 kDa	0	0	0	0	3.1e-05	0	0	0	0	0	0	0	0	0	0.00014	0	0	0	0	5.8e-05	0	0	0	0	0.00034	0	0	0	0	0	0	0	0	0	0
1500	TR55902|c0_g2_i1|g.120181 FPKM=101.59 DESC=AL7A1_PEA,91.43%ID,E:6e-38,RecName: Full=Aldehyde dehydrogenase family 7 member A1	54 kDa	0	0	0	0	9.2e-05	0	0	0	0	0	0	0	0	0	0	0	0	0	0	5.8e-05	0	0	0	0	0.00037	0	0	0	0	6e-05	0	0	0	0	0.00024
1501	TR26594|c2_g1_i2|g.58105 FPKM=51.00 DESC=VP201_ARATH,68%ID,E:2e-58,RecName: Full=Vacuolar protein sorting-associated protein 20 homolog 1	16 kDa	0	0	0	0	0	0	0	0	0	0	0.00024	0	0.00012	0	0	0	0	0	0	0	5.4e-05	0	9.1e-05	0	0	0	0	0	0	0	0	0	0	0	0
1502	TR26769|c0_g1_i1|g.58453 FPKM=4.15 DESC=ASNS_ASPOF,87.04%ID,E:0,RecName: Full=Asparagine synthetase [glutamine-hydrolyzing]	36 kDa	0	0	0	0	9.2e-05	0	0	0	0	0	0	0	0	0	0	0	0	0	0	0.00017	0	0	0	0	9.8e-05	0	0	0	0	0.00024	0	0	0	0	0
1503	TR16376|c2_g1_i2|g.36136 FPKM=24.06 DESC=PP2A_TOBAC,88.31%ID,E:2e-35,RecName: Full=Serine/threonine-protein phosphatase PP2A catalytic subunit	26 kDa	0	0	0	0	0	0	0	0	0	0	0	0	0	0	2.9e-05	0	0	0	0	2.9e-05	0	0	0	0	2.5e-05	0	0	0	0	0	0	0	0	0	0
1504	TR2855|c0_g3_i3|g.6273 FPKM=46.56 DESC=UBP13_ARATH,73.12%ID,E:0,RecName: Full=Ubiquitin carboxyl-terminal hydrolase 13	60 kDa	0	0	0	0	3.1e-05	0	0	0	0	0	0	0	0	0	0	0	0	0	0	0	0	0	0	0	7.4e-05	0	0	0	0	6e-05	0	0	0	0	0
1505	TR33892|c0_g1_i2|g.73602 FPKM=41.12 DESC=ML149_PAPSO,56.46%ID,E:2e-45,RecName: Full=Major latex protein 149	27 kDa	0	0	0	0	0	0	0	0	0	0	0	0	0	0	0	0	0	0	0	0	0	0	0	0	4.9e-05	0	0	0	0	0	0	0	0	0	0
1506	TR23591|c0_g2_i1|g.51844 FPKM=336.94 DESC=RL111_ARATH,96.7%ID,E:1e-112,RecName: Full=60S ribosomal protein L11-1	21 kDa	0	0	0	0	6.1e-05	0	0	0	0	0	0	0	0	6.2e-05	2.9e-05	5.1e-05	0	0	0	5.8e-05	5.4e-05	0	0	0	7.4e-05	0	0	7e-05	0.00023	0	0	4.6e-05	4.6e-05	0	0
1507	TR55571|c0_g2_i3|g.119505 FPKM=20.59 DESC=KEA1_ARATH,70.98%ID,E:0,RecName: Full=K(+) efflux antiporter 1, chloroplastic	132 kDa	0	0	0	0	0	0	0	0	0	0	0	0.00018	0.00024	6.2e-05	0	0	0.00022	6e-05	0	0	0	0.00022	9.1e-05	0.0001	0	0	0	7e-05	0	0	0	4.6e-05	4.6e-05	0	0
1508	TR28752|c0_g1_i1|g.62590 FPKM=156.96 DESC=FKB12_VICFA,75%ID,E:1e-58,RecName: Full=Peptidyl-prolyl cis-trans isomerase FKBP12	17 kDa	0	0	0	0	0.00031	0.0001	0	0	0	0	0	0	0	0	2.9e-05	0	0	0	0	2.9e-05	0	0	0	0	9.8e-05	0	0	0	0	0.00012	0.00011	0.00014	9.3e-05	0	0
1509	TR26595|c0_g2_i11|g.58123 FPKM=44.40 DESC=NA	38 kDa	0	0	0	0	6.1e-05	0.00016	0	0	0	0	0	0	0	0	2.9e-05	0	0	0	0	2.9e-05	0	0	0	0	7.4e-05	0	0	0	0	0.00012	0	0	0.00019	0	0.0002
1510	TR30615|c1_g1_i7|g.66388 FPKM=59.56 DESC=USPAL_ARATH,65.29%ID,E:1e-82,RecName: Full=Universal stress protein A-like protein	22 kDa	0	0	0	0	3.1e-05	0	0	0	0	0	0	0	0	0	0.00017	5.1e-05	0	0	0	5.8e-05	0	0	0	0	0.00022	0	0	0	0	6e-05	0	4.6e-05	4.6e-05	0	0
1511	TR24199|c4_g2_i1|g.53361 FPKM=67.66 DESC=PHB1_ARATH,84.86%ID,E:1e-155,RecName: Full=Prohibitin-1, mitochondrial	32 kDa	0	0	0	0	0	0	0	0	0	0	0	0	0.00048	6.2e-05	0	5.1e-05	0	0.00048	0	0	0	5.4e-05	0	5.2e-05	0	0	0	0	0	0	0	9.3e-05	0.00014	0	0
1512	TR14941|c3_g5_i6|g.32913 FPKM=37.83 DESC=EPN2_ARATH,70.18%ID,E:8e-20,RecName: Full=Clathrin interactor EPSIN 2	95 kDa	0	0	0	0	0	0.00016	0	0	0	0	0	0	0	0	2.9e-05	5.1e-05	0	0	0	2.9e-05	0	0	0	0	9.8e-05	0	0	0	0	0.00021	0	0.00028	0.00014	0	0
1513	TR5140|c3_g6_i1|g.11382 FPKM=169.10 DESC=F16P2_SOLTU,88.5%ID,E:4e-126,RecName: Full=Fructose-1,6-bisphosphatase, cytosolic	22 kDa	0	0	0	0	0.00012	0	0	0	0	0	0	0	0	0	0.00014	0	0	0	0	0.00017	0	0	0	0	4.9e-05	0	0	0	0	0.00018	0	9.3e-05	0	0	0.00012
1514	TR40136|c0_g7_i2|g.86409 FPKM=42.31 DESC=NSF_ARATH,82.76%ID,E:3e-23,RecName: Full=Vesicle-fusing ATPase	82 kDa	0	0	0	0	0	0	0	0	0	0	0.00012	0	0	0	0	0	0	0	0	0	0.00016	0	0	0.0001	0.00034	0	0	7e-05	0	3e-05	0	0	0	0	0
1515	TR16400|c0_g1_i1|g.36325 FPKM=15.26 DESC=PDI51_ORYSJ,77.69%ID,E:6e-63,RecName: Full=Protein disulfide isomerase-like 5-1	17 kDa	0	0	0	0	0	0	0	0	0	0	0	0	0.00018	0.00025	0	0	0	0.00012	0.00024	0	0	0	0	0.0001	0	0	0	7e-05	0	0	0	0	4.6e-05	0	0
1516	TR24612|c0_g2_i3|g.54172 FPKM=15.33 DESC=OTC_ARATH,81.72%ID,E:4e-45,RecName: Full=Ornithine carbamoyltransferase, chloroplastic	41 kDa	0	0	0	0	0	0	0	0	0	0	0	0	6.1e-05	0	0	0	0	0	0	0	0	0.00043	0	0.00016	0	0	9.8e-05	7e-05	0	3e-05	0	0	0	0	0
1517	TR5401|c0_g3_i1|g.12147 FPKM=0.75 DESC=MNR1_CAPAN,39.84%ID,E:2e-19,RecName: Full=(+)-neomenthol dehydrogenase	13 kDa	0	0	0	0	3.1e-05	0	0	0	0	0	0	0	0	0	2.9e-05	0	0	0	0	5.8e-05	0	0	0	0	2.5e-05	0	0	0	0	0	0	0	4.6e-05	0	0
1518	TR43055|c6_g1_i8|g.92296 FPKM=31.13 DESC=HSP7C_PETHY,86.39%ID,E:4e-77,RecName: Full=Heat shock cognate 70 kDa protein	16 kDa	0	0	0	0	0	0	0	0	0	0	0	0	0	0	5.7e-05	0	0	0	0	2.9e-05	0	0	0	0	4.9e-05	0	0	0	0	9.1e-05	0	0	0	0	3.9e-05
1519	TR40365|c0_g3_i5|g.86822 FPKM=21.68 DESC=CUL1_ARATH,68.4%ID,E:4e-134,RecName: Full=Cullin-1	62 kDa	0	0	0	0	3.1e-05	0	0	0	0	0	0	0	0	0	0.00014	0	0	0	0	0.00012	0	0	0	0	0.00025	0	0	0	0	0.00015	0	0	0	0	0
1520	TR33466|c1_g5_i2|g.72595 FPKM=54.47 DESC=FAAA_DICDI,55.12%ID,E:1e-72,RecName: Full=Fumarylacetoacetase	22 kDa	0	0	0	0	6.1e-05	0	0	0	0	0	0	0	0	0	2.9e-05	0	0	0	0	0.00014	0	0	0	0	0.00012	0	0	0	0	0.00012	0	0	0	0	0
1521	TR32197|c0_g1_i2|g.69862 FPKM=27.63 DESC=NA	21 kDa	0	0	0	0	0	0	0	0	0	0	0	0	0	0	0	0	0	0	0	0	0	0	0	0	0	0	0	0	0	0	0	4.6e-05	0.00014	0	0
1522	TR31362|c0_g1_i1|g.67829 FPKM=9.13 DESC=CARB_ARATH,85.85%ID,E:0,RecName: Full=Carbamoyl-phosphate synthase large chain, chloroplastic	131 kDa	0	0	0	0	0	0	0	0	0	0	0	0	0	0	0	0	0	0	0	0	0	0.00059	0	0.00026	0	0	0	0	0	0	0	0	0	0	0
1523	TR40064|c0_g1_i3|g.86280 FPKM=10.67 DESC=TI22L_ARATH,61.4%ID,E:2e-81,RecName: Full=Protein TIC 22-like, chloroplastic	39 kDa	0	0	0	0	0	0	0	0	0	0	0	0	0	0	0	0	0	0	0	0	0	0.00016	0	0	0	0	0	0	0	0	0	0	0	0	0.00016
1524	TR49509|c0_g1_i1|g.106669 FPKM=8.90 DESC=FKB43_ARATH,40.78%ID,E:4e-10,RecName: Full=Peptidyl-prolyl cis-trans isomerase FKBP43	13 kDa	0	0	0	0	0	0.00016	0.00012	0	0.00025	0.00019	0	0	0	0	2.9e-05	0.0001	0	0	0	2.9e-05	0	0	0	0	4.9e-05	0	9.8e-05	0	0.00023	6e-05	0.00011	0.00014	0.00014	0	0
1525	TR40864|c3_g1_i1|g.87970 FPKM=203.56 DESC=ADT1_MAIZE,91.67%ID,E:8e-96,RecName: Full=ADP,ATP carrier protein 1, mitochondrial	18 kDa	0.00011	0	0	0	0	0	0	0	0	0	0	0	0.00018	0.00012	0	0	0	0.00012	0	0	0	0	0.00018	0	0	0.00011	0	0.00021	0	6e-05	0	9.3e-05	0	0	0
1526	TR21485|c0_g1_i2|g.47495 FPKM=173.06 DESC=NPC2_MAGO7,31.06%ID,E:8e-14,RecName: Full=Phosphatidylglycerol/phosphatidylinositol transfer protein	17 kDa	0	0	0	0	0	0.0001	0	0	0	0	0.00043	0	0	6.2e-05	0	0.0001	0	0	0	0	0.00011	0	0	0	4.9e-05	0	0	0	0	6e-05	0	9.3e-05	9.3e-05	0	7.9e-05
1527	TR24194|c0_g1_i1|g.53330 FPKM=319.91 DESC=A494_ARATH,62.18%ID,E:5e-76,RecName: Full=Probable cysteine proteinase A494	42 kDa	0	0	0	0	0	0.00026	0	0	0.00012	0	0.00024	0	0	0.00012	0	5.1e-05	0	0	0	0	0.00022	0	0	5.2e-05	0	0	0	0	0	3e-05	0	9.3e-05	0.00023	0	0.00012
1528	TR20936|c0_g1_i2|g.46185 FPKM=176.68 DESC=DIOXL_ARATH,71.88%ID,E:5e-53,RecName: Full=Extradiol ring-cleavage dioxygenase	30 kDa	0	0	0	0	0.00012	5.2e-05	0	0	0	0	0	0	0	0	2.9e-05	5.1e-05	0	0	0	2.9e-05	5.4e-05	0	0	0	0.00012	0	0	0	0	0.00012	0	0.00014	0.00014	0	0
1529	TR39477|c0_g1_i1|g.85068 FPKM=56.36 DESC=EIF3H_ARATH,83.53%ID,E:0,RecName: Full=Eukaryotic translation initiation factor 3 subunit H {ECO:0000255|HAMAP-Rule:MF_03007}	39 kDa	0	0	0	0	6.1e-05	0	0	0	0	0	0	0	0	0	8.6e-05	0.0001	0	0	0	0.00012	0	0	0	5.2e-05	0.0002	0	0	0	0	0.00012	0	4.6e-05	0.00014	0	0
1530	TR22224|c0_g2_i4|g.49110 FPKM=42.92 DESC=PAT_PETHY,81.93%ID,E:0,RecName: Full=Bifunctional aspartate aminotransferase and glutamate/aspartate-prephenate aminotransferase	51 kDa	0	0	0	0	0	0	0	0	0	0	0	0	0	0	2.9e-05	0	0	0	0	0	0.00011	0.00038	0	0.00021	4.9e-05	0	0	0	0	9.1e-05	0	0	0	0	0.00012
1531	TR3019|c0_g1_i3|g.6868 FPKM=53.39 DESC=NA	17 kDa	0	0	0	0	0	0.00016	0	0	0	0	0	0	0	0.00012	0	0.0001	0	0	0	0	0	0	0	0.00016	0	0	0	0	0	0	0	0.00032	0.00032	0	0
1532	TR34880|c0_g1_i2|g.75694 FPKM=65.37 DESC=VPS2A_ARATH,87.05%ID,E:2e-100,RecName: Full=Vacuolar protein sorting-associated protein 2 homolog 1	25 kDa	0	0	0	0	0	0.00021	0	0	0	0	0	0	0	0	0	0	0	0	0	0	0	0	0	0	4.9e-05	0	0	0	0	3e-05	0	0.00028	0.00028	0	3.9e-05
1533	TR32495|c0_g3_i6|g.70606 FPKM=20.33 DESC=HDDC2_DANRE,54.66%ID,E:7e-48,RecName: Full=HD domain-containing protein 2	30 kDa	0	0	0	0	0	0	0	0	0	0	0	0	0	6.2e-05	0	0	7.4e-05	0	0	0	0	0.00054	0	0.00026	0	0	0	7e-05	0	0	0	0	0	0	0
1534	TR11591|c0_g1_i2|g.25716 FPKM=146.08 DESC=GCAL2_ARATH,73.11%ID,E:2e-132,RecName: Full=Gamma carbonic anhydrase-like 2, mitochondrial	30 kDa	0	0	0	0	0	0	0	0	0	0	0	0	0	0	0	5.1e-05	0	6e-05	0	0	0	0	0	0	0	0	0	0	0	0	0	0	4.6e-05	0	0
1535	TR47795|c2_g3_i1|g.102784 FPKM=39.30 DESC=OPR1_ARATH,77.42%ID,E:2e-65,RecName: Full=12-oxophytodienoate reductase 1	40 kDa	0	0	0	0	0.00018	0	0	0	0	0	0	0	0	0	2.9e-05	0	0	0	0	5.8e-05	0	0	0	0	4.9e-05	0	0	0	0	0.00018	0	0	0	0	0
1536	TR26587|c0_g1_i1|g.58069 FPKM=20.73 DESC=Y3800_AROAE,48.72%ID,E:8e-162,RecName: Full=UPF0061 protein AZOSEA38000 {ECO:0000255|HAMAP-Rule:MF_00692}	72 kDa	0	0	0	0	9.2e-05	0	0	0	0	0	0	0	0	0	0.00014	0	0	0	0	8.7e-05	0	0	0	0	0.00017	0	0	0	0	9.1e-05	0	0	0	0	0
1537	TR13136|c1_g1_i4|g.28641 FPKM=40.60 DESC=GALK1_ARATH,82.8%ID,E:3e-47,RecName: Full=Galactokinase	54 kDa	0	0	0	0	6.1e-05	0	0	0	0	0	0	0	0	0	0.00014	0	0	0	0	0.00014	0	0	0	0	0.0002	0	0	0	0	0.00012	0	0	0	0	0
1538	TR26294|c0_g1_i4|g.57500 FPKM=32.61 DESC=CATA1_GOSHI,89.63%ID,E:0,RecName: Full=Catalase isozyme 1	50 kDa	0	0	0	0	0	0	0	0	0	0	0	0	0	0	0	0	0	0	0	0	0	5.4e-05	0	5.2e-05	0	0	0	0	0	0	0	0	0	0	0
1539	TR52891|c0_g3_i1|g.114172 FPKM=50.80 DESC=KPYC_TOBAC,43.27%ID,E:2e-32,RecName: Full=Pyruvate kinase, cytosolic isozyme	21 kDa	0	0	0	0	6.1e-05	0	0	0	0	0	0	0	0	0	0	0	0	0	0	2.9e-05	0	0	0	0	7.4e-05	0	0	0	0	6e-05	0	0	0	0	0
1540	TR14852|c0_g1_i2|g.32703 FPKM=2.48 DESC=NA	13 kDa	0	0	0	0	3.1e-05	0	0	0	0	0	0	0	0	0	0	0	0	0	0	0	0	0	0	0	0	0	0	0	0	0	0	4.6e-05	4.6e-05	0	0
1541	TR29001|c1_g2_i3|g.63112 FPKM=19.53 DESC=NA	62 kDa	0	0	0	0	0	0	0	0	0	0	0	0	0.00018	0	0	0	0	0.00012	0	0	0	0	0	0	0	0	0	0	0	0	0	0	0	0	0
1542	TR35797|c0_g1_i1|g.77809 FPKM=28.93 DESC=PFD5_ARATH,77.21%ID,E:2e-69,RecName: Full=Probable prefoldin subunit 5	16 kDa	0	0	0	0	0	0	0	0	0	0	0	0	0	0	0	0	0	0	0	0	0	0	0	0	4.9e-05	0	0	0	0	3e-05	0	0	0	0	7.9e-05
1543	TR25840|c0_g2_i1|g.56809 FPKM=0.25 DESC=GSTXA_TOBAC,66.82%ID,E:3e-106,RecName: Full=Probable glutathione S-transferase parA	28 kDa	0	0	0	0	0	0	0	0	0	0	0	0	0	0	0	0	0	0	0	0	0	0	0	0	2.5e-05	0	0	0	0	0	0	0	0	0	0
1544	TR44524|c1_g1_i2|g.95756 FPKM=67.05 DESC=RH2_ARATH,91.52%ID,E:0,RecName: Full=DEAD-box ATP-dependent RNA helicase 2	38 kDa	0	0	0	0	0	0	0	0	0	0	0	0	0	0	0	0	0	0	0	0	0	0	0	0	9.8e-05	0	0	0	0	0	0	0	0	0	0
1545	TR31840|c0_g1_i1|g.68939 FPKM=35.48 DESC=RS5_CICAR,89.58%ID,E:2e-124,RecName: Full=40S ribosomal protein S5	23 kDa	0	0	0	0	0	0	0	0	0	0	0	0	0	0	0	0	0	0	0	0	0	0	0	0	0	0	0	0	0	0	0	0	0	7.2e-05	0
1546	TR52592|c0_g1_i1|g.113578 FPKM=16.85 DESC=ROC4_NICSY,53.44%ID,E:3e-92,RecName: Full=31 kDa ribonucleoprotein, chloroplastic	32 kDa	0	0	0	0	0	0	0	0	0	0	0	0	0	0	0	0	0	0	0	0	0	5.4e-05	0	0	0	0	0	0	0	0	0	0	0	0	0
1547	TR32080|c0_g1_i1|g.69575 FPKM=182.86 DESC=RL27_PEA,83.7%ID,E:1e-71,RecName: Full=60S ribosomal protein L27	16 kDa	0	0	0	0	0	5.2e-05	0	0	0	0	6.1e-05	0	0	6.2e-05	5.7e-05	0.0001	0	0	0.00012	2.9e-05	0	0	0	0	2.5e-05	0	0	7e-05	0	0	0	4.6e-05	4.6e-05	0	3.9e-05
1548	TR6728|c1_g2_i10|g.15202 FPKM=159.36 DESC=RL142_ARATH,72.31%ID,E:5e-22,RecName: Full=60S ribosomal protein L14-2	20 kDa	0	0	0	0	3.1e-05	0	0	0	0	0	0	0	0	0	5.7e-05	0	0	0	6.1e-05	2.9e-05	0	0	0	5.2e-05	4.9e-05	0	0	0	0.00012	0	0	9.3e-05	9.3e-05	0	0
1549	TR28447|c0_g1_i2|g.62010 FPKM=35.57 DESC=CUTA_ARATH,84.06%ID,E:7e-32,RecName: Full=Protein CutA, chloroplastic	19 kDa	0	0	0	0	6.1e-05	0.00031	0	0	0	0	0	8.8e-05	6.1e-05	0	0	5.1e-05	0.00022	6e-05	0	0	0	0	0	0	0	0	0	0	0	6e-05	0	9.3e-05	0.00014	0	0.00016
1550	TR47157|c0_g1_i1|g.101341 FPKM=40.60 DESC=Y4320_ARATH,75%ID,E:1e-20,RecName: Full=Uncharacterized protein At4g13200, chloroplastic	21 kDa	0	0	0	0	0	0.0001	0	0	0	0	0	8.8e-05	0.00012	6.2e-05	0	5.1e-05	0.00022	6e-05	0	0	0	0.00016	0	0.0001	0	0	0	0	0	0	0	0	0.00028	0	0
1551	TR13937|c0_g1_i1|g.30581 FPKM=490.21 DESC=UBC2_WHEAT,98.36%ID,E:1e-32,RecName: Full=Ubiquitin-conjugating enzyme E2 2	17 kDa	0	0	0	0	0.00022	5.2e-05	0	0	0	0	0	0	0	0	5.7e-05	0.0001	0	0	0	0.00014	0	0	0	0	7.4e-05	0	0	0	0	0.00012	0	4.6e-05	4.6e-05	0	7.9e-05
1552	TR52394|c0_g1_i1|g.113151 FPKM=6.48 DESC=GPH1_PSEAE,31.87%ID,E:1e-06,RecName: Full=Phosphoglycolate phosphatase 1 {ECO:0000255|HAMAP-Rule:MF_00495}	31 kDa	0	0	0	0	6.1e-05	0	0	0	0	0	0	0	0	0	8.6e-05	0	7.4e-05	0	0	5.8e-05	0	0.00027	0	5.2e-05	9.8e-05	0	0	0	0	0.00015	0	0	0	0	0
1553	TR24212|c0_g1_i1|g.53398 FPKM=2.64 DESC=ACCH1_ARATH,56.85%ID,E:8e-54,RecName: Full=1-aminocyclopropane-1-carboxylate oxidase homolog 1	17 kDa	0	0	0	0	0.00012	0	0	0	0	0	0	0	0	0	2.9e-05	0.0001	0	0	0	0.00017	0	0	0	0	9.8e-05	0	0	0	0	9.1e-05	0	0	0	0	7.9e-05
1554	TR51373|c0_g4_i3|g.110955 FPKM=18.84 DESC=HISX_ORYSJ,47.67%ID,E:1e-18,RecName: Full=Histidinol dehydrogenase, chloroplastic	34 kDa	0	0	0	0	6.1e-05	0	0	0	0	0	0	0	0	0	2.9e-05	0	0	0	0	0.00014	0	0.00011	0	0.00016	7.4e-05	0	0	0	0	6e-05	0	0	0	0	0.00016
[truncated: 2,321 more rows]

## Sheet: T_F1_Top50
#	Identified protein	Molecular weight	Percentage of total spectra
[truncated: 50 more rows]

## Sheet: 40_F1_Top 50
#	Identified protein	Molecular weight	Percentage of total spectra
[truncated: 50 more rows]

## Sheet: Roxanne_F1_Top50
#	Identified protein	Molecular weight	Percentage of total spectra
[truncated: 50 more rows]

[truncated: 5 more sheets: Przemko_F1_Top50, Przemko + Noscapine, Przemko + Papaverine_F2_Top50, Przemko + Papaverine_F3_Top50, Przemko + Morphine_F1_Top50]
