# Supplementary material for: Alkaloid binding to opium poppy major latex proteins triggers structural modification and functional aggregation
Source: Nat Commun. 2022 Nov 9;13:6768. doi: 10.1038/s41467-022-34313-6 (PMC9646721; doi:10.1038/s41467-022-34313-6)
Supplement: Supplementary file 6 — Source Data [file 41467_2022_34313_MOESM6_ESM.xlsx]

## Sheet: Figure 1a and Supp. Figure 3
Cultivar T				Cultivar 40				Cultivar Roxanne
Fraction	Thebaine (mM)	Oripavine (mM)		Morphine (mM)	Codeine (mM)	Thebaine (mM)		Noscapine (mM)	Papaverine (mM)	Morphine (mM)	Codeine (mM)	Thebaine (mM)
1	3.24946	2.77843		2.04747	0.365426	1.70371		3.35565	1.96755	1.65644	0.182029	0.540357
2	4.1898	3.42046		1.56418	0.265216	1.14626		1.16845	0.712836	1.02716	0.0809891	0.244479
3	1.71933	1.72803		0.641087	0.0897868	0.413868		0.295111	0.163706	0.424632	0.0226838	0.0589221
4	0.912863	0.956916		0.313952	0.0433442	0.199998		0.12395	0.0642463	0.153645	0.00920227	0.0227429
5	0.601344	0.493473		0.308269	0.026225	0.1371		0.129781	0.0700085	0.183817	0.0108626	0.0236223
6	0.460961	0.482483		0.197581	0.0174929	0.088569		0.0966479	0.0486879	0.132078	0.00730682	0.0166051
7	0.365584	0.332537		0.165313	0.0127732	0.0685345		0.0773296	0.0380075	0.107174	0.00548044	0.0130475
8	0.329	0.275467		0.143378	0.0125572	0.0555977		0.0733289	0.0350739	0.105639	0.005294	0.012108
9	0.312208	0.240481		0.151212	0.0146763	0.0653659		0.0587896	0.0278893	0.0990198	0.00528804	0.00975546
10	0.303728	0.282781		0.168067	0.0150504	0.0785209		0.0610981	0.0281907	0.0855021	0.00475708	0.0100741
11	0.388546	0.421022		0.176595	0.017078	0.0842257		0.0643963	0.0299698	0.101091	0.00504067	0.00455243
12	0.502575	0.480768		0.195568	0.0182964	0.0812426		0.0762144	0.0349655	0.120521	0.00594989	0.012668
13	0.436681	0.408088		0.335881	0.0275357	0.137715		0.0749733	0.0333733	0.131514	0.00652509	0.0129112
14	0.528375	0.506708		0.439107	0.0338224	0.153012		0.09788	0.0469391	0.219814	0.0110477	0.0174326
15	0.517592	0.488317		0.456056	0.0319671	0.146914		0.157059	0.0800638	0.236631	0.0106983	0.0249224
16	0.557703	0.460722		0.417918	0.0352212	0.127994		0.208277	0.105033	0.336433	0.0174058	0.0335037
17	0.701982	0.653549		0.337519	0.0288191	0.0964798		0.230776	0.122822	0.331195	0.0166388	0.03121
18	0.699164	0.705952		0.260122	0.0296024	0.0667099		0.201954	0.103411	0.336378	0.0174754	0.0288431
19	0.722779	0.627449		0.283814	0.0362469	0.0539438		0.171541	0.0802293	0.305949	0.015118	0.0254152
20	0.58537	0.649359		0.72075	0.0647424	0.106093		0.156705	0.0665067	0.427223	0.0203711	0.0222849
21	0.601212	0.775447		0.751596	0.0646546	0.0761492		0.0899777	0.0345273	0.288827	0.0105781	0.0133821
22	0.733816	0.88488		0.941397	0.0583202	0.0560779		0.162216	0.066186	0.508914	0.0259121	0.0269644

## Sheet: Figure 2a
Fraction	Morphine (m/z 286.2 peak area)	Noscapine (m/z 414.2 peak area)	Papaverine (m/z 340.2 peak area)
1	135770	1.15169e+07	2.61942e+07
2	96118.1	6.70312e+06	65052844
3	192967	1.56841e+06	53612940
4	216676	878836	1.59017e+08
5	177560	590691	1.40126e+08
6	154663	395083	9.8401e+07
7	126136	304877	6.77984e+07
8	72022.1	274513	1.01011e+08
9	59841.7	192208	8.0814e+07
10	49330.6	196369	6.02286e+07
11	74802.3	243345	5.05291e+07
12	52414.5	353933	3.813e+07
13	76500.3	313828	4.01267e+07
14	30436.2	333722	4.46211e+07
15	55789.7	366895	4.76096e+07
16	99658.4	370969	4.53603e+07
17	217138	447515	5.13953e+07
18	1.78296e+06	681497	6.57249e+07
19	8.55658e+06	824752	7.84154e+07
20	2.67025e+07	1.00903e+06	8.61768e+07
21	5.84799e+07	1.3463e+06	8.26077e+07
22	8.68489e+07	1.0142e+06	6.66102e+07

## Sheet: Figure 6
	2 h salutaridine feeding				6 h salutaridine feeding				P values (unpaired t test)
[ug/ul/OD]	Neopine	Codeine	Morphine		Neopine	Codeine	Morphine		EV vs each PR10
EV-1	90.1045	0	0		599.662	32.3254	4.64197
EV-2	102.598	0	0		537.685	28.0153	4.6506		2 h salutaridine feeding
EV-3	99.8567	0	0		618.641	39.3344	7.36299		NISO	0.001
EV-4	129.514	0	0		731.645	0	9.98446		PR10-4	0.002
NISO-1	66.817	148.548	42.3717		269.816	383.561	267.006		PR10-10	0.004
NISO-2	52.682	122.82	33.3759		244.703	380.034	243.832		PR10-12	0.001
NISO-3	41.8682	107.675	31.8118		260.266	377.624	252.218		MLP2	0.001
NISO-4	68.2355	157.001	38.2354		339.365	475.323	294.519		MLP15	0.003
PR10-4-1	149.026	0	0		612.932	34.936	5.5784
PR10-4-2	177.227	0	0		864.219	44.6481	6.62658		6 h salutaridine feeding
PR10-4-3	187.803	0	0		718.083	35.9219	6.36733		NISO	0.04
PR10-4-4	167.415	0	0		710.823	33.4971	7.07197		PR10-4	0.122
PR10-10-1	218.051	0	0		716.828	34.3086	8.89781		PR10-10	0.041
PR10-10-2	165.458	0	0		684.13	44.5164	5.65929		PR10-12	0.107
PR10-10-3	172.221	0	0		734.317	37.3049	6.15034		MLP2	0.124
PR10-10-4	155.958	0	0		683.056	39.3297	6.406		MLP15	0.126
PR10-12-1	219.002	0	0		729.161	30.1443	9.96976
PR10-12-2	235.566	0	0		693.948	6.92108	9.65485
PR10-12-3	193.739	0	0		667.134	32.3611	8.61658
PR10-12-4	175.392	0	0		709.514	0	7.25494
MLP2-1	185.318	0	0		618.023	39.2619	4.89084
MLP2-2	162.512	0	0		659.534	30.1101	4.48843
MLP2-3	214.081	0	0		837.009	39.1599	7.50791
MLP2-4	199.068	0	0		779.078	45.9074	6.93283
MLP15-1	186.914	0	0		700.107	42.4173	8.17808
MLP15-2	216.809	0	0		775.519	11.4693	8.8501
MLP15-3	151.679	0	0		620.885	27.9874	5.84648
MLP15-4	178.175	0	0		697.077	37.7122	6.1773

## Sheet: Supp. Figure 5
Latex-free
Fraction	Morphine (m/z 286.2 peak area)	Noscapine (m/z 414.2 peak area)	Papaverine (m/z 340.2 peak area)
1	0	16568924	25268938
2	0	18108794	34270625
3	0	5210469	40258134
4	0	3127894	21725929
5	0	3575026	47022571
6	0	3107673	32773348
7	6529	2633929	13402968
8	0	3169051	13777734
9	0	2425919	11380213
10	0	2352724	11885152
11	6946	2568791	14748278
12	0	3022857	20464134
13	0	3072683	23196345
14	41223	3116646	44303556
15	717288	3705097	201203178
16	5118533	3299663	348606042
17	23322820	3705710	355985271
18	48941266	3986577	335583862
19	78854025	4816543	302558015
20	114824444	2969049	261343934
21	170556567	5101899	179807498
22	204852267		148587908

## Sheet: Supp. Figure 12
	2 h thebaine feeding				6 h thebaine feeding				P values (unpaired t test)
[ug/ul/OD]	Neopine	Codeine	Morphine		Neopine	Codeine	Morphine		EV vs each PR10
EV-1	50.5325	0	0.294737		617.954	37.5734	6.37297
EV-2	127.957	0	0		855.824	46.4674	7.59095		2 h thebaine feeding
EV-3	126.301	0	0.424296		985.189	49.2747	8.8422		NISO	0.335
EV-4	177.823	0	0.295987		918.965	47.0032	8.01012		PR10-4	0.723
NISO-1	49.051	115.398	23.6801		194.618	363.033	148.247		PR10-10	0.282
NISO-2	41.9994	114.918	21.6126		180.974	314.445	128.662		PR10-12	0.232
NISO-3	22.7297	68.4367	12.8598		119.464	366.137	116.639		MLP2	0.587
NISO-4	34.6039	94.4108	19.5197		225.122	422.944	169.88		MLP15	0.39
PR10-4-1	154.715	0	0.961483		799.284	59.8316	7.44379
PR10-4-2	113.496	0	0		868.171	69.8341	7.85531		6 h thebaine feeding
PR10-4-3	130.07	0	0.526043		743.278	49.1583	6.37689		NISO	0.072
PR10-4-4	124.602	0	0.466966		945.74	69.0056	9.54807		PR10-4	0.908
PR10-10-1	160.799	0	0.368537		966.888	75.9649	8.69808		PR10-10	0.153
PR10-10-2	165.526	0	0.41077		953.021	66.6036	9.28152		PR10-12	0.502
PR10-10-3	113.373	0	0.357942		944.476	63.8575	7.80764		MLP2	0.607
PR10-10-4	185.835	0	1.0336		961.604	68.3606	8.35295		MLP15	0.13
PR10-12-1	172.782	0	0		941.318	57.8685	8.04902
PR10-12-2	147.323	0	0.595642		719.763	55.9023	6.06609
PR10-12-3	138.687	0	0.518955		643.898	44.5622	6.97967
PR10-12-4	169.303	0	0.579482		743.106	50.6279	8.05846
MLP2-1	167.295	0	0.298426		907.561	63.8879	6.98449
MLP2-2	192.057	0	0		855.09	57.6192	6.3728
MLP2-3	115.937	0	0.48446		770.696	49.0069	5.16482
MLP2-4	88.2415	0	0.268484		566.668	47.454	4.36099
MLP15-1	175.244	0	0		983.561	65.2006	9.51445
MLP15-2	158.61	0	0.621373		957.333	69.756	9.31035
MLP15-3	97.3479	0	0.461352		919.01	62.6971	7.85395
MLP15-4	168.698	0	0		1035.1	72.9853	9.18424

## Sheet: Supp. Figure 13
									Transcript abundance
		Average Ct value of n = 3 technical replicates
	Sample	Experiment	GAPDH	MLP2	Experiment	GAPDH	PR10-12	Experiment	GAPDH	PR10-4	Experiment	GAPDH	THS2	Experiment	GAPDH	NISO	Experiment	GAPDH	MLP15
pTRV2	Seedling 1	1	20.3732	21.1398	2	20.4376	21.5964	3	20.6235	22.2713	4	20.0568	19.9939	5	21.0106	20.2613	6	21.2578	19.1852
	Seedling 2	1	21.6408	21.9767	2	20.8752	21.3503	3	20.8116	22.5008	4	20.326	20.4164	5	21.3932	20.1587	6	22.2823	20.8937
	Seedling 3	1	22.8217	22.8213	2	21.4042	22.2829	3	21.6352	23.2629	4	21.114	21.0679	5	22.1068	21.1078	6	21.5437	19.9654
	Seedling 4	1	21.8993	22.7222	2	21.18	21.9303	3	21.4286	21.8927	4	19.9812	20.4007	5	21.8521	20.4122	6	22.1044	21.0604
pPR10	Seedling 1	1	20.0214	23.2419	2	19.4943	22.4572	3	20.1726	22.0336	4	19.4352	19.8574	5	20.4496	20.5272	6	20.5891	24.5524
	Seedling 2	1	19.9769	23.2262	2	18.9605	21.8997	3	19.9773	22.232	4	18.8156	19.3484	5	20.1436	19.1553	6	20.2847	21.8391
	Seedling 3	1	20.096	21.1515	2	18.8567	20.6891	3	19.5222	21.9437	4	18.7977	18.9077	5	19.4673	19.3384	6	19.615	21.4841
	Seedling 4	1	19.1384	23.0752	2	19.1684	21.87	3	19.8838	23.9879	4	19.9812	20.4007	5	19.77	20.0979	6	19.8897	24.3934
	Seedling 5	1	18.8929	21.927	2	19.2424	21.0297	3	19.7273	21.5175	4	19.0121	20.1319	5	19.6424	19.2834	6	19.8148	19.9385
	Seedling 6	1	19.6351	23.3996	2	19.7287	21.7511	3	19.9957	22.3487	4	19.26	19.7479	5	20.0427	19.9831	6	19.7951	23.8975
	Seedling 7	1	18.7624	21.7133	2	19.2629	21.5858	3	19.3383	21.9559	4	18.7542	19.3889	5	N/A	N/A	6	19.4511	19.9812
	Seedling 8	1	19.6632	22.2847	2	20.1014	22.8103	3	20.0117	21.1289	4	19.1537	19.7866	5	N/A	N/A	6	20.0884	20.6836
	Seedling 9	1	19.3837	22.4469	2	19.9445	21.7992	3	19.7574	21.8713	4	19.5031	19.6373	5	N/A	N/A	6	19.4595	21.0093
	Seedling 10	1	19.1501	23.6657	2	19.4906	21.6299	3	20.9884	24.4558	4	19.0162	19.1765	5	N/A	N/A	6	19.5616	22.183
	Seedling 11	1	18.9483	21.8969	2	19.4049	21.3193	3	19.4945	21.7027	4	18.7061	19.1028	5	N/A	N/A	6	19.4736	19.9145
	Seedling 12	1	18.5167	21.6085	2	19.0282	21.7221	3	18.944	21.7336	4	18.7898	19.5927	5	N/A	N/A	6	19.117	19.4068
		Metabolite level (ng/mg dry weight)								P values (unpaired t test)
	Sample	Morphine	Codeine	Thebaine	Reticuline	Noscapine	Papaverine			pTRV2 vs pPR10
pTRV2	Seedling 1	16.3813	3.92118	2.03034	0.1739	2.06808	17.5901
	Seedling 2	15.7987	0.276381	0.979601	0.0885265	2.16491	6.32744			Transcript abundance
	Seedling 3	9.9143	6.46049	1.02848	0.101823	3.55828	6.30475			NISO	0.007
	Seedling 4	12.4677	3.14875	1.33274	0.100359	2.50491	8.87746			THS2	0.019
pPR10	Seedling 1	2.13179	4.55675	0.434933	0.126348	8.88388	27.18			PR10-4	0.006
	Seedling 2	7.45881	6.52126	1.73337	0.183505	12.7538	30.5861			PR10-12	0.0001
	Seedling 3	3.00821	3.53812	0.496239	0.0864709	5.4773	24.7413			MLP2	0.0001
	Seedling 4	5.74324	6.14305	0.46092	0.0923945	8.09149	12.2855			MLP15	0.0001
	Seedling 5	9.7127	0.594989	0.398391	0.0955747	4.8419	6.83316
	Seedling 6	0.26012	3.98905	0.851555	0.0920737	8.33848	17.5934			Metabolite level
	Seedling 7	3.17878	0.216976	0.682373	0.0902641	5.82928	17.0783			Morphine	0.006
	Seedling 8	6.04378	1.77083	1.43105	0.130471	11.2988	17.6433			Codeine	0.95
	Seedling 9	9.28291	2.76605	0.976417	0.141594	8.29989	25.765			Thebaine	0.92
	Seedling 10	1.56508	6.31759	5.92419	0.193591	8.22398	24.8532			Reticuline	0.74
	Seedling 11	14.4227	5.03968	1.24068	0.107162	2.64763	13.5719			Papaverine	3e-05
	Seedling 12	9.59557	1.14151	0.894033	0.128052	8.20166	32.6288			Noscapine	0.013
